# Supplementary material for: Disordered sodium alkoxides from powder data: crystal structures of sodium ethoxide, propoxide, butoxide and pentoxide, and some of their solvates
Source: Acta Crystallogr B Struct Sci Cryst Eng Mater. 2021 Jan 21;77(Pt 1):68–82. doi: 10.1107/S205252062001584X (PMC7941280; doi:10.1107/S205252062001584X)
Supplement: Supplementary file 1 [file b-77-00068-sup1.cif]

data_global
_publcif_datablock.id '{8c9b185e-1d75-4754-a649-9fcadd5d30d9}'

# publcif _publ_body_element loop start
loop_
_publ_body_element
_publ_body_title
_publ_body_contents

 section 
;
Introduction
; 
;

;
 section 
;
Experimental
; 
;

;
 subsection 
;
Synthesis and crystallization
; 
;

;
 subsection 
;
Refinement
;
;
Crystal data, data collection and structure refinement details are summarized
in Table 1.
;

 section 
;
Results and discussion
; 
;

;
# publcif _publ_body_element loop end

#==============================================================================
# PROCESSING SUMMARY (IUCr Office Use Only)

_journal_date_recd_electronic      2020-04-28
_journal_date_to_coeditor         ?
_journal_date_from_coeditor       ?
_journal_date_accepted     2020-12-03
_journal_date_printers_first      ?
_journal_date_printers_final      ?
_journal_date_proofs_out          ?
_journal_date_proofs_in           ?
_journal_coeditor_name            ?
_journal_coeditor_code      NE5003SUP1
_journal_coeditor_notes
?
_journal_paper_category      FA
_journal_techeditor_code      B201584
_iucr_compatibility_tag          ACTA95
_journal_techeditor_notes  
;
;
_journal_coden_ASTM               ?
_journal_name_full                ?
_journal_year                     ?
_journal_volume                   ?
_journal_issue                    ?
_journal_page_first               ?
_journal_page_last                ?
_journal_suppl_publ_number        ?
_journal_suppl_publ_pages         ?

#==============================================================================

#==============================================================================

# 1. SUBMISSION DETAILS

_audit_creation_method           'manual editing'
_publ_contact_author_name        'Martin U. Schmidt'
_publ_contact_author_address     
;
Institute for Inorganic and Analytical Chemistry
Goethe-University Frankfurt
Max-von-Laue-Str. 7
Frankfurt D-60438
Germany
;
_publ_contact_author_email       m.schmidt@chemie.uni-frankfurt.de
_publ_contact_author_fax         +49-69-79829235
_publ_contact_author_phone       +49-69-79829171

#==============================================================================

# 2. TITLE AND AUTHOR LIST

_publ_section_title              
;
@@@@
;
loop_
_publ_author_name
_publ_author_footnote
_publ_author_address
'Beske, Maurice' .
;
Institute for Inorganic and Analytical Chemistry
Goethe-University Frankfurt
Max-von-Laue-Str. 7
Frankfurt D-60438
Germany
and
Department of Chemistry
Johannes Gutenberg-University Mainz
Duesbergweg 10-14
55128 Mainz
Germany
;
'Schmidt, Matrin U.' .
;
Institute for Inorganic and Analytical Chemistry
Goethe-University Frankfurt
Max-von-Laue-Str. 7
Frankfurt D-60438
Germany
;
'Tapmeyer, Lukas' .
;
Institute for Inorganic and Analytical Chemistry
Goethe-University Frankfurt
Max-von-Laue-Str. 7
Frankfurt D-60438
Germany
;


#*****************************************
data_NaOEt
_publcif_datablock.id '{5ae36a3e-29c3-44eb-950e-f6ab9a0b1589}'

_audit_block_doi                 10.5517/ccdc.csd.cc237p02
_database_code_depnum_ccdc_archive 'CCDC 1943793'
loop_
_citation_id
_citation_doi
_citation_year
1 10.1039/C9CC08907A 2020
loop_
_audit_author_name
_audit_author_address
'Lukas Tapmeyer'
;Goethe University Frankfurt am Main
Germany
;
'Martin U. Schmidt' 'Goethe University Frankfurt am Main'
'Maurice Beske' 'Goethe University Frankfurt am Main'
_audit_update_record             
;
2019-07-29 deposited with the CCDC. 2020-04-28 downloaded from the CCDC.

2020-12-09 # Formatted by IUCr publCIF
;
_publ_requested_journal          Angew.Chem.
_publ_contact_author_name        'Martin U. Schmidt'
_publ_contact_author_address     
;Institute for Inorganic and Analytical Chemistry
Goethe-University Frankfurt
Max-von-Laue-Str. 7
Frankfurt D-60438
Germany
;
_chemical_name_systematic        'Sodium ethoxide'

#==============================================================================

# 3. CHEMICAL DATA

_chemical_name_common            'Sodium ethoxylate; sodium ethanolate'
_chemical_formula_moiety         'C2 H5 O 1-, Na 1+'
_chemical_formula_sum            'C2 H5 Na O'
_chemical_compound_source        Synthesis
_chemical_properties_physical    
'moisture-sensitive, hygroscopic,Moisture-sensitive,Hygroscopic'
_chemical_formula_weight         68.0507

#==============================================================================

# 4. POWDER SPECIMEN AND CRYSTAL DATA

_space_group_crystal_system      tetragonal
_space_group_IT_number           113
_space_group_name_H-M_alt        'P -4 21 m'
_space_group_name_Hall           'P -4 2ab'
_chemical_absolute_configuration .
loop_
_symmetry_equiv_pos_as_xyz
'x, y, z '
'-x+1/2, y+1/2, -z '
'-y, x, -z '
'-y+1/2, -x+1/2, z '
'y, -x, -z '
'y+1/2, x+1/2, z '
'-x, -y, z '
'x+1/2, -y+1/2, -z '
_cell_length_a                   4.41084(4)
_cell_length_b                   4.41084(4)
_cell_length_c                   9.06779(17)
_cell_angle_alpha                90
_cell_angle_beta                 90
_cell_angle_gamma                90
_cell_volume                     176.418(5)
_cell_formula_units_Z            2
_cell_measurement_temperature    298
_exptl_crystal_density_diffrn    1.281
_exptl_crystal_F_000             72.0
_pd_char_colour                  White
_pd_char_particle_morphology     powder
_exptl_absorpt_coefficient_mu    1.845

#==============================================================================

# 5. EXPERIMENTAL DATA

_exptl_special_details           'crystallisation from ethanol in vacuo'
_exptl_crystal_recrystallization_method 'Crystallised from ethanolic solution'
_exptl_crystal_description       powder
_exptl_crystal_colour            white
_diffrn_ambient_temperature      298
_diffrn_radiation_probe          x-ray
_diffrn_radiation_type           'Cu K\a~1~'
_diffrn_radiation_wavelength     1.54056
_diffrn_source                   'sealed X-Ray tube'
_diffrn_source_type              'Incoatec Microfocus tube'
_diffrn_radiation_monochromator  Ge(111)
_diffrn_measurement_device_type  STOE-Stadi-P
_pd_meas_number_of_points        7800
_pd_meas_2theta_range_min        2.00000
_pd_meas_2theta_range_max        79.9914
_pd_meas_2theta_range_inc        0.0100002

#==============================================================================

# 6. REFINEMENT DATA

_cell_measurement_reflns_used    50
_cell_measurement_theta_min      2.00000
_cell_measurement_theta_max      79.9914
_diffrn_reflns_number            50
_pd_meas_scan_method             cont
_refine_ls_matrix_type           fullcycle
_refine_ls_goodness_of_fit_all   1.58217071
_refine_ls_R_I_factor            2.58848
_refine_ls_number_parameters     40
_refine_ls_number_restraints     8
_refine_ls_number_constraints    13
_refine_ls_hydrogen_treatment    refxyz
_refine_ls_weighting_scheme      sigma
_refine_ls_weighting_details     w=1/\s[Y~obs~]^2^
_refine_ls_shift/su_max          0.001
_refine_diff_density_min         .
_refine_diff_density_max         .
_refine_ls_extinction_method     none
_computing_data_collection       '<i>WINX^POW^</i> (Stoe & Cie, 2004)'
_computing_cell_refinement       '<i>TOPAS-Academic</i> (Coelho, 2012)'
_computing_data_reduction        '<i>DASH</i> 3.1 (David <i>et al.</i>, 2006)'
_computing_structure_solution    '<i>DASH</i> 3.1 (David <i>et al.</i>, 2006)'
_computing_structure_refinement  '<i>TOPAS-Academic</i> (Coelho, 2012)'
_computing_molecular_graphics    '<i>Mercury</i> (Macrae <i>et al.</i>, 2008)'
_pd_proc_2theta_range_min        2.00000
_pd_proc_2theta_range_max        79.9914
_pd_proc_2theta_range_inc        0.0100002
_pd_calc_method                  'Rietveld Refinement'
_pd_proc_info_data_reduction     ?
_pd_proc_info_excluded_regions   /
_pd_proc_ls_background_function  'Chebyshev function with 20 terms'
_pd_proc_ls_profile_function     'fundamental parameters'
_pd_proc_ls_pref_orient_corr     '6th order spherical harmonics'
_pd_proc_ls_prof_R_factor        2.33175592
_pd_proc_ls_prof_wR_factor       3.39055696
_pd_proc_ls_prof_wR_expected     2.14297796
_pd_proc_ls_special_details      ?
_pd_proc_wavelength              1.54056
_pd_spec_mount_mode              transmission
_pd_spec_mounting                '1.0 mm glass capillary'
_pd_spec_size_axial              .
_pd_spec_size_equat              .
_pd_spec_size_thick              .

#==============================================================================

# 7. ATOMIC COORDINATES AND DISPLACEMENT PARAMETERS


loop_
_atom_site_label
_atom_site_type_symbol
_atom_site_symmetry_multiplicity
_atom_site_fract_x
_atom_site_fract_y
_atom_site_fract_z
_atom_site_occupancy
_atom_site_B_iso_or_equiv
_atom_site_U_iso_or_equiv

Na1 Na 2 0 0 0 1 3.18(7) 0.04030
O2 O 2 0 0.5 -0.0810(3) 1 1.50(8) 0.01895
C3 C 4 0.049(4) 0.549(4) -0.2264(11) 0.5 3.7(5) 0.04678
C4 C 4 -0.142(3) 0.358(3) -0.328(2) 0.5 6.3(6) 0.07988
H5 H 8 0.26(2) 0.51(2) -0.249(5) 0.5 4.4(6) 0.05614
H6 H 8 -0.357(14) 0.398(13) -0.309(8) 0.5 7.6(8) 0.09585
H7 H 4 -0.093(9) 0.407(9) -0.430(6) 0.5 7.6(8) 0.09585

_geom_special_details            ?
loop_
_geom_bond_atom_site_label_1
_geom_bond_atom_site_label_2
_chemical_conn_bond_type
_geom_bond_distance
_geom_bond_publ_flag

Na1 O2 sing 2.3246(9) no
O2 C3 sing 1.353(11) no
C3 C4 sing 1.50(3) no
C3 H5 sing 0.98(9) no
C4 H6 sing 0.98(6) no
C4 H7 sing 0.98(6) no

loop_
_geom_angle_atom_site_label_1
_geom_angle_atom_site_label_2
_geom_angle_atom_site_label_3
_geom_angle
_geom_angle_publ_flag

O2 C3 C4 114(2) no
O2 C3 H5 109(3) no
C4 C3 H5 109(4) no
C3 C4 H6 110(4) no
C3 C4 H7 109(4) no
H6 C4 H7 110(5) no

_iucr_refine_instructions_details ?

# start Validation Reply Form
_vrf_PLAT076_NaOEt               
;
PROBLEM: Occupancy      0.500 Less Than 1.0 for Sp.pos  .           C3     
RESPONSE: Ethyl group disordered on twofold axes with occupancy 0.5 each
;
_vrf_PLAT242_NaOEt               
;
PROBLEM: Low    'MainMol' Ueq as Compared to Neighbors of         O2 Check 
RESPONSE: Powder data and disorder
;
# end Validation Reply Form


_ccdc_publ_extra_info            'powder structure'
####################################################################### 
# 
# This file contains crystal structure data downloaded from the 
# Cambridge Structural Database (CSD) hosted by the Cambridge 
# Crystallographic Data Centre (CCDC).
# 
# Full information about CCDC data access policies and citation 
# guidelines are available at http://www.ccdc.cam.ac.uk/access/V1 
# 
# Audit and citation data items may have been added by the CCDC. 
# Please retain this information to preserve the provenance of 
# this file and to allow appropriate attribution of the data. 
# 
#######################################################################

data_NaOEt2EtOH
_publcif_datablock.id '{65c314dd-bb9c-486a-8bcd-3c65ed9bd08e}'

_audit_block_doi                 10.5517/ccdc.csd.cc237p13
_database_code_depnum_ccdc_archive 'CCDC 1943794'
loop_
_citation_id
_citation_doi
_citation_year
1 10.1039/C9CC08907A 2020
loop_
_audit_author_name
_audit_author_address
'Lukas Tapmeyer'
;Goethe University Frankfurt am Main
Germany
;
_audit_update_record             
;
2019-07-29 deposited with the CCDC. 2020-04-28 downloaded from the CCDC.
;
_publ_requested_journal          Angew.Chem.
_publ_contact_author_name        'Martin U. Schmidt'
_publ_contact_author_address     
;Institute for Inorganic and Analytical Chemistry
Goethe-University Frankfurt
Max-von-Laue-Str. 7
Frankfurt D-60438
Germany
;
_publ_contact_author_email       m.schmidt@chemie.uni-frankfurt.de
_publ_contact_author_phone       +49-69-79829133
_publ_contact_author_fax         +49-69-79829235

_audit_creation_method           SHELXL-2018/3
_chemical_name_systematic        'sodium ethoxide ethanol disolvate'
_chemical_name_common            'sodium ethanolate ethanol disolvate'

_chemical_formula_moiety         'C2 H5 O 1-, Na 1+, 2(C2 H6 O)'
_chemical_formula_sum            'C6 H17 Na O3'
_chemical_compound_source        synthesis
_chemical_properties_physical    
'air-sensitive, moisture-sensitive, hygroscopic,Air-sensitive,Moisture-sensitive,Hygroscopic,Heat-sensitive'
_chemical_formula_weight         160.18
loop_
_atom_type_symbol
_atom_type_description
_atom_type_scat_dispersion_real
_atom_type_scat_dispersion_imag
_atom_type_scat_source
C C 0.0192 0.0096 'International Tables Vol C Tables 4.2.6.8 and 6.1.1.4'
H H 0.0000 0.0000 'International Tables Vol C Tables 4.2.6.8 and 6.1.1.4'
O O 0.0517 0.0336 'International Tables Vol C Tables 4.2.6.8 and 6.1.1.4'
Na Na 0.1378 0.1274 'International Tables Vol C Tables 4.2.6.8 and 6.1.1.4'

_space_group_crystal_system      monoclinic
_space_group_IT_number           14
_space_group_name_H-M_alt        'P 21/n'
_space_group_name_Hall           '-P 2yn'
_chemical_absolute_configuration .

loop_
_space_group_symop_operation_xyz
'x, y, z'
'-x+1/2, y+1/2, -z+1/2'
'-x, -y, -z'
'x-1/2, -y-1/2, z-1/2'


_shelx_space_group_comment       
;
The symmetry employed for this shelxl refinement is uniquely defined
by the following loop, which should always be used as a source of
symmetry information in preference to the above space-group names.
They are only intended as comments.
;

_cell_length_a                   11.622(6)
_cell_length_b                   5.1926(9)
_cell_length_c                   17.682(6)
_cell_angle_alpha                90
_cell_angle_beta                 104.08(3)
_cell_angle_gamma                90
_cell_volume                     1035.0(7)
_cell_formula_units_Z            4
_cell_measurement_temperature    238(2)
_cell_measurement_reflns_used    1441
_cell_measurement_theta_min      4.1353
_cell_measurement_theta_max      40.7214
_exptl_crystal_recrystallization_method 
'Crystallized from ethanolic solution of sodium ethoxide at room temperature'

_exptl_crystal_description       'fine needle'
_exptl_crystal_colour            colourless

_diffrn_ambient_temperature      238(2)
_diffrn_ambient_pressure         101.3
_exptl_crystal_density_meas      ?
_exptl_crystal_density_method    'none applied'
_exptl_crystal_density_diffrn    1.028
_exptl_crystal_F_000             352
_exptl_transmission_factor_min   ?
_exptl_transmission_factor_max   ?
_exptl_crystal_size_max          0.8
_exptl_crystal_size_mid          0.08
_exptl_crystal_size_min          0.02
_exptl_absorpt_coefficient_mu    1.006
_shelx_estimated_absorpt_T_min   ?
_shelx_estimated_absorpt_T_max   ?
_exptl_absorpt_correction_type   multi-scan
_exptl_absorpt_correction_T_min  0.2700
_exptl_absorpt_correction_T_max  0.7486
_exptl_absorpt_process_details   
;
SADABS-2014/5 - Bruker AXS area detector scaling and absorption correction
;
_diffrn_radiation_probe          x-ray
_diffrn_radiation_type           CuK\a
_diffrn_radiation_wavelength     1.54178
_diffrn_source                   'sealed X-ray tube'
_diffrn_source_type              'Incoatec microfocus tube'

_diffrn_standards_number         0
_diffrn_standards_interval_time  0
_diffrn_standards_decay_%        0

_diffrn_measurement_device_type  'apex2 detector'
_diffrn_measurement_method       'omega and phi scans'
_diffrn_detector_area_resol_mean ?
_diffrn_reflns_number            5735
_diffrn_reflns_av_unetI/netI     0.1469
_diffrn_reflns_av_R_equivalents  0.3172
_diffrn_reflns_limit_h_min       -11
_diffrn_reflns_limit_h_max       10
_diffrn_reflns_limit_k_min       -5
_diffrn_reflns_limit_k_max       5
_diffrn_reflns_limit_l_min       -16
_diffrn_reflns_limit_l_max       15
_diffrn_reflns_theta_min         4.136
_diffrn_reflns_theta_max         59.909
_diffrn_reflns_theta_full        25.000
_diffrn_measured_fraction_theta_max 0.735
_diffrn_measured_fraction_theta_full 1.000
_diffrn_reflns_Laue_measured_fraction_max 0.735
_diffrn_reflns_Laue_measured_fraction_full 1.000
_diffrn_reflns_point_group_measured_fraction_max 0.735
_diffrn_reflns_point_group_measured_fraction_full 1.000
_reflns_number_total             1124
_reflns_number_gt                488
_reflns_threshold_expression     'I > 2\s(I)'
_reflns_Friedel_coverage         0.000
_reflns_Friedel_fraction_max     .
_reflns_Friedel_fraction_full    .

_reflns_special_details          
;
 Reflections were merged by SHELXL according to the crystal
 class for the calculation of statistics and refinement.
 
 _reflns_Friedel_fraction is defined as the number of unique
 Friedel pairs measured divided by the number that would be
 possible theoretically, ignoring centric projections and
 systematic absences.
;

_computing_data_collection       'Bruker APEX3 v2016.1-0'
_computing_cell_refinement       'Bruker APEX3 v2016.1-0'
_computing_data_reduction        'Bruker APEX3 v2016.1-0'
_computing_structure_solution    'SHELXT 2014/5 (Sheldrick, 2014)'
_computing_structure_refinement  'SHELXL-2018/3 (Sheldrick, 2018)'
_computing_molecular_graphics    shelXle
_computing_publication_material  'shelXle, Mercury, ORTEPIII'
_refine_special_details          ?
_refine_ls_structure_factor_coef Fsqd
_refine_ls_matrix_type           full
_refine_ls_weighting_scheme      calc
_refine_ls_weighting_details     
'w=1/[\s^2^(Fo^2^)+(0.1281P)^2^]  where P=(Fo^2^+2Fc^2^)/3'
_atom_sites_solution_primary     direct
_atom_sites_solution_secondary   difmap
_atom_sites_solution_hydrogens   geom
_refine_ls_hydrogen_treatment    constr
_refine_ls_extinction_method     none
_refine_ls_extinction_coef       .
_refine_ls_number_reflns         1124
_refine_ls_number_parameters     94
_refine_ls_number_restraints     0
_refine_ls_R_factor_all          0.1691
_refine_ls_R_factor_gt           0.0842
_refine_ls_wR_factor_ref         0.2709
_refine_ls_wR_factor_gt          0.2178
_refine_ls_goodness_of_fit_ref   0.980
_refine_ls_restrained_S_all      0.980
_refine_ls_shift/su_max          0.004
_refine_ls_shift/su_mean         0.001

loop_
_atom_site_label
_atom_site_type_symbol
_atom_site_fract_x
_atom_site_fract_y
_atom_site_fract_z
_atom_site_U_iso_or_equiv
_atom_site_adp_type
_atom_site_occupancy
_atom_site_site_symmetry_order
_atom_site_calc_flag
_atom_site_refinement_flags_posn
_atom_site_refinement_flags_adp
_atom_site_refinement_flags_occupancy
_atom_site_disorder_assembly
_atom_site_disorder_group
Na1 Na 0.3114(2) 0.7601(4) 0.69554(14) 0.0970(13) Uani 1 1 d . . . . .
O1 O 0.3260(5) 0.6035(8) 0.8211(3) 0.0969(17) Uani 1 1 d . . . . .
C2 C 0.4470(15) 0.569(3) 0.8675(8) 0.222(7) Uani 1 1 d . . . . .
H2A H 0.486211 0.735596 0.867432 0.267 Uiso 1 1 calc R U . . .
H2B H 0.440639 0.539964 0.921118 0.267 Uiso 1 1 calc R U . . .
C3 C 0.5100(17) 0.424(4) 0.8568(11) 0.323(13) Uani 1 1 d . . . . .
H3A H 0.485323 0.254574 0.869482 0.485 Uiso 1 1 calc R U . . .
H3B H 0.588418 0.461565 0.889199 0.485 Uiso 1 1 calc R U . . .
H3C H 0.512216 0.429176 0.802353 0.485 Uiso 1 1 calc R U . . .
O1E O 0.2865(4) 0.4120(8) 0.6207(3) 0.118(2) Uani 1 1 d . . . . .
H1E H 0.243146 0.312728 0.638003 0.141 Uiso 1 1 calc R U . . .
C2E C 0.2524(13) 0.409(2) 0.5372(7) 0.223(7) Uani 1 1 d . . . . .
H2EA H 0.280361 0.245548 0.520439 0.267 Uiso 1 1 calc R U . . .
H2EB H 0.165565 0.403863 0.521947 0.267 Uiso 1 1 calc R U . . .
C3E C 0.2845(13) 0.584(2) 0.4976(6) 0.248(7) Uani 1 1 d . . . . .
H3EA H 0.250575 0.551884 0.442591 0.372 Uiso 1 1 calc R U . . .
H3EB H 0.370328 0.584661 0.507606 0.372 Uiso 1 1 calc R U . . .
H3EC H 0.257253 0.748962 0.511904 0.372 Uiso 1 1 calc R U . . .
O4E O 0.4419(5) 1.0602(9) 0.6740(3) 0.132(2) Uani 1 1 d . . . . .
H4E H 0.389506 1.132190 0.640320 0.159 Uiso 1 1 calc R U . . .
C5E C 0.5537(16) 1.086(3) 0.6544(12) 0.270(9) Uani 1 1 d . . . . .
H5EA H 0.537314 1.112836 0.597898 0.324 Uiso 1 1 calc R U . . .
H5EB H 0.590749 1.244627 0.679040 0.324 Uiso 1 1 calc R U . . .
C6E C 0.6266(14) 0.918(4) 0.6706(13) 0.306(11) Uani 1 1 d . . . . .
H6EA H 0.698621 0.970570 0.656537 0.459 Uiso 1 1 calc R U . . .
H6EB H 0.595977 0.762363 0.642276 0.459 Uiso 1 1 calc R U . . .
H6EC H 0.643788 0.883885 0.726225 0.459 Uiso 1 1 calc R U . . .

loop_
_atom_site_aniso_label
_atom_site_aniso_U_11
_atom_site_aniso_U_22
_atom_site_aniso_U_33
_atom_site_aniso_U_23
_atom_site_aniso_U_13
_atom_site_aniso_U_12
Na1 0.136(3) 0.0694(18) 0.090(2) -0.0011(13) 0.0355(18) -0.0061(15)
O1 0.103(4) 0.097(3) 0.086(4) 0.005(3) 0.012(3) 0.007(3)
C2 0.198(16) 0.277(17) 0.144(10) -0.025(11) -0.051(11) 0.094(12)
C3 0.228(19) 0.42(3) 0.27(2) -0.099(19) -0.043(14) 0.145(18)
O1E 0.200(5) 0.077(3) 0.083(4) -0.003(2) 0.048(3) -0.020(3)
C2E 0.44(2) 0.137(9) 0.081(9) -0.002(6) 0.050(10) -0.053(11)
C3E 0.404(19) 0.195(12) 0.148(11) 0.061(9) 0.072(11) -0.059(13)
O4E 0.120(5) 0.106(4) 0.180(5) 0.004(3) 0.054(4) -0.007(3)
C5E 0.191(17) 0.208(17) 0.46(3) 0.058(16) 0.181(17) 0.009(12)
C6E 0.207(18) 0.259(19) 0.50(3) 0.08(2) 0.187(19) 0.059(14)

_geom_special_details            
;
 All esds (except the esd in the dihedral angle between two l.s. planes)
 are estimated using the full covariance matrix.  The cell esds are taken
 into account individually in the estimation of esds in distances, angles
 and torsion angles; correlations between esds in cell parameters are only
 used when they are defined by crystal symmetry.  An approximate (isotropic)
 treatment of cell esds is used for estimating esds involving l.s. planes.
;

loop_
_geom_bond_atom_site_label_1
_geom_bond_atom_site_label_2
_geom_bond_distance
_geom_bond_site_symmetry_2
_geom_bond_publ_flag
Na1 O1E 2.217(5) . ?
Na1 O4E 2.270(6) . ?
Na1 O1 2.331(5) . ?
Na1 O1 2.364(5) 2_556 ?
Na1 Na1 3.718(4) 2_556 ?
Na1 Na1 3.718(4) 2_546 ?
O1 C2 1.457(14) . ?
C2 C3 1.096(15) . ?
C2 H2A 0.9800 . ?
C2 H2B 0.9800 . ?
C3 H3A 0.9700 . ?
C3 H3B 0.9700 . ?
C3 H3C 0.9700 . ?
O1E C2E 1.432(10) . ?
O1E H1E 0.8300 . ?
C2E C3E 1.256(13) . ?
C2E H2EA 0.9800 . ?
C2E H2EB 0.9800 . ?
C3E H3EA 0.9700 . ?
C3E H3EB 0.9700 . ?
C3E H3EC 0.9700 . ?
O4E C5E 1.432(14) . ?
O4E H4E 0.8300 . ?
C5E C6E 1.203(15) . ?
C5E H5EA 0.9800 . ?
C5E H5EB 0.9800 . ?
C6E H6EA 0.9700 . ?
C6E H6EB 0.9700 . ?
C6E H6EC 0.9700 . ?

loop_
_geom_angle_atom_site_label_1
_geom_angle_atom_site_label_2
_geom_angle_atom_site_label_3
_geom_angle
_geom_angle_site_symmetry_1
_geom_angle_site_symmetry_3
_geom_angle_publ_flag
O1E Na1 O4E 117.1(2) . . ?
O1E Na1 O1 104.65(18) . . ?
O4E Na1 O1 120.1(2) . . ?
O1E Na1 O1 123.7(2) . 2_556 ?
O4E Na1 O1 85.41(19) . 2_556 ?
O1 Na1 O1 105.78(15) . 2_556 ?
O1E Na1 Na1 150.18(19) . 2_556 ?
O4E Na1 Na1 87.91(14) . 2_556 ?
O1 Na1 Na1 72.46(14) . 2_556 ?
O1 Na1 Na1 37.32(12) 2_556 2_556 ?
O1E Na1 Na1 74.29(13) . 2_546 ?
O4E Na1 Na1 157.29(19) . 2_546 ?
O1 Na1 Na1 37.95(13) . 2_546 ?
O1 Na1 Na1 104.95(15) 2_556 2_546 ?
Na1 Na1 Na1 88.57(11) 2_556 2_546 ?
C2 O1 Na1 114.6(7) . . ?
C2 O1 Na1 120.4(8) . 2_546 ?
Na1 O1 Na1 104.7(2) . 2_546 ?
C3 C2 O1 125.6(19) . . ?
C3 C2 H2A 105.9 . . ?
O1 C2 H2A 105.9 . . ?
C3 C2 H2B 105.9 . . ?
O1 C2 H2B 105.9 . . ?
H2A C2 H2B 106.2 . . ?
C2 C3 H3A 109.5 . . ?
C2 C3 H3B 109.5 . . ?
H3A C3 H3B 109.5 . . ?
C2 C3 H3C 109.5 . . ?
H3A C3 H3C 109.5 . . ?
H3B C3 H3C 109.5 . . ?
C2E O1E Na1 126.0(5) . . ?
C2E O1E H1E 109.5 . . ?
Na1 O1E H1E 106.8 . . ?
C3E C2E O1E 121.5(11) . . ?
C3E C2E H2EA 107.0 . . ?
O1E C2E H2EA 107.0 . . ?
C3E C2E H2EB 107.0 . . ?
O1E C2E H2EB 107.0 . . ?
H2EA C2E H2EB 106.7 . . ?
C2E C3E H3EA 109.5 . . ?
C2E C3E H3EB 109.5 . . ?
H3EA C3E H3EB 109.5 . . ?
C2E C3E H3EC 109.5 . . ?
H3EA C3E H3EC 109.5 . . ?
H3EB C3E H3EC 109.5 . . ?
C5E O4E Na1 142.0(8) . . ?
C5E O4E H4E 109.5 . . ?
Na1 O4E H4E 91.5 . . ?
C6E C5E O4E 120.1(16) . . ?
C6E C5E H5EA 107.3 . . ?
O4E C5E H5EA 107.3 . . ?
C6E C5E H5EB 107.3 . . ?
O4E C5E H5EB 107.3 . . ?
H5EA C5E H5EB 106.9 . . ?
C5E C6E H6EA 109.5 . . ?
C5E C6E H6EB 109.5 . . ?
H6EA C6E H6EB 109.5 . . ?
C5E C6E H6EC 109.5 . . ?
H6EA C6E H6EC 109.5 . . ?
H6EB C6E H6EC 109.5 . . ?

_refine_diff_density_max         0.160
_refine_diff_density_min         -0.203
_refine_diff_density_rms         0.044

_shelx_res_file                  
;
TITL NaOEt2EtOH.res in P2(1)/n
    NaOEt2EtOH.res
    created by SHELXL-2018/3 at 09:19:17 on 29-Apr-2019
CELL 1.54178 11.6215 5.1926 17.6820 90.000 104.078 90.000
ZERR 4.00 0.0061 0.0009 0.0060 0.000 0.032 0.000
LATT 1
SYMM -x+1/2, y+1/2, -z+1/2
SFAC C H O NA
DISP $C  0.01916  0.00957 85.93609!source kissel
DISP $H -0.00001  0.00000  0.64302!source kissel
DISP $O  0.05170  0.03357 293.70081!source kissel
DISP $Na  0.13783  0.12741 1106.00736!source kissel
UNIT 24 68 12 4
LIST 6 ! automatically inserted. Change 6 to 4 for CHECKCIF!!
TEMP -35
ACTA 50
L.S. 4
FMAP 2
PLAN -1 0 0.00
HTAB
BOND $H
WGHT    0.128100
FVAR       0.80587
NA1   4    0.311431    0.760070    0.695545    11.00000    0.13573    0.06938 =
         0.08993   -0.00108    0.03549   -0.00609
O1    3    0.326035    0.603452    0.821077    11.00000    0.10269    0.09654 =
         0.08580    0.00523    0.01172    0.00737
C2    1    0.447013    0.568526    0.867503    11.00000    0.19827    0.27680 =
         0.14364   -0.02491   -0.05098    0.09367
AFIX  23
H2A   2    0.486211    0.735596    0.867432    11.00000   -1.20000
H2B   2    0.440639    0.539964    0.921118    11.00000   -1.20000
AFIX   0
C3    1    0.510048    0.424330    0.856828    11.00000    0.22776    0.41645 =
         0.27117   -0.09886   -0.04346    0.14483
AFIX 137
H3A   2    0.485323    0.254574    0.869482    11.00000   -1.50000
H3B   2    0.588418    0.461565    0.889199    11.00000   -1.50000
H3C   2    0.512216    0.429176    0.802353    11.00000   -1.50000
AFIX   0
O1E   3    0.286527    0.411990    0.620672    11.00000    0.20005    0.07744 =
         0.08322   -0.00287    0.04798   -0.02048
AFIX  83
H1E   2    0.243146    0.312728    0.638003    11.00000   -1.20000
AFIX   0
C2E   1    0.252444    0.409043    0.537185    11.00000    0.44411    0.13668 =
         0.08060   -0.00209    0.04981   -0.05345
AFIX  23
H2EA  2    0.280361    0.245548    0.520439    11.00000   -1.20000
H2EB  2    0.165565    0.403863    0.521947    11.00000   -1.20000
AFIX   0
C3E   1    0.284473    0.583572    0.497566    11.00000    0.40376    0.19450 =
         0.14802    0.06110    0.07153   -0.05866
AFIX 137
H3EA  2    0.250575    0.551884    0.442591    11.00000   -1.50000
H3EB  2    0.370328    0.584661    0.507606    11.00000   -1.50000
H3EC  2    0.257253    0.748962    0.511904    11.00000   -1.50000
AFIX   0
O4E   3    0.441852    1.060195    0.674042    11.00000    0.11961    0.10632 =
         0.17965    0.00368    0.05439   -0.00662
AFIX  83
H4E   2    0.389506    1.132190    0.640320    11.00000   -1.20000
AFIX   0
C5E   1    0.553739    1.086221    0.654385    11.00000    0.19105    0.20763 =
         0.46342    0.05777    0.18108    0.00943
AFIX  23
H5EA  2    0.537314    1.112836    0.597898    11.00000   -1.20000
H5EB  2    0.590749    1.244627    0.679040    11.00000   -1.20000
AFIX   0
C6E   1    0.626556    0.917596    0.670643    11.00000    0.20728    0.25920 =
         0.50438    0.08488    0.18685    0.05873
AFIX 137
H6EA  2    0.698621    0.970570    0.656537    11.00000   -1.50000
H6EB  2    0.595977    0.762363    0.642276    11.00000   -1.50000
H6EC  2    0.643788    0.883885    0.726225    11.00000   -1.50000

AFIX   0
HKLF 4 1 1 0 0 0 1 0 0 0 1


REM  NaOEt2EtOH.res in P2(1)/n
REM wR2 = 0.2709, GooF = S = 0.980, Restrained GooF = 0.980 for all data
REM R1 = 0.0842 for 488 Fo > 4sig(Fo) and 0.1691 for all 1124 data
REM 94 parameters refined using 0 restraints

END

WGHT      0.1281      0.0000

REM Instructions for potential hydrogen bonds
EQIV $1 -x+1/2, y-1/2, -z+3/2
HTAB O1E O1_$1
EQIV $3 x, y+1, z
HTAB O4E O1E_$3

REM Highest difference peak  0.160,  deepest hole -0.203,  1-sigma level  0.044
Q1    1   0.3650  0.3578  0.5243  11.00000  0.05    0.16
;
_shelx_res_checksum              49098

_shelx_hkl_file                  
;
   0   0  -1    0.64    0.46
   0   0  -1    0.18    0.59
   0   0   1   -0.23    0.64
   0   0   1    0.18    0.55
   0   0  -2  705.26    4.97
   0   0  -2 1425.74    9.57
   0   0   2 1233.21    8.84
   0   0   2 1427.79    9.76
   0   0  -3    0.68    1.55
   0   0  -3    0.27    2.23
   0   0   3   -0.50    2.05
   0   0   3   -1.19    1.73
   0   0   3    0.96    1.91
   0   0  -4 1061.37    8.80
   0   0  -4 1106.78   11.12
   0   0  -4 1459.84   13.68
   0   0  -4 2226.14   17.69
   0   0   4 2106.60   17.37
   0   0   4 2020.89   17.05
   0   0  -5   -3.33    2.51
   0   0  -5   -3.78    2.74
   0   0  -5   -2.42    3.46
   0   0  -5    2.92    4.42
   0   0  -5    2.74    3.46
   0   0   5   -2.37    3.19
   0   0   5   -0.91    4.15
   0   0  -6 2550.03   16.23
   0   0  -6 2518.98   20.61
   0   0  -6 3273.52   25.85
   0   0  -6 4993.46   32.64
   0   0  -6 4572.74   29.41
   0   0   6 4744.30   32.64
   0   0   6 4444.26   31.59
   0   0  -7    1.05    2.96
   0   0  -7   -0.87    4.19
   0   0  -7    5.29    4.83
   0   0  -7    1.69    4.01
   0   0   7   -1.82    5.02
   0   0   7   -1.14    4.97
   0   0  -8   55.53    6.61
   0   0  -8   54.80    6.75
   0   0  -8   94.51    8.12
   0   0   8   87.95    9.44
   0   0   8   69.89    8.30
   0   0  -9    3.28    5.43
   0   0   9   -0.46    6.75
   0   0   9    0.14    7.61
   0   0 -10  103.31    9.89
   0   0  10  154.97   11.53
   0   0  10  146.49   13.18
   0   0 -11   10.17    6.79
   0   0  11    4.19    9.57
   0   0  11    6.15    8.66
   0   0 -12   40.21    8.25
   0   0  12   62.32   12.49
   0   0 -13   21.70    9.94
   0   0  13   13.63   11.53
   0  -1   0   -1.32    1.82
   0   1   0   -0.09    2.01
   0   1   0    0.82    2.37
   0   1   0    0.00    1.50
   0   1   0    0.27    2.28
   0   1   0   -0.27    1.91
   0  -1  -1   69.48    3.97
   0  -1  -1   50.33    4.19
   0  -1   1   74.68    3.60
   0  -1   1   87.40    4.24
   0   1  -1   37.75    3.65
   0   1  -1   40.53    3.92
   0   1  -1   36.84    2.96
   0   1  -1   83.52    4.10
   0   1   1   47.78    3.60
   0   1   1   36.93    2.69
   0   1   1   51.38    3.15
   0   1   1   41.26    3.97
   0  -1  -2  340.66    8.34
   0  -1  -2  401.66    3.92
   0  -1   2  519.33    8.30
   0  -1   2  427.51    7.07
   0  -1   2  504.20    5.79
   0  -1   2  494.85    8.57
   0   1  -2  226.50    6.75
   0   1  -2  197.32    5.70
   0   1  -2  417.07    7.20
   0   1   2  264.39    6.43
   0   1   2  207.85    4.06
   0   1   2  296.94    6.70
   0   1   2  248.57    6.70
   0  -1  -3 9861.27   34.70
   0  -1  -3 7044.44   33.19
   0  -1  -3 7698.18   24.21
   0  -1   3 9672.29   37.52
   0  -1   3 9999.00   53.71
   0  -1   3 9551.47   37.34
   0   1  -3 4252.87   25.71
   0   1  -3 3983.10   25.08
   0   1  -3 3332.92   18.56
   0   1  -3 6552.28   27.90
   0   1   3 4981.83   26.22
   0   1   3 6228.94   30.96
   0   1   3 4706.73   25.53
   0  -1  -4  121.00    5.97
   0  -1  -4  179.90    7.16
   0  -1  -4  173.98    9.62
   0  -1  -4  180.63    6.34
   0  -1   4  233.70    8.75
   0  -1   4  234.43    7.25
   0  -1   4  214.05    8.53
   0   1  -4   88.17    6.70
   0   1  -4   83.52    6.57
   0   1  -4   57.45    3.97
   0   1  -4  126.79    6.47
   0   1   4  115.44    6.61
   0   1   4  107.23    6.79
   0  -1  -5  266.76    7.52
   0  -1  -5  183.19    6.34
   0  -1  -5  274.14    9.21
   0  -1  -5  297.30   11.03
   0  -1  -5  300.17    8.30
   0  -1   5  358.94   11.08
   0  -1   5  383.47    9.12
   0  -1   5  394.05   10.39
   0  -1   5  362.27   11.03
   0   1  -5  157.47    7.84
   0   1  -5  144.94    6.88
   0   1  -5   61.91    4.56
   0   1  -5  156.56    6.84
   0   1   5  183.73    8.21
   0   1   5  166.82    8.30
   0  -1  -6  358.49    9.39
   0  -1  -6  339.93   10.71
   0  -1  -6  378.82   12.36
   0  -1  -6  382.51   10.12
   0  -1   6  485.05   13.27
   0  -1   6  496.08   11.08
   0  -1   6  506.61   12.26
   0  -1   6  453.68   13.54
   0   1  -6  207.53    8.75
   0   1  -6  199.65    8.07
   0   1  -6   73.04    5.11
   0   1  -6  188.02    8.12
   0   1   6  249.84    9.67
   0   1   6  224.36    9.62
   0  -1  -7    0.73    3.88
   0  -1  -7    6.15    6.25
   0  -1  -7    3.88    6.88
   0  -1  -7    1.55    4.65
   0  -1   7    8.30    6.47
   0  -1   7    4.24    4.15
   0  -1   7    3.10    5.02
   0  -1   7    6.43    5.97
   0   1  -7    0.82    4.92
   0   1  -7   -0.18    4.33
   0   1  -7    0.27    2.92
   0   1  -7   -5.15    3.24
   0   1   7   -3.15    4.88
   0   1   7   -7.48    4.79
   0  -1  -8  181.50    9.21
   0  -1  -8  161.99   11.72
   0  -1  -8  185.88    9.94
   0  -1   8  238.95   13.59
   0  -1   8  247.79   10.21
   0  -1   8  243.64   11.26
   0  -1   8  218.25   12.58
   0   1  -8  103.22    7.57
   0   1  -8   95.24    9.12
   0   1  -8   57.22    5.93
   0   1  -8  104.13    7.61
   0   1   8  106.14    9.89
   0   1   8  101.53    9.80
   0  -1  -9  298.08   11.81
   0  -1  -9  256.45   14.13
   0  -1  -9  326.75   13.04
   0  -1   9  364.87   14.73
   0  -1   9  347.27   15.59
   0   1  -9  170.97    9.94
   0   1   9  182.55   12.63
   0   1   9  159.98   12.77
   0  -1 -10   10.76    6.43
   0  -1 -10   12.90    6.75
   0  -1 -10    6.34    6.57
   0  -1  10   17.83    9.76
   0  -1  10   18.78    9.21
   0   1 -10    9.89    6.93
   0   1  10    8.07    8.16
   0   1  10   -0.36    7.20
   0  -1 -11   45.09    7.98
   0  -1 -11   37.39    8.34
   0  -1  11   61.91   12.17
   0   1 -11   32.83    8.89
   0   1  11   30.18   10.49
   0  -1 -12    9.80    6.70
   0  -1 -12   13.31    7.02
   0  -1  12   33.15   11.90
   0   1  12    3.97   10.12
   0  -1 -13    5.79    6.52
   0  -1 -13   24.71    8.21
   0  -1  13   17.28   11.67
   0   1  13   15.36   10.17
   0  -2   0  151.41    8.53
   0   2   0  137.87    7.89
   0   2   0  139.42    7.61
   0   2   0  121.00    6.70
   0   2   0  178.99    7.25
   0   2   0  141.61    8.84
   0  -2  -1   57.72    6.38
   0  -2   1   90.82    8.57
   0   2  -1   40.39    5.65
   0   2  -1   51.29    6.88
   0   2  -1   36.79    4.92
   0   2  -1   53.93    5.02
   0   2  -1   98.98    6.79
   0   2   1   40.94    5.38
   0   2   1   54.53    6.20
   0   2   1   43.36    4.74
   0   2   1   57.40    6.02
   0   2   1   44.73    5.93
   0  -2  -2  119.50    8.25
   0  -2   2  214.46    9.21
   0  -2   2  208.44    4.56
   0  -2   2  209.45   10.03
   0   2  -2   85.71    7.93
   0   2  -2   87.90    7.61
   0   2  -2   83.25    7.07
   0   2  -2  104.68    5.52
   0   2  -2  174.62    7.66
   0   2   2  103.49    7.89
   0   2   2   94.65    5.74
   0   2   2   94.56    5.43
   0   2   2  131.39    7.66
   0   2   2   88.68    7.39
   0  -2  -3  196.27   10.62
   0  -2  -3  235.94    5.06
   0  -2   3  325.07   10.90
   0  -2   3  286.27    5.06
   0  -2   3  322.92    7.29
   0  -2   3  304.51   10.94
   0   2  -3  132.17    8.75
   0   2  -3  119.18    8.16
   0   2  -3  132.22    5.79
   0   2  -3  250.07    8.62
   0   2   3  147.12    8.80
   0   2   3  189.07    9.35
   0   2   3  127.47    8.07
   0  -2  -4  153.60    4.42
   0  -2  -4  167.18   10.67
   0  -2  -4  127.11    9.53
   0  -2  -4  163.81    6.11
   0  -2   4  215.15   10.53
   0  -2   4  214.46    6.43
   0  -2   4  219.84    7.89
   0  -2   4  206.03   10.71
   0   2  -4   89.31    8.39
   0   2  -4   75.77    8.12
   0   2  -4  142.43    7.66
   0   2   4   95.97    7.70
   0   2   4   90.59    8.66
   0  -2  -5  110.70    5.79
   0  -2  -5  116.58    8.94
   0  -2  -5   99.66    9.89
   0  -2  -5  119.50    7.07
   0  -2   5  164.31   10.85
   0  -2   5  162.81    7.25
   0  -2   5  158.80    8.25
   0  -2   5  157.29   11.90
   0   2  -5   68.57    9.03
   0   2  -5   60.09    7.39
   0   2   5   75.96    7.89
   0   2   5   67.98    8.07
   0  -2  -6    7.39    3.97
   0  -2  -6    9.35    7.70
   0  -2  -6    8.12    4.83
   0  -2   6    4.88    6.98
   0  -2   6    4.38    4.42
   0  -2   6    9.35    5.52
   0  -2   6    7.16    7.66
   0   2  -6    1.28    4.97
   0   2  -6    2.64    6.88
   0   2  -6    2.74    5.24
   0   2   6    7.52    5.38
   0   2   6    5.15    5.24
   0  -2  -7  159.16    8.98
   0  -2  -7  140.38   10.94
   0  -2  -7  164.13    9.89
   0  -2   7  212.00   14.09
   0  -2   7  224.22   10.44
   0  -2   7  211.96   10.94
   0  -2   7  209.17   14.68
   0   2  -7   83.84    9.85
   0   2  -7  100.44   10.12
   0   2  -7   90.04    9.71
   0   2   7   75.27    9.39
   0   2   7   46.73    7.25
   0  -2  -8  154.69   10.44
   0  -2  -8  133.31   14.18
   0  -2  -8  148.54   10.30
   0  -2   8  201.92   15.23
   0  -2   8  209.68   11.72
   0  -2   8  197.50   12.77
   0  -2   8  181.00   14.13
   0   2  -8  106.41   11.76
   0   2  -8   96.15   10.08
   0   2  -8   96.75   11.40
   0   2   8   42.31    8.25
   0   2   8   25.85    6.84
   0  -2  -9   53.89    8.30
   0  -2  -9   35.01   10.99
   0  -2  -9   50.70    8.53
   0  -2   9   70.89   12.04
   0  -2   9   73.86    9.03
   0  -2   9   60.41    8.57
   0  -2   9   54.76    9.07
   0  -2   9   58.22   10.53
   0   2  -9   37.70    9.48
   0   2  -9   47.92    8.71
   0   2  -9   41.81   11.63
   0   2   9   -1.64    7.34
   0   2   9   -4.29    6.84
   0  -2 -10   65.65    8.62
   0  -2 -10   86.76   10.71
   0  -2 -10   45.23   11.90
   0  -2 -10   77.28   10.30
   0  -2  10   87.08   13.22
   0  -2  10   91.46   10.62
   0  -2  10  102.26   10.81
   0  -2  10   88.27   10.90
   0   2 -10   52.80    9.98
   0   2 -10   62.96   14.22
   0   2  10   -5.24    7.75
   0  -2 -11   24.39    7.89
   0  -2 -11   43.81   10.71
   0  -2 -11   20.11   10.81
   0  -2 -11   31.55    8.84
   0  -2  11   43.27   12.40
   0  -2  11   53.98   10.30
   0   2 -11   47.05   13.22
   0  -2 -12    7.34    7.70
   0  -2 -12    5.74    9.94
   0  -2  12   10.35    9.16
   0   2 -12   56.03   14.91
   0  -2 -13   15.82    8.25
   0  -2  13   11.72    9.12
   0  -2 -14    3.33    6.88
   0  -2 -15   -0.32    5.84
   0   3   0    9.80    6.47
   0   3   0    6.06    6.88
   0   3   0   23.48    6.20
   0   3   0    5.84    4.65
   0  -3   1   -0.32    1.73
   0  -3   1  -13.50    7.34
   0   3  -1    0.87    5.70
   0   3  -1    5.93    7.07
   0   3  -1   18.46    6.98
   0   3  -1    3.97    4.56
   0   3   1    4.01    7.29
   0   3   1    4.19    9.26
   0  -3  -2  795.98    6.02
   0  -3   2 1197.87   23.39
   0  -3   2 1112.52   11.58
   0   3  -2  462.66   14.73
   0   3  -2  495.94   15.82
   0   3  -2  466.90   15.73
   0   3   2  478.80   18.19
   0   3   2  658.48   17.05
   0  -3  -3    2.60    2.64
   0  -3   3    7.52    7.34
   0  -3   3    8.12    2.78
   0  -3   3    4.92    3.74
   0  -3   3   -3.33    7.98
   0   3  -3    3.05    7.48
   0   3  -3   17.69    7.34
   0   3  -3    7.66    6.29
   0   3   3   11.26    7.02
   0  -3  -4  317.91   16.23
   0  -3  -4  356.71    8.66
   0  -3   4  488.19   17.64
   0  -3   4  503.10   10.62
   0  -3   4  488.33   11.85
   0  -3   4  420.13   17.51
   0   3  -4  199.78   11.81
   0   3  -4  216.56   12.81
   0   3  -4  199.78   14.54
   0  -3  -5   11.58    3.97
   0  -3  -5  -13.59    9.12
   0  -3  -5    9.07    4.56
   0  -3   5    4.83    8.30
   0  -3   5   13.04    5.02
   0  -3   5   12.90    5.61
   0  -3   5   -0.46    9.03
   0   3  -5    2.33    8.66
   0   3  -5   13.22    7.84
   0   3  -5    8.48   10.35
   0  -3  -6   71.35    7.75
   0  -3  -6   56.76   12.40
   0  -3  -6   66.61    8.30
   0  -3   6   90.96   12.72
   0  -3   6  108.33    9.62
   0  -3   6   92.73   10.26
   0  -3   6   57.45   10.58
   0   3  -6   41.85    9.16
   0   3  -6   62.83   13.59
   0  -3  -7    4.70    5.52
   0  -3  -7  -14.50   10.62
   0  -3  -7    3.69    5.56
   0  -3   7   -3.88    9.21
   0  -3   7    3.46    6.06
   0  -3   7   -1.78    6.66
   0   3  -7  -10.49    8.98
   0   3  -7    6.06   12.04
   0  -3  -8    2.64    6.02
   0  -3  -8  -21.88   10.76
   0  -3  -8    0.64    6.02
   0  -3   8   -3.69    9.48
   0  -3   8    4.38    6.57
   0  -3   8    3.78    6.70
   0  -3   8    3.19    7.11
   0   3  -8   -8.16    9.39
   0   3  -8   30.73   13.63
   0  -3  -9    1.96    6.93
   0  -3  -9  -14.68   10.94
   0  -3  -9    2.28    6.38
   0  -3   9   -8.80   10.44
   0  -3   9   -0.50    7.61
   0  -3   9    2.51    7.11
   0  -3   9    0.55    7.43
   0   3  -9   -1.50    7.11
   0   3  -9   25.53   12.99
   0  -3 -10    6.38    6.47
   0  -3 -10    3.56    8.57
   0  -3  10    2.46    8.43
   0  -3  10    3.46    7.75
   0   3 -10   -6.98    9.12
   0  -3 -11    6.61    6.75
   0  -3 -11    3.69    9.67
   0  -3  11    5.56    9.21
   0  -3  11    6.02    8.16
   0   3 -11   -4.06    8.53
   0  -3 -12   27.26    7.93
   0  -3 -12   52.80   11.81
   0  -3  12   39.89   10.76
   0  -3  12   52.11   10.12
   0   3 -12   32.92    9.39
   0  -3 -13    0.36    6.75
   0  -3  13    4.29    9.03
   0  -3 -14   17.51    7.48
   0  -3  14   22.70    9.12
   0  -3 -15    0.78    5.93
   0  -3 -16    2.37    4.10
   0  -4   2   30.18    5.02
   0   4  -2   23.75    8.12
   0  -4   3   28.63    5.20
   0  -4   3   21.02    4.79
   0   4  -3   17.23    8.48
   0  -4   4   25.80    5.61
   0   4  -4    9.12    8.71
   0  -4   5    6.66    5.74
   0   4  -5    4.70    9.21
   0  -4  -6   -3.01    4.42
   0  -4   6    1.28    6.15
   0   4  -6   -7.16    8.25
   0  -4  -7   18.69    5.61
   0  -4   7   22.84    7.29
   0   4  -7   15.36   10.17
   0  -4  -8   14.77    5.56
   0  -4   8   28.59    7.70
   0   4  -8    9.71    9.53
   0  -4   9   20.43    7.48
   0   4  -9    4.33    8.66
   0  -4  10   17.23    7.84
   0   4 -10    3.51    7.57
   0  -4 -11    1.73    5.29
   0  -4  11    2.69    7.57
   0   4 -11    2.96    6.98
   0  -4 -12    0.09    4.97
   0  -4  12   -0.87    7.20
   0  -4 -13    2.14    4.83
   0  -4  13   -3.01    6.70
   0  -4 -14    4.06    6.06
   0   5  -4   11.63    5.61
   0   5  -5    6.52    5.11
   0  -5   9    0.05    4.70
  -1   0  13   11.12   11.31
   1   0 -13   24.76    8.07
  -1   0  12    8.94   10.67
   1   0 -12   12.81    7.70
  -1   0  11  160.66   14.91
  -1   0  11  152.09   14.32
   1   0 -11  101.71   11.35
  -1   0  10    0.23    5.79
  -1   0  10    9.16    8.02
   1   0 -10    2.05    4.70
  -1   0   9   46.05    8.07
  -1   0   9   36.29    8.07
   1   0  -9   30.18    6.79
   1   0  -9   68.30    8.02
  -1   0   8   -1.78    5.61
  -1   0   8    0.18    5.88
   1   0  -8   -2.69    4.70
   1   0  -8    6.52    4.47
  -1   0   7  933.85   16.09
  -1   0   7  900.71   16.64
   1   0  -7  497.13    9.44
   1   0  -7  612.70   12.95
   1   0  -7  966.59   15.18
  -1   0   6   -3.10    4.74
  -1   0   6    7.25    3.65
  -1   0   6    3.46    3.78
  -1   0   6    0.87    4.92
   1   0  -6   -0.64    2.55
   1   0  -6   -3.78    3.01
   1   0  -6   10.94    5.02
   1   0  -6   -0.27    3.78
  -1   0   5 1656.80   17.46
  -1   0   5 2188.58   14.59
  -1   0   5 1584.49   17.19
   1   0  -5  851.29    9.94
   1   0  -5 1053.99   14.04
   1   0  -5 1593.70   16.00
   1   0  -5 1677.04   16.18
  -1   0   4   -0.91    2.28
  -1   0   4    1.55    2.60
  -1   0   4   -0.18    3.05
   1   0  -4   -0.32    2.05
   1   0  -4    1.05    2.78
  -1   0   3  929.34    9.57
  -1   0   3 1299.77    9.30
  -1   0   3  805.15    8.12
  -1   0   3  957.51    9.85
   1   0  -3  579.01    7.80
   1   0  -3  880.55    8.62
  -1   0   2   -0.87    1.46
  -1   0   2   -0.68    1.00
  -1   0   2    1.00    1.19
   1   0  -2    0.14    1.23
  -1   0   1 2676.91   11.44
  -1   0   1 3111.67   17.69
  -1   0   1 1927.38    8.34
   1   0  -1 3068.04   14.18
  -1   0   0   -0.41    1.14
  -1   0   0   -0.14    0.82
  -1   0   0   -0.41    0.59
   1   0   0    0.64    0.82
  -1   0  -1 3374.91   13.63
  -1   0  -1 5284.83   18.19
   1   0   1 4744.30   27.35
   1   0   1 5772.48   35.33
  -1   0  -2    1.50    1.91
  -1   0  -2    0.14    2.10
   1   0   2   -1.64    1.69
   1   0   2    0.00    1.55
  -1   0  -3    1.50    2.46
  -1   0  -3    2.64    2.87
  -1   0  -3    1.64    2.46
  -1   0  -3    1.28    3.15
   1   0   3    2.74    2.64
   1   0   3    1.23    2.55
  -1   0  -4   -3.05    3.01
  -1   0  -4   -2.83    3.51
  -1   0  -4    2.64    3.05
  -1   0  -4    2.33    4.19
  -1   0  -4    2.42    3.37
   1   0   4   -0.36    3.60
   1   0   4    0.73    4.10
  -1   0  -5   29.91    4.29
  -1   0  -5   31.87    4.97
  -1   0  -5   49.97    5.61
  -1   0  -5   68.20    7.43
  -1   0  -5   63.14    6.11
   1   0   5   55.90    6.02
   1   0   5   72.72    6.47
   1   0   5   57.35    7.02
  -1   0  -6   -1.46    3.15
  -1   0  -6   -1.14    3.92
  -1   0  -6    3.56    3.78
  -1   0  -6    2.46    5.11
  -1   0  -6   -0.50    3.83
   1   0   6   -0.27    4.97
   1   0   6   -1.14    4.70
  -1   0  -7  167.37    8.62
  -1   0  -7  207.08    8.89
  -1   0  -7  333.78   12.22
   1   0   7  292.88   11.76
   1   0   7  285.63   12.31
  -1   0  -8    0.18    4.47
  -1   0  -8    2.05    4.83
  -1   0  -8    7.07    6.43
   1   0   8    1.69    6.11
   1   0   8    4.65    6.29
  -1   0  -9   44.22    6.57
  -1   0  -9   33.65    6.52
   1   0   9   56.76    7.98
   1   0   9   43.49    8.48
  -1   0 -10    7.07    5.74
   1   0  10    2.74    8.84
   1   0  10    5.56    8.66
   1   0  11  239.90   17.78
   1   0  12   19.42   11.94
   1   0  13   19.60   11.17
  -1  -1  13   19.10   11.85
  -1   1  13   10.85   10.76
   1  -1 -13    1.60    6.15
   1  -1 -13   21.66    8.89
  -1  -1  12    5.52   10.58
  -1   1  12   -3.19   10.03
   1  -1 -12   -0.23    6.29
   1  -1 -12   11.94    8.98
  -1  -1  11  149.27   15.73
  -1  -1  11   96.02   18.42
  -1   1  11   61.09   11.53
  -1   1  11   70.21   17.64
   1  -1 -11   82.38    9.21
   1  -1 -11   71.67   10.67
   1   1 -11   58.59    8.62
  -1  -1  10  237.67   15.23
  -1  -1  10  215.51   14.77
  -1   1  10  126.56   13.40
  -1   1  10  105.82   12.26
   1  -1 -10  188.70   11.12
   1  -1 -10  139.51   10.85
   1  -1 -10  191.07   11.76
   1   1 -10  110.97   10.17
   1   1 -10   77.00    8.57
  -1  -1   9   15.87    7.98
  -1  -1   9    6.47    5.38
  -1  -1   9   15.68    7.89
  -1   1   9   -4.38    6.93
  -1   1   9   -5.38    6.47
   1  -1  -9    9.26    5.11
   1  -1  -9   11.40    7.25
   1  -1  -9   10.49    5.97
   1   1  -9    5.61    5.06
   1   1  -9    5.47    4.56
  -1  -1   8  103.72   10.94
  -1  -1   8  126.47   10.26
  -1  -1   8  100.76    7.98
  -1  -1   8  101.67    9.21
  -1  -1   8   97.75   10.53
  -1   1   8   44.82    7.75
  -1   1   8   45.82    8.30
   1  -1  -8   77.64    7.34
   1  -1  -8   54.21    8.25
   1  -1  -8   75.32    9.35
   1  -1  -8   79.79    8.12
   1   1  -8   49.79    6.47
   1   1  -8   31.18    5.56
  -1  -1   7  100.21    9.26
  -1  -1   7  124.83    8.62
  -1  -1   7  106.14    7.34
  -1  -1   7  111.65    8.94
  -1  -1   7   95.97    9.21
  -1   1   7   50.20    6.88
  -1   1   7   44.13    6.88
   1  -1  -7   80.65    6.47
   1  -1  -7   65.70    7.75
   1  -1  -7   79.15    9.03
   1  -1  -7   84.89    7.80
   1   1  -7   43.31    5.24
   1   1  -7   24.44    4.79
   1   1  -7    9.62    3.65
  -1  -1   6   48.37    6.38
  -1  -1   6   63.92    7.52
  -1  -1   6   49.60    5.20
  -1  -1   6   53.98    6.11
  -1  -1   6   43.22    6.25
  -1   1   6   24.85    5.70
  -1   1   6   22.34    5.61
   1  -1  -6   38.48    4.60
   1  -1  -6   34.92    5.33
   1  -1  -6   38.52    7.07
   1  -1  -6   39.57    5.06
   1   1  -6   21.66    5.70
   1   1  -6   16.78    4.38
   1   1  -6    9.12    3.78
   1   1  -6   -3.10    2.96
  -1  -1   5  729.78   13.22
  -1  -1   5  767.17   11.26
  -1  -1   5  781.80   12.58
  -1  -1   5  662.35   12.67
  -1   1   5  387.89   10.94
  -1   1   5  354.29   10.67
   1  -1  -5  550.56    9.44
   1  -1  -5  488.38   11.08
   1  -1  -5  513.13   12.77
   1  -1  -5  607.60   10.53
   1   1  -5  311.12    9.57
   1   1  -5  295.66    8.53
   1   1  -5  188.84    7.29
   1   1  -5  270.77    7.11
  -1  -1   4  948.08   13.04
  -1  -1   4  693.49    8.84
  -1  -1   4 1029.68   12.49
  -1  -1   4  897.65   12.72
  -1   1   4  478.57   10.76
  -1   1   4  340.11    4.15
  -1   1   4  452.45   10.71
   1  -1  -4  650.23   11.26
   1  -1  -4  622.10   12.54
   1  -1  -4  786.45   10.35
   1   1  -4  402.44    9.16
   1   1  -4  370.43    9.35
   1   1  -4  304.78    7.84
   1   1  -4  343.30    6.38
  -1  -1   3   40.99    4.42
  -1  -1   3   41.85    3.19
  -1  -1   3   46.73    4.19
  -1  -1   3   43.45    4.65
  -1   1   3   17.96    4.19
  -1   1   3   16.18    2.51
  -1   1   3   23.21    4.38
   1  -1  -3   32.64    4.29
   1  -1  -3   28.54    5.20
   1  -1  -3   36.06    3.65
   1   1  -3   15.64    4.51
   1   1  -3   14.95    2.87
   1   1  -3   15.73    3.15
   1   1  -3   37.48    3.28
  -1  -1   2    3.92    3.01
  -1  -1   2    3.19    1.64
  -1  -1   2    4.60    1.91
  -1  -1   2    5.93    2.60
  -1   1   2    3.42    2.51
  -1   1   2    1.96    2.46
  -1   1   2    2.60    3.24
   1  -1  -2    5.02    2.78
   1  -1  -2    1.55    3.78
   1  -1  -2    2.83    1.64
   1   1  -2   -1.05    3.42
   1   1  -2    0.59    2.69
   1   1  -2    3.33    2.51
   1   1  -2    5.11    1.91
  -1  -1   1   48.83    4.74
  -1  -1   1   29.86    2.46
  -1  -1   1   36.79    1.73
  -1  -1   1   32.14    3.19
  -1   1   1   17.92    3.37
  -1   1   1   16.00    3.01
  -1   1   1   36.38    4.10
  -1   1   1   15.41    3.37
   1  -1  -1   28.04    1.55
   1   1  -1   13.36    2.87
   1   1  -1   17.78    2.96
  -1  -1   0   -2.69    3.15
  -1  -1   0   -0.96    1.69
  -1  -1   0   -0.73    2.19
  -1   1   0    1.32    2.87
  -1   1   0   -1.23    2.92
  -1   1   0    0.32    2.10
  -1   1   0    0.50    2.83
  -1   1   0    0.27    2.78
   1  -1   0   -0.27    0.96
   1   1   0    1.32    2.33
   1   1   0    1.69    2.01
   1   1   0    0.87    1.82
  -1  -1  -1  331.63    6.15
  -1  -1  -1  217.75    6.02
  -1  -1  -1  265.11    3.46
  -1   1  -1  122.46    5.88
  -1   1  -1  127.29    5.79
  -1   1  -1  116.03    4.97
  -1   1  -1  254.26    6.79
   1  -1   1  268.81    4.51
   1  -1   1  295.39    7.43
   1   1   1  139.51    5.24
   1   1   1  169.37    6.15
   1   1   1  147.26    5.06
   1   1   1  142.56    4.29
  -1  -1  -2  689.02    7.89
  -1  -1  -2  617.45    9.67
  -1  -1  -2  587.45   10.03
  -1  -1  -2  618.31    7.02
  -1   1  -2  315.49    8.39
  -1   1  -2  287.77    7.11
  -1   1  -2  594.88   10.44
   1  -1   2  761.83   11.67
   1  -1   2  732.29    8.62
   1  -1   2  743.05   11.67
   1   1   2  355.57    6.52
   1   1   2  434.72    9.35
   1   1   2  359.67    6.84
  -1  -1  -3   87.76    3.83
  -1  -1  -3   96.93    6.11
  -1  -1  -3   98.66    7.07
  -1  -1  -3   94.06    5.29
  -1   1  -3   64.19    6.57
  -1   1  -3   47.42    5.29
  -1   1  -3   82.43    6.25
   1  -1   3  133.90    7.61
   1  -1   3  116.76    6.11
   1  -1   3  120.13    7.66
   1   1   3   65.01    4.65
   1   1   3   74.50    6.79
   1   1   3   61.64    5.33
  -1  -1  -4  161.35    6.25
  -1  -1  -4  133.13    6.84
  -1  -1  -4  192.35   10.03
  -1  -1  -4  174.52    7.29
  -1   1  -4   90.13    7.16
  -1   1  -4   82.20    5.97
  -1   1  -4   39.44    3.01
  -1   1  -4  131.21    7.34
   1  -1   4  235.85    9.67
   1  -1   4  212.00    7.84
   1  -1   4  223.03    8.34
   1  -1   4  205.89    9.16
   1   1   4  101.12    5.93
   1   1   4  141.84    7.20
   1   1   4   94.69    6.70
  -1  -1  -5  316.45    8.62
  -1  -1  -5  217.29    8.39
  -1  -1  -5  337.65   11.35
  -1  -1  -5  372.25   11.81
  -1  -1  -5  335.37    9.76
  -1   1  -5  182.23    8.62
  -1   1  -5  175.94    9.03
  -1   1  -5  241.41    9.62
   1  -1   5  442.79   12.54
   1  -1   5  437.36   10.08
   1  -1   5  439.68   10.94
   1  -1   5  419.08   12.31
   1   1   5  178.99    7.57
   1   1   5  164.68    7.75
  -1  -1  -6  178.72    8.16
  -1  -1  -6  118.54    7.61
  -1  -1  -6  192.31   10.49
  -1  -1  -6  214.83   10.71
  -1  -1  -6  192.72    9.12
  -1   1  -6  102.81    7.70
  -1   1  -6   99.62    8.30
  -1   1  -6  121.96    7.66
   1  -1   6  244.46   11.53
   1  -1   6  246.01    8.84
   1  -1   6  244.92    9.76
   1  -1   6  229.05   11.81
   1   1   6   91.82    7.02
   1   1   6   82.66    8.12
  -1  -1  -7  367.65   11.31
  -1  -1  -7  353.47   13.63
  -1  -1  -7  415.61   14.00
  -1  -1  -7  384.97   11.94
  -1   1  -7  217.20   10.26
  -1   1  -7  207.49    9.71
  -1   1  -7  282.94   11.03
   1  -1   7  502.60   16.00
   1  -1   7  491.29   12.45
   1  -1   7  494.62   13.68
   1  -1   7  458.24   14.91
   1   1   7  195.95    9.80
   1   1   7  172.43   10.53
  -1  -1  -8   27.13    5.84
  -1  -1  -8   28.72    8.07
  -1  -1  -8   31.55    6.47
  -1   1  -8   26.72    6.06
  -1   1  -8   24.48    6.79
   1  -1   8   41.12    8.94
   1  -1   8   41.85    6.52
   1  -1   8   44.27    7.39
   1  -1   8   37.11    8.25
   1   1   8    0.55    5.70
   1   1   8   -1.69    5.88
  -1  -1  -9   92.05   10.35
  -1  -1  -9   77.87   10.30
  -1  -1  -9   94.10   10.21
  -1   1  -9   64.38    9.39
   1  -1   9  147.99   14.82
   1  -1   9  134.04   14.54
   1   1   9   34.19    7.93
   1   1   9   26.49    6.93
  -1  -1 -10  156.33   12.54
  -1  -1 -10  123.46   13.63
  -1   1 -10  122.69   12.95
   1  -1  10  214.87   17.37
   1  -1  10  188.16   15.18
   1   1  10   65.88   10.90
   1   1  10   27.35    7.80
  -1  -1 -11    3.97    6.38
  -1  -1 -11   12.77    9.03
  -1   1 -11   21.66    9.85
   1  -1  11   19.51   11.22
   1   1  11    4.56    8.89
  -1  -1 -12    6.98    6.66
  -1  -1 -12   19.88    8.62
   1  -1  12   18.56   11.81
   1   1  12    5.33   10.44
   1  -2 -15   -2.78    6.15
   1  -2 -14    2.87    7.20
  -1  -2  13    0.18    8.98
   1  -2 -13    2.28    7.57
  -1  -2  12   52.29   11.63
  -1  -2  12   71.40   11.31
  -1   2  12   -5.97    9.03
   1  -2 -12   46.23    8.89
   1  -2 -12   66.24   11.76
   1  -2 -12   45.41   11.26
   1  -2 -12   45.64    9.03
   1   2 -12  152.23   12.49
  -1  -2  11   24.67   10.62
  -1  -2  11   24.62    9.44
  -1  -2  11   19.70    8.75
   1  -2 -11   12.95    7.07
   1  -2 -11   15.27    8.75
   1  -2 -11   19.83   10.44
   1  -2 -11   18.87    7.93
   1   2 -11   28.91   11.94
  -1  -2  10    8.07    9.30
  -1  -2  10    0.68    7.43
  -1  -2  10    0.27    7.16
  -1   2  10  -17.92    8.21
   1  -2 -10    0.27    5.88
   1  -2 -10    4.56    7.43
   1  -2 -10    2.96    9.67
   1  -2 -10    2.83    7.02
   1   2 -10   -6.34    7.29
   1   2 -10    2.78   10.62
  -1  -2   9  199.69   15.23
  -1  -2   9  184.65   14.13
  -1  -2   9  213.32   13.18
  -1  -2   9  204.84   12.99
  -1  -2   9  186.33   14.09
  -1   2   9   48.37   10.03
  -1   2   9   42.13    9.76
   1  -2  -9  164.31   11.40
   1  -2  -9  122.78   11.76
   1  -2  -9  159.43   11.17
   1   2  -9   77.23    8.43
   1   2  -9  118.45   13.81
  -1  -2   8   43.86    9.12
  -1  -2   8   82.79   12.17
  -1  -2   8   50.33    6.84
  -1  -2   8   54.39    8.07
  -1  -2   8   60.23   10.08
  -1   2   8   17.32    8.02
  -1   2   8    7.29    7.02
   1  -2  -8   46.00    6.70
   1  -2  -8   32.87    7.66
   1  -2  -8   45.68    7.16
   1   2  -8   25.58    8.30
   1   2  -8   24.76    8.34
  -1  -2   7  298.21   13.68
  -1  -2   7  303.50   14.54
  -1  -2   7  311.30   11.08
  -1  -2   7  308.75   12.45
  -1  -2   7  269.95   13.08
  -1   2   7  104.63   10.90
  -1   2   7   89.54   10.17
   1  -2  -7  220.98    9.26
   1  -2  -7  177.62   10.94
   1  -2  -7  238.53   10.44
   1   2  -7  122.32   10.58
   1   2  -7  109.83   10.99
  -1  -2   6  247.47   11.90
  -1  -2   6  270.31   13.59
  -1  -2   6  248.06    9.07
  -1  -2   6  263.06   10.81
  -1  -2   6  228.32   11.58
  -1   2   6  109.47   10.21
  -1   2   6   83.71    9.48
   1  -2  -6  184.01    7.70
   1  -2  -6  161.94    9.98
   1  -2  -6  203.20    8.89
   1   2  -6   87.90    9.26
   1   2  -6  111.43    9.67
   1   2  -6   89.95    9.53
   1   2  -6   75.23    6.93
  -1  -2   5   -0.14    5.93
  -1  -2   5    4.33    3.51
  -1  -2   5    0.05    4.42
  -1  -2   5    2.96    5.24
  -1   2   5    3.88    5.84
  -1   2   5    1.05    5.47
   1  -2  -5    3.01    3.01
   1  -2  -5    1.37    5.97
   1  -2  -5   -3.51    7.20
   1  -2  -5    1.14    3.60
   1   2  -5    0.18    6.15
   1   2  -5    1.09    3.65
   1   2  -5    1.05    3.33
  -1  -2   4   50.56    6.15
  -1  -2   4   52.70    4.56
  -1  -2   4   50.11    5.84
  -1  -2   4   54.35    6.70
  -1   2   4   22.61    6.02
  -1   2   4   22.70    5.93
   1  -2  -4   34.97    3.42
   1  -2  -4   37.98    6.57
   1  -2  -4   29.18    7.16
   1  -2  -4   42.86    4.83
   1   2  -4   22.84    6.61
   1   2  -4   20.33    5.33
   1   2  -4   20.88    4.47
  -1  -2   3  290.42    9.44
  -1  -2   3  284.99    4.74
  -1  -2   3  304.78    7.02
  -1  -2   3  281.62   10.03
  -1   2   3  131.94    8.98
  -1   2   3  125.97    8.80
   1  -2  -3  208.99    9.26
   1  -2  -3  151.46   10.67
   1  -2  -3  221.35    5.15
   1   2  -3  129.21    8.57
   1   2  -3  112.20    8.07
   1   2  -3  133.77    6.98
  -1  -2   2  102.81    7.25
  -1  -2   2  123.10    3.92
  -1  -2   2   98.98    7.11
  -1   2   2   50.15    6.34
  -1   2   2   55.85    5.88
  -1   2   2   68.52    6.02
  -1   2   2   43.86    6.34
   1  -2  -2   73.54    8.30
   1  -2  -2   88.72    2.64
   1   2  -2   61.46    7.34
   1   2  -2   37.43    5.38
   1   2  -2   57.31    5.79
  -1  -2   1  271.86   10.76
  -1  -2   1  128.75    6.79
  -1  -2   1  223.67    8.39
  -1   2   1  109.37    8.48
  -1   2   1  103.31    6.84
  -1   2   1   96.65    5.29
  -1   2   1  105.13    8.43
   1   2  -1   89.18    6.15
   1   2  -1  105.95    7.43
   1   2  -1   93.65    7.20
   1   2  -1  132.53    7.34
  -1  -2   0   -6.25    5.74
  -1  -2   0    0.82    4.01
  -1   2   0    5.11    5.24
  -1   2   0    0.05    4.83
  -1   2   0    2.64    2.87
  -1   2   0    0.91    2.87
  -1   2   0    5.15    5.20
  -1   2   0    5.70    5.06
   1  -2   0    1.37    0.96
   1  -2   0    1.60    0.96
   1   2   0    2.64    3.92
   1   2   0    3.10    3.69
   1   2   0    1.09    3.97
   1   2   0    3.78    4.06
  -1  -2  -1  119.72    8.39
  -1  -2  -1   75.00    6.88
  -1   2  -1   54.98    6.88
  -1   2  -1   72.67    7.93
  -1   2  -1   42.08    4.92
  -1   2  -1  101.62    7.93
   1  -2   1  113.29    3.74
   1  -2   1  117.58    9.12
   1   2   1   52.61    5.88
   1   2   1   55.94    6.02
   1   2   1   68.98    7.07
   1   2   1   58.59    6.34
  -1  -2  -2   81.88    6.66
  -1  -2  -2   72.13    7.39
  -1  -2  -2   52.38    6.57
  -1  -2  -2   69.71    3.24
  -1   2  -2   35.01    6.66
  -1   2  -2   39.98    7.11
  -1   2  -2   35.47    5.20
  -1   2  -2   60.18    7.16
   1  -2   2   70.35    2.87
   1  -2   2   81.20    4.83
   1  -2   2   80.51    9.98
   1   2   2   34.83    4.79
   1   2   2   53.39    5.97
   1   2   2   30.73    4.60
  -1  -2  -3  204.07    3.60
  -1  -2  -3  196.45    9.44
  -1  -2  -3  171.56    9.76
  -1  -2  -3  201.70    5.84
  -1   2  -3  103.99    8.53
  -1   2  -3   90.32    7.89
  -1   2  -3  179.40    8.94
   1  -2   3  262.84   11.53
   1  -2   3  239.99    6.11
   1  -2   3  251.39    7.66
   1  -2   3  245.78   12.49
   1   2   3  115.44    6.70
   1   2   3  157.84    9.80
   1   2   3  114.53    7.52
  -1  -2  -4   52.48    4.70
  -1  -2  -4   42.67    7.70
  -1  -2  -4   55.17    5.88
  -1   2  -4   39.35    6.98
  -1   2  -4   24.71    5.79
  -1   2  -4   50.20    6.61
   1  -2   4   66.75    8.39
   1  -2   4   64.56    5.65
   1  -2   4   70.89    6.88
   1  -2   4   74.91    8.71
   1   2   4   36.52    5.47
   1   2   4   36.75    7.39
   1   2   4   27.31    4.97
  -1  -2  -5   21.61    4.19
  -1  -2  -5   24.21    8.07
  -1  -2  -5   17.64    6.52
  -1  -2  -5   24.62    5.06
  -1   2  -5   15.73    7.34
  -1   2  -5   15.64    7.20
  -1   2  -5   10.94    5.61
  -1   2  -5   16.05    5.43
   1  -2   5   28.86    6.47
   1  -2   5   27.67    4.92
   1  -2   5   29.63    5.52
   1  -2   5   27.54    7.84
   1   2   5   24.57    5.33
   1   2   5   13.50    5.02
  -1  -2  -6  119.63    7.93
  -1  -2  -6  125.97   10.39
  -1  -2  -6  121.18    8.71
  -1   2  -6   66.65    7.75
  -1   2  -6   85.71    9.98
  -1   2  -6   68.57    7.89
  -1   2  -6   56.35    6.84
   1  -2   6  183.37   13.36
   1  -2   6  175.53    9.39
   1  -2   6  169.69    9.80
   1  -2   6  158.34   12.86
   1   2   6   76.18    7.61
   1   2   6   44.50    6.47
  -1  -2  -7   26.94    6.11
  -1  -2  -7   26.49    9.39
  -1  -2  -7   25.85    6.75
  -1   2  -7   15.32    8.21
  -1   2  -7   24.21    9.16
  -1   2  -7   13.22    6.98
   1  -2   7   36.93    9.71
   1  -2   7   32.14    6.29
   1  -2   7   28.63    7.02
   1  -2   7   26.26    8.98
   1   2   7   24.35    6.43
  -1  -2  -8   64.74    8.02
  -1  -2  -8   50.61   11.17
  -1  -2  -8   54.48    8.53
  -1   2  -8   39.25    9.57
  -1   2  -8   41.12    8.89
  -1   2  -8   35.74    9.71
   1  -2   8   98.34   12.49
   1  -2   8   87.81   10.85
   1  -2   8   70.62    9.21
   1  -2   8   58.13   10.39
   1   2   8   16.37    6.79
  -1  -2  -9   66.75    8.25
  -1  -2  -9   83.57    9.89
  -1  -2  -9   59.45   12.36
  -1  -2  -9   79.97   10.30
  -1   2  -9   47.37    8.80
  -1   2  -9   49.28    9.67
  -1   2  -9   56.94   12.99
   1  -2   9   83.02   13.31
   1  -2   9   98.75   11.03
   1  -2   9   80.79    9.48
   1  -2   9   83.25   10.35
  -1  -2 -10    4.15    7.02
  -1  -2 -10    4.01    8.75
  -1  -2 -10   -2.64   10.17
  -1  -2 -10   -6.11    7.39
  -1   2 -10    2.78    7.66
  -1   2 -10   15.41   10.03
   1  -2  10   -1.60   10.58
   1  -2  10    1.37    8.34
   1  -2  10    3.37    7.70
  -1  -2 -11   18.69    8.12
  -1  -2 -11   22.48   10.49
  -1  -2 -11   10.49   10.85
  -1  -2 -11   18.05    8.53
  -1   2 -11   54.57   12.95
   1  -2  11   25.08   12.36
   1  -2  11   30.59   10.21
  -1  -2 -12   58.90   10.03
  -1  -2 -12   79.24   13.08
   1  -2  12   87.81   12.08
  -1  -2 -13    8.25    7.75
   1  -2  13   10.99    8.48
  -1  -2 -14    3.60    7.02
  -1  -2 -15    0.14    6.20
   1  -3 -16    1.14    5.06
  -1  -3  15   -4.65    7.39
   1  -3 -15   -1.19    6.15
  -1  -3  14    8.02    8.30
   1  -3 -14    1.78    6.61
  -1  -3  13   84.34   11.81
   1  -3 -13   49.83    8.89
  -1  -3  12    0.68    9.07
  -1  -3  12   -4.01    7.43
   1  -3 -12    0.23    6.52
   1  -3 -12    8.75    9.62
   1   3 -12    4.10    7.39
  -1  -3  11   14.04    8.75
  -1  -3  11   11.44    8.34
   1  -3 -11    5.70    6.88
   1  -3 -11   15.73   10.21
   1   3 -11    3.83    8.34
  -1  -3  10   10.62    8.66
  -1  -3  10   11.94    8.16
   1  -3 -10    7.29    6.15
   1  -3 -10    9.21    8.12
   1   3 -10  -12.04    8.39
  -1  -3   9   15.46    7.75
  -1  -3   9    3.65    6.88
  -1   3   9   -5.61    7.80
   1  -3  -9    9.12    6.79
   1  -3  -9   -1.78   10.21
   1  -3  -9   16.41    6.79
   1   3  -9   -3.65    8.98
   1   3  -9   15.05   11.12
  -1  -3   8   -1.28    6.47
  -1  -3   8    3.92    7.20
  -1   3   8   -0.68    8.21
   1  -3  -8    0.09    5.70
   1  -3  -8  -15.91    9.44
   1  -3  -8    0.46    5.61
   1   3  -8   -7.80    8.62
   1   3  -8   -1.69   10.90
  -1  -3   7    9.07    6.02
  -1  -3   7   10.67    6.70
  -1   3   7   14.68    8.80
   1  -3  -7    7.52    5.24
   1  -3  -7   -5.97    9.07
   1  -3  -7    1.69    5.24
   1   3  -7    1.46    6.93
   1   3  -7    0.32    9.12
  -1  -3   6   25.44    5.88
  -1  -3   6   20.06    6.57
  -1   3   6   20.29    8.80
  -1   3   6   10.39    7.39
   1  -3  -6   15.82    4.70
   1  -3  -6    1.55    9.35
   1  -3  -6   16.91    5.20
   1   3  -6    9.03    9.30
   1   3  -6   11.49    8.80
  -1  -3   5   31.91   12.17
  -1  -3   5   51.52    5.88
  -1  -3   5   50.61    6.57
  -1   3   5   22.29    8.71
  -1   3   5   22.93    8.16
   1  -3  -5   36.97    4.47
   1  -3  -5   15.41    9.16
   1  -3  -5   40.35    5.24
   1   3  -5   29.95    7.89
   1   3  -5   25.85    7.57
  -1  -3   4   50.33   12.72
  -1  -3   4   59.36    6.15
  -1  -3   4   60.41    6.11
  -1   3   4   27.72    8.53
  -1   3   4   17.87    7.75
   1  -3  -4   39.12    4.33
   1   3  -4   24.67    7.29
   1   3  -4   27.17    8.66
  -1  -3   3  821.47   21.98
  -1  -3   3  787.32    9.98
  -1  -3   3  802.05   12.08
  -1   3   3  335.64   15.18
  -1   3   3  243.50   13.18
   1  -3  -3  612.66    8.89
   1   3  -3  343.44   14.54
   1   3  -3  314.95   15.23
  -1  -3   2  -11.99    8.80
  -1  -3   2   -0.78    2.64
  -1   3   2   10.30    7.80
  -1   3   2    6.34    6.75
   1  -3  -2   -1.91    1.87
   1   3  -2    1.28    6.06
   1   3  -2    4.70    5.65
  -1  -3   1  765.25   20.24
  -1  -3   1  712.60    7.29
  -1   3   1  313.12   15.23
  -1   3   1  266.16   14.50
   1  -3  -1  533.24    6.11
   1   3  -1  319.69   12.58
   1   3  -1  291.92   12.04
   1   3  -1  359.90   13.04
  -1  -3   0    7.07    8.98
  -1   3   0   18.97    6.25
  -1   3   0   15.64    8.39
  -1   3   0   21.52    6.84
   1  -3   0   19.70    2.37
   1  -3   0   -0.87    8.75
   1   3   0   10.17    4.97
   1   3   0   14.00    6.06
  -1  -3  -1   33.69    2.37
  -1   3  -1   25.58    7.39
  -1   3  -1   25.71    8.94
  -1   3  -1   29.41    7.39
  -1   3  -1   21.66    5.38
   1  -3   1   37.02    4.38
   1  -3   1   19.60    8.80
   1   3   1   23.02    5.84
   1   3   1   27.04    7.25
  -1  -3  -2    7.61    2.51
  -1   3  -2    7.80    7.43
  -1   3  -2   10.53    6.93
  -1   3  -2   11.76    5.84
   1  -3   2    5.97    9.39
   1  -3   2    8.75    2.64
   1  -3   2    9.85    3.78
   1  -3   2   -5.43    8.16
   1   3   2    8.02    7.02
  -1  -3  -3  402.07    8.43
  -1   3  -3  235.34   13.68
  -1   3  -3  243.64   13.22
  -1   3  -3  233.25   13.68
   1  -3   3  607.55   19.79
   1  -3   3  545.91   10.26
   1  -3   3  554.30   11.90
   1  -3   3  510.31   18.60
   1   3   3  348.18   15.77
  -1  -3  -4    6.29    3.33
  -1  -3  -4    4.01    4.15
  -1   3  -4    5.65    8.62
  -1   3  -4   10.17    8.02
  -1   3  -4    5.84    8.84
   1  -3   4   10.21    9.12
   1  -3   4    7.98    4.47
   1  -3   4   10.67    5.38
   1  -3   4   -4.65    8.94
   1   3   4    5.52    8.57
  -1  -3  -5  117.72    7.89
  -1  -3  -5  106.91   14.00
  -1  -3  -5  106.09    8.62
  -1   3  -5   75.41   10.62
  -1   3  -5   90.18   14.09
   1  -3   5  170.33   17.51
   1  -3   5  167.82    9.98
   1  -3   5  154.05   10.67
   1  -3   5   91.23   12.04
  -1  -3  -6    2.96    5.11
  -1  -3  -6  -22.20   10.62
  -1  -3  -6    0.14    5.38
  -1   3  -6   -6.15    9.12
  -1   3  -6   17.69   11.81
   1  -3   6   -0.87    9.98
   1  -3   6    2.10    5.88
   1  -3   6   -1.73    6.20
  -1  -3  -7   33.65    6.88
  -1  -3  -7   17.51   12.77
  -1  -3  -7   29.09    7.07
  -1   3  -7   20.70   10.67
  -1   3  -7   41.94   13.77
   1  -3   7   25.17   11.40
   1  -3   7   44.45    7.93
   1  -3   7   49.92    8.84
  -1  -3  -8    1.55    6.57
  -1  -3  -8  -27.99   11.49
  -1  -3  -8   -3.24    6.20
  -1   3  -8   -4.56    7.29
  -1   3  -8   29.00   13.22
   1  -3   8   -3.24   10.30
   1  -3   8   -0.05    6.79
   1  -3   8    2.14    6.98
   1  -3   8   -5.15    7.34
  -1  -3  -9   -5.84    7.70
  -1   3  -9   -7.52    9.76
   1  -3   9    2.37    8.12
   1  -3   9    0.18    7.52
  -1  -3 -10    3.69    6.88
  -1  -3 -10   -1.50    9.30
  -1   3 -10   -1.60   10.12
   1  -3  10   10.35    8.98
   1  -3  10    3.97    7.89
  -1  -3 -11    2.19    6.79
  -1  -3 -11  -11.90    9.35
  -1   3 -11    4.38    7.84
   1  -3  11   -1.37    8.94
   1  -3  11   -0.05    7.75
  -1  -3 -12   -3.10    6.61
   1  -3  12    4.01    8.66
  -1  -3 -13   19.06    7.25
   1  -3  13   26.72    9.39
  -1  -3 -14    0.78    6.25
   1  -3  14   -7.43    7.02
  -1  -3 -15   -0.50    5.15
  -1  -4  14   -1.37    5.65
   1  -4 -14    5.61    4.29
  -1  -4  13    0.14    6.66
   1  -4 -13    0.73    5.06
  -1  -4  12    4.60    7.57
   1  -4 -12    1.46    4.97
  -1  -4  11   -2.46    6.88
   1  -4 -11   -1.37    5.06
   1   4 -11    5.20    7.84
  -1  -4  10    4.92    7.29
   1   4 -10   -0.41    7.80
  -1  -4   9   21.47    7.48
   1   4  -9    7.34    8.84
  -1  -4   8    5.38    6.98
   1  -4  -8    7.89    4.97
   1   4  -8    7.11    9.53
  -1  -4   7   25.35    7.43
   1  -4  -7   14.50    5.06
   1   4  -7   13.54    9.53
  -1  -4   6   27.81    6.98
   1  -4  -6   14.77    4.56
   1   4  -6   10.94    9.44
  -1  -4   5    9.89    5.65
   1  -4  -5    6.15    3.78
   1   4  -5    6.15    9.03
  -1  -4   4   -2.64    4.42
   1   4  -4    3.10    8.16
  -1  -4   3    5.02    3.83
   1   4  -3    9.98    8.12
   1   4  -2   10.58    6.66
  -1   4  -2   20.11    8.12
   1  -4   2   17.55    4.51
  -1   4  -3   51.79   10.94
   1  -4   3   95.65    8.16
  -1   4  -4    3.15    9.21
   1  -4   4   17.78    5.74
  -1  -4  -5    7.39    4.60
  -1   4  -5    6.61    9.57
   1  -4   5   16.50    6.43
  -1  -4  -6   -4.06    4.88
  -1   4  -6   -2.01    9.16
   1  -4   6    5.43    6.61
  -1  -4  -7   -3.83    5.24
  -1   4  -7   -2.64    8.48
   1  -4   7   -1.82    6.52
  -1   4  -8    9.80    9.80
   1  -4   8   14.91    7.34
  -1   4  -9   11.08    8.89
   1  -4   9   26.08    8.12
  -1  -4 -10    1.09    5.33
  -1   4 -10   11.03    8.25
   1  -4  10    5.15    7.39
  -1  -4 -11    3.24    5.29
  -1   4 -11   13.45    8.21
   1  -4  11    9.44    7.48
  -1  -4 -12    3.78    5.02
   1  -4  12   -0.55    6.98
  -1  -4 -13    0.78    4.24
   1  -4  13   -1.09    6.15
  -1  -5   9   -2.69    4.38
   1   5  -6    9.48    4.92
   1   5  -5   17.28    5.52
  -1   5  -4    7.16    4.51
  -1   5  -5   20.52   10.12
   1  -5   8   -1.55    4.56
   1  -5   9   -1.69    5.06
  -2   0  14   69.62   15.00
  -2   0  13    9.89   10.85
   2   0 -13   10.12    7.75
  -2   0  12   22.02   10.76
   2   0 -12   22.43    8.66
  -2   0  11    6.34    9.07
  -2   0  11    3.15    9.62
   2   0 -11    5.20    7.34
  -2   0  10  380.23   16.32
  -2   0  10  333.87   16.73
   2   0 -10  219.25   12.58
  -2   0   9   -0.78    6.43
  -2   0   9   -1.19    6.88
   2   0  -9   -0.36    5.56
   2   0  -9    9.26    4.60
  -2   0   8  195.31   10.81
  -2   0   8  178.95   10.94
   2   0  -8  107.00    7.52
   2   0  -8  192.81    9.03
  -2   0   7   -1.32    3.69
  -2   0   7   -1.09    3.83
  -2   0   7   -0.46    5.15
   2   0  -7   -1.87    3.33
   2   0  -7    6.29    4.10
  -2   0   6  206.62    9.03
  -2   0   6  240.50    7.48
  -2   0   6  240.59    8.30
  -2   0   6  196.32    9.21
   2   0  -6   98.52    4.51
   2   0  -6  103.58    6.34
   2   0  -6  194.81    7.75
   2   0  -6  214.42    8.07
  -2   0   5   -1.82    4.06
  -2   0   5    1.55    3.56
  -2   0   5   -2.14    3.51
  -2   0   5   -1.32    4.19
   2   0  -5   -1.64    1.82
   2   0  -5   -3.33    3.74
   2   0  -5   10.62    3.78
   2   0  -5    1.46    3.42
  -2   0   4 1806.75   15.96
  -2   0   4 2259.38   16.46
  -2   0   4 1284.18   11.72
  -2   0   4 1722.45   15.82
   2   0  -4  953.00   12.26
   2   0  -4 1589.96   13.27
   2   0  -4 1913.39   16.41
  -2   0   3    0.96    2.28
  -2   0   3   -1.69    2.96
  -2   0   3   -0.05    2.28
   2   0  -3   -0.73    2.42
   2   0  -3    1.09    1.96
   2   0  -3    2.14    2.33
  -2   0   2  150.45    4.88
  -2   0   2  190.07    4.15
  -2   0   2  111.65    3.74
   2   0  -2   84.07    3.69
   2   0  -2  190.89    4.01
  -2   0   1    0.36    2.46
  -2   0   1    0.36    1.55
  -2   0   1   -0.91    1.32
   2   0  -1    0.32    1.50
  -2   0   0  357.48    6.66
  -2   0   0  361.91    6.70
  -2   0   0  532.51    6.84
   2   0   0  480.90    6.47
   2   0   0  579.61    6.02
  -2   0  -1    3.56    3.01
  -2   0  -1   -1.05    2.78
  -2   0  -1    0.36    2.69
   2   0   1    0.55    2.28
   2   0   1    0.27    1.82
  -2   0  -2  494.53    8.39
  -2   0  -2  509.21    9.67
  -2   0  -2  852.56   11.31
   2   0   2  868.34    9.98
   2   0   2  856.94    9.76
  -2   0  -3   -5.11    4.33
  -2   0  -3   -4.70    4.10
  -2   0  -3    6.20    2.69
  -2   0  -3    0.05    4.24
  -2   0  -3    1.78    3.33
   2   0   3    0.09    3.05
   2   0   3    1.96    3.65
  -2   0  -4  521.66   11.99
  -2   0  -4  770.31   11.08
  -2   0  -4  973.84   15.27
  -2   0  -4  819.60   12.95
   2   0   4  902.12   13.27
   2   0   4 1047.60   14.36
   2   0   4  859.72   13.22
  -2   0  -5   -3.05    4.15
  -2   0  -5   -0.91    3.56
  -2   0  -5    2.96    3.46
  -2   0  -5    2.28    5.70
  -2   0  -5   -1.60    3.88
   2   0   5   -0.27    4.15
   2   0   5   -0.64    4.42
  -2   0  -6    1.73    4.88
  -2   0  -6   -0.18    3.65
  -2   0  -6    1.28    5.15
   2   0   6    0.18    4.51
   2   0   6    3.33    4.88
  -2   0  -7    1.05    5.29
  -2   0  -7    2.60    4.24
  -2   0  -7    3.51    5.47
   2   0   7   -1.73    5.70
   2   0   7    1.78    5.61
  -2   0  -8    5.24    5.93
  -2   0  -8    0.64    4.56
   2   0   8    2.05    6.84
   2   0   8    2.14    6.25
  -2   0  -9    5.24    6.29
   2   0   9   -1.82    7.29
   2   0   9   11.17    7.39
  -2   0 -10   63.69    9.44
   2   0  10   83.34   12.49
   2   0  10   47.14    9.35
   2   0  11   13.95   10.49
   2   0  12   47.32   11.90
  -2  -1  13   19.60   10.81
  -2   1  13    8.07   10.90
   2  -1 -13    6.61    6.57
   2  -1 -13   16.14    8.84
   2   1 -13   24.16    7.02
  -2  -1  12   28.22   10.58
  -2   1  12   17.87   10.90
   2  -1 -12   13.86    6.84
   2  -1 -12   19.19    8.94
   2   1 -12   20.01    6.98
  -2  -1  11   27.49    9.80
  -2  -1  11   27.95   10.44
  -2   1  11    0.50    9.30
  -2   1  11    5.33   14.77
   2  -1 -11   20.38    6.52
   2  -1 -11   18.10    8.75
   2   1 -11   11.76    6.88
  -2  -1  10  296.39   15.50
  -2  -1  10  268.63   14.77
  -2   1  10  185.74   14.18
  -2   1  10  159.71   13.68
   2  -1 -10  280.25   12.31
   2  -1 -10  176.76   11.31
   2  -1 -10  291.97   13.04
   2   1 -10  123.23    9.03
  -2  -1   9   60.41    8.62
  -2  -1   9   92.64   10.30
  -2  -1   9   69.48    8.53
  -2  -1   9   72.35   11.22
  -2  -1   9   60.23    8.75
  -2   1   9   35.65    7.02
  -2   1   9   23.84    8.16
   2  -1  -9   56.76    6.98
   2  -1  -9   35.15    8.02
   2  -1  -9   68.25    7.84
   2   1  -9   39.48    6.25
   2   1  -9   26.49    5.61
  -2  -1   8   86.26    9.62
  -2  -1   8  109.47    9.30
  -2  -1   8   93.87    8.07
  -2  -1   8  101.35    9.16
  -2  -1   8   87.76    9.57
  -2   1   8   49.28    8.02
  -2   1   8   40.90    7.93
   2  -1  -8   81.97    7.29
   2  -1  -8   52.57    7.98
   2  -1  -8   81.79    9.39
   2  -1  -8   81.93    8.12
   2   1  -8   40.39    5.84
   2   1  -8   33.19    6.34
  -2  -1   7  391.49   12.08
  -2  -1   7  471.96   13.13
  -2  -1   7  436.63   11.26
  -2  -1   7  420.72   11.76
  -2  -1   7  357.35   11.72
  -2   1   7  235.71   10.03
  -2   1   7  212.73   11.17
   2  -1  -7  345.86    9.85
   2  -1  -7  253.53   10.08
   2  -1  -7  296.07   11.76
   2  -1  -7  359.26   11.22
   2   1  -7  172.88    8.43
   2   1  -7  124.19    7.16
  -2  -1   6   15.68    4.88
  -2  -1   6   29.22    6.75
  -2  -1   6   19.06    4.24
  -2  -1   6   15.96    5.11
  -2   1   6    6.61    5.33
  -2   1   6    4.42    5.29
   2  -1  -6   14.86    3.92
   2  -1  -6   11.76    4.15
   2  -1  -6   20.56    6.88
   2  -1  -6   15.91    4.56
   2   1  -6    5.20    3.56
   2   1  -6    0.50    3.97
  -2  -1   5  429.20   10.53
  -2  -1   5  513.18   11.58
  -2  -1   5  467.86    9.57
  -2  -1   5  401.21    9.71
  -2   1   5  243.37    9.98
  -2   1   5  210.54    9.71
   2  -1  -5  357.67    8.16
   2  -1  -5  272.41    8.66
   2  -1  -5  281.89   10.67
   2  -1  -5  388.90    9.35
   2   1  -5  173.66    6.88
   2   1  -5  152.59    6.84
   2   1  -5  224.58    5.20
  -2  -1   4 1144.99   12.95
  -2  -1   4 1468.46   18.05
  -2  -1   4  766.99    6.38
  -2  -1   4 1277.47   14.22
  -2  -1   4 1074.41   12.77
  -2   1   4  624.92   12.63
  -2   1   4  435.67    7.43
  -2   1   4  576.96   12.45
   2  -1  -4  738.31   12.22
   2  -1  -4  738.77   14.32
   2  -1  -4 1043.04   12.72
   2   1  -4  487.46   10.58
   2   1  -4  442.65    9.76
   2   1  -4  933.62    7.02
  -2  -1   3  108.01    5.02
  -2  -1   3  148.08    8.12
  -2  -1   3  125.42    5.97
  -2  -1   3  110.38    4.88
  -2   1   3   58.17    5.24
  -2   1   3   42.17    4.51
  -2   1   3   54.44    5.74
   2  -1  -3   71.58    5.20
   2  -1  -3   68.52    7.29
   2  -1  -3   95.20    5.11
   2   1  -3   44.00    4.33
   2   1  -3   47.51    5.38
  -2  -1   2  540.67   10.90
  -2  -1   2  489.06    7.66
  -2  -1   2  420.81    5.88
  -2   1   2  222.03    7.93
  -2   1   2  185.60    6.61
  -2   1   2  398.47    9.67
  -2   1   2  205.98    8.02
   2  -1  -2  261.29    6.25
   2  -1  -2  368.43    6.84
   2   1  -2  185.28    6.29
   2   1  -2  203.66    7.11
  -2  -1   1 8905.62   36.25
  -2  -1   1 6378.39   22.34
  -2  -1   1 6367.36   28.45
  -2  -1   1 7659.83   42.22
  -2  -1   1 7166.44   24.89
  -2   1   1 3415.90   23.21
  -2   1   1 3278.58   21.47
  -2   1   1 6745.04   32.42
  -2   1   1 3261.21   22.80
   2  -1  -1 6497.30   23.84
   2   1  -1 3400.72   23.16
   2   1  -1 3561.47   23.43
  -2  -1   0  493.39    9.85
  -2  -1   0  370.57    6.15
  -2  -1   0  403.12    6.66
  -2   1   0  186.15    6.57
  -2   1   0  188.66    7.34
  -2   1   0  161.30    5.79
  -2   1   0  381.97    9.26
  -2   1   0  182.82    7.61
   2  -1   0  397.19    6.98
   2   1   0  210.72    7.34
   2   1   0  230.42    7.61
   2   1   0  225.95    5.20
  -2  -1  -1  736.85   10.85
  -2  -1  -1  729.56   11.58
  -2  -1  -1  706.21    9.94
  -2  -1  -1  683.60    8.89
  -2   1  -1  332.50    9.30
  -2   1  -1  339.38    9.35
  -2   1  -1  282.35    7.11
  -2   1  -1  679.91   12.36
   2  -1   1  753.63    9.76
   2  -1   1  789.05   12.63
   2   1   1  443.06    9.98
   2   1   1  336.24    8.16
   2   1   1  353.79    4.97
  -2  -1  -2  148.72    6.38
  -2  -1  -2  163.13    8.25
  -2  -1  -2  175.48    7.66
  -2  -1  -2  158.98    6.34
  -2   1  -2   65.47    5.84
  -2   1  -2   75.86    5.88
  -2   1  -2   59.72    6.34
  -2   1  -2  145.57    7.98
   2  -1   2  193.81    7.34
   2  -1   2  184.05    7.20
   2  -1   2  198.05    8.71
   2   1   2  107.46    6.06
   2   1   2  102.58    4.47
  -2  -1  -3  290.01    7.25
  -2  -1  -3  349.55    8.07
  -2  -1  -3  330.27   10.26
  -2  -1  -3  432.80   11.22
  -2  -1  -3  380.23    9.21
  -2   1  -3  209.36    9.21
  -2   1  -3  176.58    7.57
  -2   1  -3  334.32   10.35
   2  -1   3  492.30   12.04
   2  -1   3  429.84    8.84
   2  -1   3  476.07   10.58
   2  -1   3  484.77   12.22
   2   1   3  287.64    8.94
   2   1   3  212.91    6.29
  -2  -1  -4  113.89    6.29
  -2  -1  -4   96.02    7.93
  -2  -1  -4  150.32    9.57
  -2  -1  -4  118.99    7.07
  -2   1  -4   64.06    7.43
  -2   1  -4   58.36    6.57
  -2   1  -4  100.53    8.66
   2  -1   4  162.31    9.39
   2  -1   4  145.44    7.34
   2  -1   4  157.34    8.07
   2  -1   4  157.79    9.57
   2   1   4   57.58    4.51
   2   1   4   99.53    8.34
   2   1   4   53.25    5.38
  -2  -1  -5    5.52    3.83
  -2  -1  -5    5.11    4.74
  -2  -1  -5    9.89    5.52
  -2  -1  -5   11.26    6.11
  -2  -1  -5    7.70    4.42
  -2   1  -5   -0.23    5.43
  -2   1  -5    4.19    5.02
  -2   1  -5   -0.18    4.70
   2  -1   5    7.61    5.74
   2  -1   5    3.97    3.92
   2  -1   5    6.70    4.83
   2  -1   5   10.21    5.61
   2   1   5   -1.87    2.78
   2   1   5   -5.15    3.42
  -2  -1  -6  374.35   11.26
  -2  -1  -6  257.14   10.76
  -2  -1  -6  378.64   13.45
  -2  -1  -6  469.36   14.04
  -2  -1  -6  383.88   11.81
  -2   1  -6  227.68   10.85
  -2   1  -6  213.23   11.40
  -2   1  -6  294.38   11.31
   2  -1   6  528.91   15.64
   2  -1   6  505.20   12.63
   2  -1   6  514.77   14.04
   2  -1   6  495.35   15.91
   2   1   6  110.06    7.75
   2   1   6   89.41    7.11
  -2  -1  -7  195.18    9.85
  -2  -1  -7  143.48    9.76
  -2  -1  -7  192.62   10.53
  -2  -1  -7  201.92   11.35
  -2   1  -7  115.85    8.66
  -2   1  -7  117.08    9.16
   2  -1   7  277.15   14.50
   2  -1   7  265.11   11.08
   2  -1   7  261.97   11.90
   2  -1   7  262.74   14.77
   2   1   7   39.89    6.15
   2   1   7   24.94    5.88
  -2  -1  -8  262.01   12.49
  -2  -1  -8  236.89   14.09
  -2  -1  -8  255.86   12.58
  -2   1  -8  145.98   12.77
   2  -1   8  355.52   16.96
   2  -1   8  319.23   15.46
   2   1   8   51.56    7.20
   2   1   8   24.21    6.20
  -2  -1  -9   27.95    7.29
  -2  -1  -9   17.01    9.21
  -2   1  -9   21.47    9.48
   2  -1   9   43.90   11.35
   2  -1   9   32.28    9.21
   2   1   9   -4.29    5.88
   2   1   9   -5.93    5.88
  -2  -1 -10   12.13    7.02
  -2  -1 -10   15.96    9.35
  -2   1 -10   21.98   11.03
   2  -1  10   28.18   11.81
   2   1  10    4.97    7.25
  -2  -1 -11   35.74    8.07
  -2  -1 -11   33.05    9.71
  -2   1 -11   64.19   12.36
   2  -1  11   45.09   12.81
   2   1  11   20.52    8.62
  -2  -1 -12    0.05    6.20
  -2  -1 -12   24.80    7.66
   2  -1  12   15.64   11.72
   2  -2 -15    5.88    7.43
  -2  -2  14   10.21   12.36
   2  -2 -14    8.34    7.61
  -2  -2  13   -0.55    9.26
   2  -2 -13    0.68    7.39
   2  -2 -13    4.83   10.03
  -2  -2  12   27.95    9.85
  -2  -2  12   12.95    9.67
  -2   2  12   -9.85    9.48
   2  -2 -12    8.48    7.20
   2  -2 -12   11.26    9.21
   2  -2 -12   26.12    9.76
   2  -2 -12   23.98    7.98
  -2  -2  11   18.65    9.21
  -2  -2  11   21.70    9.07
  -2  -2  11   16.28    8.21
  -2   2  11  -16.69    9.39
   2  -2 -11   12.49    6.84
   2  -2 -11   19.42    8.62
   2  -2 -11   15.82    9.35
   2  -2 -11   16.00    7.84
   2   2 -11    2.55    7.11
   2   2 -11   16.96   10.81
  -2  -2  10   22.75    8.94
  -2  -2  10   16.23    7.98
  -2  -2  10   14.59    7.61
  -2  -2  10   20.93    8.02
  -2   2  10  -16.23    9.03
   2  -2 -10   17.28    6.38
   2  -2 -10   15.73    7.70
   2  -2 -10   13.36    9.53
   2  -2 -10   16.60    7.25
   2   2 -10    2.96    7.34
   2   2 -10   11.53    9.89
  -2  -2   9   49.47    9.35
  -2  -2   9   43.86   11.22
  -2  -2   9   45.64    7.84
  -2   2   9    6.52    8.98
  -2   2   9    0.32    8.12
   2  -2  -9   35.97    7.25
   2  -2  -9   28.63    9.12
   2  -2  -9   40.07    7.61
   2   2  -9   19.15    6.61
   2   2  -9   27.45    9.98
  -2  -2   8  285.95   13.63
  -2  -2   8  322.33   15.73
  -2  -2   8  334.64   12.86
  -2   2   8  115.80   10.76
  -2   2   8   76.41    9.98
   2  -2  -8  250.25   10.85
   2  -2  -8  199.74   13.63
   2  -2  -8  266.21   12.17
   2   2  -8  123.83    9.39
   2   2  -8  127.70   12.67
   2   2  -8   32.05    6.57
  -2  -2   7    4.51    5.97
  -2  -2   7    1.05    8.66
  -2  -2   7    2.01    5.02
  -2   2   7   -2.10    6.98
  -2   2   7   -6.34    6.70
   2  -2  -7    0.18    4.33
   2  -2  -7    3.05    6.79
   2  -2  -7    1.87    4.83
   2   2  -7   -1.96    6.70
   2   2  -7   -2.51    5.84
   2   2  -7   -6.38    4.06
  -2  -2   6  628.66   17.83
  -2  -2   6  619.36   12.90
  -2   2   6  248.52   12.99
  -2   2   6  204.84   12.26
   2  -2  -6  444.11   10.53
   2  -2  -6  355.98   13.31
   2  -2  -6  480.58   11.90
   2   2  -6  248.15   11.99
   2   2  -6  226.77   10.71
   2   2  -6  170.92    9.35
  -2  -2   5   33.46    7.98
  -2  -2   5   18.37    4.15
  -2   2   5    6.34    6.47
  -2   2   5    5.06    6.29
   2  -2  -5   16.18    3.56
   2  -2  -5   10.39    5.65
   2  -2  -5    8.21    7.48
   2  -2  -5   12.58    4.24
   2   2  -5    3.69    7.52
   2   2  -5    3.83    5.11
   2   2  -5    4.88    4.51
  -2  -2   4  233.02   11.99
  -2  -2   4  215.24    6.79
  -2   2   4   99.57    9.89
  -2   2   4   85.17    9.48
   2  -2  -4  153.19    5.52
   2  -2  -4  124.24    8.21
   2  -2  -4  102.26    9.98
   2  -2  -4  175.80    6.88
   2   2  -4   74.86    8.21
   2   2  -4   88.40    7.39
  -2  -2   3  752.94   16.69
  -2  -2   3  689.12    8.62
  -2   2   3  289.73   11.99
  -2   2   3  257.18    8.34
  -2   2   3  258.32   11.44
   2  -2  -3  469.50    6.57
   2  -2  -3  393.00   10.81
   2  -2  -3  330.58   13.22
   2  -2  -3  538.89    8.89
   2   2  -3  264.29   10.81
   2   2  -3  285.86   10.30
  -2  -2   2  137.28    9.67
  -2  -2   2  126.61    3.33
  -2   2   2   58.68    7.48
  -2   2   2   55.67    6.02
  -2   2   2   47.64    6.84
   2  -2  -2   87.03    2.83
   2  -2  -2   70.94    8.07
   2  -2  -2   99.21    4.74
   2   2  -2   46.69    6.06
   2   2  -2   66.65    7.02
  -2  -2   1   94.15    8.53
  -2  -2   1   85.12    4.24
  -2   2   1   38.30    6.93
  -2   2   1   45.36    6.47
  -2   2   1   71.35    7.93
  -2   2   1   35.79    6.88
   2  -2  -1   62.69    2.37
   2  -2  -1   66.93    4.29
   2   2  -1   34.97    5.52
   2   2  -1   40.71    5.97
  -2  -2   0  323.43   10.76
  -2  -2   0  280.39    5.84
  -2   2   0  124.42    9.98
  -2   2   0  125.88    8.39
  -2   2   0  107.37    5.93
  -2   2   0  235.34   10.85
  -2   2   0  126.02   10.44
   2  -2   0  210.50    4.15
   2  -2   0  257.00    6.47
   2   2   0  133.17    8.34
   2   2   0  154.42    7.84
  -2  -2  -1  500.00   11.63
  -2  -2  -1  443.38   13.27
  -2  -2  -1  395.46    7.11
  -2   2  -1  196.36   11.08
  -2   2  -1  192.81    9.67
  -2   2  -1  166.91    7.70
  -2   2  -1  350.01   11.58
   2  -2   1  373.58    6.43
   2  -2   1  424.18    8.48
   2  -2   1  442.92   14.54
   2   2   1  249.61   10.85
  -2  -2  -2  728.78    7.98
  -2  -2  -2  765.62   16.14
  -2  -2  -2  638.92   13.08
  -2  -2  -2  727.50   10.35
  -2   2  -2  349.87   13.40
  -2   2  -2  351.37   12.31
  -2   2  -2  301.95   10.58
  -2   2  -2  627.57   15.09
   2  -2   2  771.64   10.39
   2  -2   2  844.63   12.58
   2  -2   2  866.10   18.87
   2   2   2  499.36   13.31
  -2  -2  -3    2.05    2.92
  -2  -2  -3    2.51    5.47
  -2  -2  -3   -1.73    5.06
  -2  -2  -3    1.46    3.74
  -2   2  -3    1.46    6.43
  -2   2  -3   -0.27    4.47
  -2   2  -3   -1.19    4.74
   2  -2   3    5.61    6.75
   2  -2   3    0.05    3.24
   2  -2   3    1.91    4.01
   2  -2   3    1.19    6.47
   2   2   3    1.60    6.29
  -2  -2  -4  128.11    6.88
  -2  -2  -4  110.42    9.94
  -2  -2  -4  118.54    9.76
  -2  -2  -4  129.30    7.75
  -2   2  -4   86.58   10.12
  -2   2  -4   93.69   10.39
  -2   2  -4   61.00    7.25
  -2   2  -4   81.93    8.57
   2  -2   4  164.18   10.39
   2  -2   4  160.57    7.80
   2  -2   4  162.94    9.21
   2  -2   4  149.49   12.22
   2   2   4   92.78   10.44
  -2  -2  -5    6.88    4.56
  -2  -2  -5    2.33    4.83
  -2   2  -5    1.55    5.43
  -2   2  -5    7.57    7.66
  -2   2  -5    1.50    5.61
   2  -2   5   10.30    8.12
   2  -2   5    2.60    4.70
   2  -2   5    3.10    5.20
   2  -2   5    3.97    7.43
   2   2   5    5.02    7.43
  -2  -2  -6   10.08    5.33
  -2  -2  -6    0.82    8.66
  -2  -2  -6    3.83    5.93
  -2   2  -6    4.88    8.02
  -2   2  -6   10.17    7.70
  -2   2  -6    3.28    5.11
   2  -2   6   10.99    8.94
   2  -2   6    3.97    5.43
   2  -2   6    6.93    6.02
   2  -2   6    4.38    8.94
  -2  -2  -7   10.71    6.06
  -2  -2  -7    1.28    9.67
  -2  -2  -7    2.64    6.70
  -2   2  -7    0.64    8.21
  -2   2  -7    5.24    7.57
  -2   2  -7    2.23    7.89
   2  -2   7    8.84    9.94
   2  -2   7    6.61    6.15
   2  -2   7    1.82    7.16
   2  -2   7    9.80    9.67
  -2  -2  -8   30.14    8.84
  -2  -2  -8   40.67    8.39
  -2  -2  -8   24.85    9.03
  -2  -2  -8   24.21    8.12
  -2   2  -8   23.57    9.44
  -2   2  -8   25.85    8.53
  -2   2  -8   29.27    9.30
   2  -2   8   44.73   12.08
   2  -2   8   50.47    8.84
   2  -2   8   45.73    8.53
   2  -2   8   43.72    9.26
  -2  -2  -9   13.81    7.20
  -2  -2  -9   15.68    8.66
  -2  -2  -9    5.06   11.31
  -2  -2  -9    7.80    7.75
  -2   2  -9    3.83    8.57
  -2   2  -9   23.57   12.17
   2  -2   9   22.16   11.67
   2  -2   9   22.39    8.57
   2  -2   9   19.38    8.25
   2  -2   9   17.87    8.84
  -2  -2 -10   14.82    7.61
  -2  -2 -10   24.07   10.71
  -2  -2 -10    2.87   11.03
  -2  -2 -10   17.23    8.43
  -2   2 -10   60.82   14.41
   2  -2  10   24.25   12.90
   2  -2  10   33.24    9.98
  -2  -2 -11   17.10    8.48
  -2  -2 -11   10.26   10.49
   2  -2  11   28.45   10.12
  -2  -2 -12   18.01    8.66
   2  -2  12   13.59    9.12
  -2  -2 -13   12.08    7.75
  -2  -2 -14    9.44    6.61
   2  -3 -16    6.20    5.20
  -2  -3  15   -1.50    7.20
   2  -3 -15   -0.50    6.29
  -2  -3  14   20.06    9.48
   2  -3 -14   11.03    7.16
  -2  -3  13    4.60    9.16
   2  -3 -13    3.88    6.88
  -2  -3  12   87.63   12.13
   2  -3 -12   42.67    8.57
   2  -3 -12   92.14   12.63
   2   3 -12   36.34    9.30
  -2  -3  11    6.61    9.12
  -2  -3  11    6.84    8.30
   2  -3 -11    8.21    6.61
   2  -3 -11   15.09   10.08
   2   3 -11    7.98    8.84
  -2  -3  10    0.73    8.16
  -2  -3  10    4.10    8.02
   2  -3 -10    1.78    5.79
   2  -3 -10    0.09    7.66
   2   3 -10    0.14    8.94
  -2  -3   9    6.79    7.29
  -2  -3   9    3.83    7.29
  -2  -3   9   16.69    8.07
  -2   3   9  -14.36    8.39
   2  -3  -9    6.43    6.61
   2  -3  -9    5.79    8.39
   2  -3  -9    8.16    6.02
   2   3  -9   -4.79    8.66
   2   3  -9    9.30   10.39
  -2  -3   8    4.92    6.66
  -2  -3   8    3.65    6.98
  -2   3   8   -4.88    8.89
   2  -3  -8   -2.74    5.47
   2  -3  -8   -2.28    9.16
   2  -3  -8    4.97    5.74
   2   3  -8    1.50    9.35
   2   3  -8   -0.96    9.98
  -2  -3   7   12.72    6.25
  -2   3   7    7.16    9.62
   2  -3  -7   10.99    5.33
   2  -3  -7   11.22    5.56
   2   3  -7   -0.18    8.94
   2   3  -7   10.85    7.66
  -2  -3   6   19.06    5.88
  -2   3   6    9.85    9.71
   2  -3  -6   10.26    4.74
   2  -3  -6   14.45    5.11
   2   3  -6    1.28    8.80
   2   3  -6   13.95    8.80
  -2  -3   5   47.87   14.27
  -2  -3   5   52.66    6.20
  -2   3   5   29.32   10.21
  -2   3   5   16.96    8.98
   2  -3  -5   35.15    4.70
   2  -3  -5   33.33    5.15
   2   3  -5   22.89    9.21
   2   3  -5   16.46    7.80
  -2  -3   4    4.06   10.30
  -2  -3   4    8.80    4.10
  -2   3   4    9.21    9.16
  -2   3   4    7.84    8.34
   2  -3  -4    5.11    3.10
   2  -3  -4    9.03    3.88
   2   3  -4    0.50    7.52
   2   3  -4    4.65    5.43
   2   3  -4   -3.65    5.33
  -2  -3   3   30.50   10.76
  -2  -3   3   29.59    3.92
  -2  -3   3   36.66    4.92
  -2   3   3   16.64    9.21
  -2   3   3   10.17    7.52
   2  -3  -3   20.01    2.92
   2  -3  -3   22.70    3.88
   2   3  -3   15.87    5.97
   2   3  -3   12.22    7.39
   2   3  -3   15.55    6.38
  -2  -3   2  388.67   16.09
  -2  -3   2  384.47    8.80
  -2   3   2  163.86   14.54
  -2   3   2  135.45   12.45
   2   3  -2  162.40   10.85
   2   3  -2  164.40   12.86
   2   3  -2  186.38   11.58
  -2  -3   1   -9.53    7.80
  -2  -3   1    0.78    2.87
  -2   3   1   10.08    8.89
  -2   3   1    8.80    7.98
   2  -3  -1    1.60    2.96
   2   3  -1    2.60    4.74
   2   3  -1    0.68    5.52
   2   3  -1    5.74    6.52
  -2  -3   0  101.81    5.33
  -2   3   0   62.46    8.66
  -2   3   0   59.63   10.71
  -2   3   0   71.58    8.62
   2  -3   0   79.37    4.88
   2  -3   0  102.85    6.11
   2  -3   0   61.69   11.03
   2   3   0   53.75    8.02
   2   3   0   60.82    8.94
  -2  -3  -1  -18.10    8.84
  -2  -3  -1    4.97    3.19
  -2   3  -1    7.20    5.61
  -2   3  -1   12.49    9.57
  -2   3  -1   15.46    6.93
   2  -3   1    7.84    3.01
   2  -3   1    4.83    3.92
   2  -3   1  -10.21    8.89
   2   3   1    5.47    7.34
  -2  -3  -2  -10.71   11.63
  -2  -3  -2   17.78    4.06
  -2   3  -2   14.54    6.52
  -2   3  -2   19.60    7.93
  -2   3  -2   22.39    6.02
   2  -3   2   19.88   10.08
   2  -3   2   19.60    4.15
   2  -3   2   21.38    4.97
   2  -3   2    7.84    9.39
   2   3   2   12.54    6.29
  -2  -3  -3    7.43    3.56
  -2  -3  -3    6.47    4.47
  -2   3  -3    7.89    8.62
  -2   3  -3   25.80    8.98
  -2   3  -3    5.79    6.98
   2  -3   3    3.78    9.89
   2  -3   3    8.75    4.56
   2  -3   3    7.93    5.24
   2  -3   3   -5.61    9.03
   2   3   3    2.51    8.39
  -2  -3  -4   22.61    4.97
  -2  -3  -4   18.69    5.47
  -2   3  -4   13.81    9.53
  -2   3  -4   18.69   10.03
   2  -3   4   27.35   10.99
   2  -3   4   24.98    5.88
   2  -3   4   21.15    6.34
   2   3   4   11.81    7.48
  -2  -3  -5    2.23    5.20
  -2  -3  -5  -21.84   11.08
  -2  -3  -5    1.05    5.56
  -2   3  -5    2.42    7.25
  -2   3  -5   15.68   11.12
   2  -3   5   -2.10   10.76
   2  -3   5    6.70    5.88
   2  -3   5    1.60    6.29
  -2  -3  -6   23.71    6.61
  -2  -3  -6    1.82   12.49
  -2  -3  -6   15.77    6.61
  -2   3  -6   12.22    8.21
  -2   3  -6   41.31   13.45
   2  -3   6   24.44   12.08
   2  -3   6   33.46    7.61
   2  -3   6   26.76    7.89
  -2  -3  -7    0.18    6.43
  -2  -3  -7   -6.66    6.29
  -2   3  -7   -7.75    9.85
  -2   3  -7   30.91   13.31
   2  -3   7  -12.40   10.35
   2  -3   7   -0.32    6.25
   2  -3   7    1.00    6.98
   2  -3   7   -3.83    6.93
  -2  -3  -8    9.57    8.02
  -2  -3  -8  -36.20   13.08
  -2  -3  -8    5.52    8.34
  -2   3  -8   -1.50   10.26
  -2   3  -8   44.54   15.05
   2  -3   8   14.68   12.49
   2  -3   8   18.37    8.07
   2  -3   8   11.44    7.80
   2  -3   8    4.19    7.89
  -2  -3  -9    6.79    7.07
  -2  -3  -9   -3.46    9.30
  -2   3  -9   -2.78    9.94
   2  -3   9    2.55    8.66
   2  -3   9   -2.01    7.66
  -2  -3 -10    7.43    7.25
  -2  -3 -10   -0.50   10.35
  -2   3 -10    5.93    9.76
   2  -3  10   16.69    9.12
   2  -3  10    6.98    7.66
  -2  -3 -11    1.82    7.25
  -2  -3 -11  -10.71   10.58
  -2   3 -11    9.80    8.57
   2  -3  11   -4.33    9.07
  -2  -3 -12    1.05    6.79
   2  -3  12    1.41    8.94
  -2  -3 -13   -1.05    6.47
   2  -3  13   -3.83    7.29
  -2  -3 -14   -1.69    5.84
  -2  -3 -15    3.24    4.33
  -2  -4  14   -4.01    6.20
   2  -4 -14   -1.00    4.06
  -2  -4  13    2.87    7.34
   2  -4 -13    1.91    4.92
  -2  -4  12   -0.82    7.34
   2  -4 -12   -2.37    4.79
  -2  -4  11    3.01    7.61
   2  -4 -11    1.64    4.97
   2   4 -11   10.76    7.66
  -2  -4  10    0.64    7.16
   2   4 -10    0.00    7.48
  -2  -4   9    5.79    6.84
   2   4  -9    4.97    8.53
  -2  -4   8   26.63    7.66
   2  -4  -8   16.28    5.38
   2   4  -8    4.92    9.12
  -2  -4   7    2.01    6.38
   2  -4  -7    5.15    4.56
   2   4  -7    4.56    9.07
  -2  -4   6   59.36    8.07
   2  -4  -6   32.23    5.24
   2   4  -6   21.52    8.25
  -2  -4   5   -1.09    5.20
   2  -4  -5    2.87    3.69
   2   4  -5    0.18    6.52
  -2  -4   4   53.11    6.34
   2  -4  -4   29.32    5.29
   2   4  -4   23.98    9.21
  -2  -4   3    6.84    4.33
  -2   4   3   -4.06   10.81
   2   4  -3    8.12    7.34
   2   4  -3   46.59    8.12
  -2  -4   2    2.78    3.42
  -2   4   2   -1.37   10.71
   2   4  -2    2.83    8.39
  -2   4   1    4.19    9.80
   2  -4  -1    7.84    3.46
   2  -4   0    3.33    3.78
  -2   4  -1    6.84    6.88
   2  -4   1    8.66    4.10
   2  -4   1    2.92    5.93
  -2   4  -2   35.11    9.89
   2  -4   2   83.89    8.16
  -2   4  -3    8.89    9.30
   2  -4   3   12.67    5.61
  -2  -4  -4   37.52    5.65
  -2   4  -4   40.67   11.40
   2  -4   4   69.30    7.98
  -2  -4  -5   -1.82    5.06
  -2   4  -5    7.20    9.94
   2  -4   5    6.70    6.61
  -2  -4  -6    3.24    5.65
  -2   4  -6    6.70    8.98
   2  -4   6   12.17    7.02
  -2  -4  -7  -11.35    5.43
  -2   4  -7   -0.64    8.34
   2  -4   7    3.83    6.61
   2  -4   7   -0.64    6.75
  -2   4  -8    5.84    8.66
   2  -4   8    9.39    7.48
  -2   4  -9   -0.91    7.84
   2  -4   9    9.76    7.70
  -2  -4 -10    4.24    5.79
  -2   4 -10    7.75    7.98
   2  -4  10   14.13    7.66
  -2  -4 -11   -0.36    5.52
   2  -4  11    6.20    7.39
  -2  -4 -12    4.15    4.88
   2  -4  12    3.92    6.93
  -2  -5   9   -0.50    4.56
   2   5  -5    7.34    4.33
  -2   5  -4    6.98    4.19
   2  -5   7    2.01    4.65
   2  -5   8    1.28    4.74
   3   0 -14   22.20    7.80
  -3   0  13   23.02   11.72
   3   0 -13   20.20    8.48
  -3   0  12    2.01    9.62
   3   0 -12    5.84    7.75
  -3   0  11  184.65   15.32
  -3   0  11  160.53   15.73
   3   0 -11  112.61   10.21
  -3   0  10    4.15    7.48
  -3   0  10   -0.59    7.80
   3   0 -10    1.64    6.52
  -3   0   9  221.16   12.67
  -3   0   9  188.89   13.36
   3   0  -9  116.58    8.66
  -3   0   8    5.79    5.93
  -3   0   8    0.46    6.61
   3   0  -8   -1.09    3.88
  -3   0   7    3.15    3.74
  -3   0   7   -1.69    4.42
  -3   0   7   -0.36    5.02
   3   0  -7    0.55    3.60
   3   0  -7    9.16    3.92
  -3   0   6    1.41    4.15
  -3   0   6    0.59    5.06
  -3   0   6   -2.05    4.47
   3   0  -6   -3.74    4.33
   3   0  -6    4.47    3.51
   3   0  -6    1.32    3.51
  -3   0   5   17.19    4.47
  -3   0   5   17.83    5.33
  -3   0   5   25.26    4.65
  -3   0   5   11.90    4.47
   3   0  -5    8.12    2.28
   3   0  -5    8.25    3.46
   3   0  -5   18.37    3.83
   3   0  -5   19.97    4.47
  -3   0   4    0.78    3.33
  -3   0   4   -1.50    5.47
  -3   0   4    7.43    3.19
  -3   0   4   -0.91    3.56
  -3   0   4   -0.82    3.42
   3   0  -4   -3.78    3.46
   3   0  -4    1.41    2.92
   3   0  -4    4.10    3.24
   3   0  -4    0.32    3.60
  -3   0   3  358.40    7.29
  -3   0   3  437.41    9.80
  -3   0   3  548.47    8.66
  -3   0   3  545.69    9.98
  -3   0   3  326.98    7.43
   3   0  -3  269.72    7.48
   3   0  -3  553.25    7.84
   3   0  -3  277.11    6.11
   3   0  -3  531.14   10.08
  -3   0   2   -1.19    4.88
  -3   0   2    0.41    2.96
  -3   0   2   -3.19    2.83
  -3   0   2    0.23    3.60
  -3   0   2   -0.82    2.64
   3   0  -2    2.01    2.60
   3   0  -2    2.05    2.46
  -3   0   1    6.52    5.06
  -3   0   1    9.80    3.74
  -3   0   1    9.89    3.24
  -3   0   1    9.67    3.88
  -3   0   1    3.60    2.42
   3   0  -1    5.79    2.46
   3   0  -1   10.62    2.78
  -3   0   0   -0.41    5.02
  -3   0   0    3.46    4.10
  -3   0   0    1.69    3.51
  -3   0   0    1.00    3.42
   3   0   0    0.32    2.23
   3   0   0    3.88    2.46
  -3   0  -1 1206.35   15.05
  -3   0  -1 1221.76   15.55
  -3   0  -1 1985.65   17.46
  -3   0  -1 1685.02   16.37
   3   0   1 2099.17   15.00
   3   0   1 1226.09   11.67
   3   0   1 2070.63   14.95
  -3   0  -2    0.41    5.47
  -3   0  -2   -0.14    5.06
  -3   0  -2    3.74    4.97
  -3   0  -2    1.91    3.65
   3   0   2    3.19    2.87
   3   0   2   -0.09    3.10
   3   0   2    1.60    3.88
   3   0   2    3.24    3.33
  -3   0  -3   50.83    6.61
  -3   0  -3   41.58    6.52
  -3   0  -3   89.45    8.48
  -3   0  -3   69.03    6.66
   3   0   3   82.02    5.70
   3   0   3   55.03    5.52
   3   0   3   81.88    6.75
  -3   0  -4   -0.91    5.47
  -3   0  -4   -1.05    3.97
  -3   0  -4    0.36    3.46
  -3   0  -4    1.00    5.52
  -3   0  -4   -0.64    4.10
   3   0   4   -1.09    3.42
   3   0   4    1.41    4.24
  -3   0  -5    2.19    4.60
  -3   0  -5   -1.23    5.56
  -3   0  -5   -1.00    3.97
  -3   0  -5    1.05    5.06
   3   0   5   -0.64    4.01
   3   0   5    0.18    4.33
  -3   0  -6   -2.64    5.88
  -3   0  -6    2.14    5.84
   3   0   6   -3.15    4.92
   3   0   6    5.56    5.70
  -3   0  -7    5.93    6.84
   3   0   7    3.69    6.11
   3   0   7    6.52    5.74
  -3   0  -8    3.10    5.93
   3   0   8    2.23    7.84
   3   0   8   10.17    6.70
  -3   0  -9   67.29   11.35
   3   0   9   83.52   11.76
   3   0   9   46.64    8.39
  -3   0 -10   18.05   10.03
   3   0  10    9.76   10.26
   3   0  11   28.13   11.58
  -3  -1  13   18.74    9.44
  -3   1  13    3.83   10.76
   3  -1 -13   -1.73    6.34
   3  -1 -13   15.82    9.07
   3   1 -13   12.49    7.43
  -3  -1  12   15.96    9.48
  -3   1  12    4.06   10.30
   3  -1 -12   -2.74    6.29
   3  -1 -12   15.55    9.03
   3   1 -12    9.44    7.66
  -3  -1  11  155.79   14.22
  -3  -1  11  156.74   15.32
  -3   1  11   73.68   12.04
   3  -1 -11   97.47    9.53
   3  -1 -11   75.82   10.81
   3   1 -11   67.29   10.12
  -3  -1  10   12.58    7.80
  -3  -1  10   18.15    8.80
  -3   1  10   -2.96    8.30
  -3   1  10   -8.34    8.80
   3  -1 -10    1.73    5.43
   3  -1 -10    4.33    5.61
   3   1 -10    1.87    5.06
  -3  -1   9  389.17   14.32
  -3  -1   9  473.06   15.73
  -3  -1   9  353.38   14.77
  -3   1   9  272.36   14.41
  -3   1   9  226.73   13.95
   3  -1  -9  390.63   13.27
   3  -1  -9  237.12   12.81
   3  -1  -9  399.52   14.13
   3   1  -9  178.40   11.49
  -3  -1   8   38.07    6.66
  -3  -1   8   63.14    9.71
  -3  -1   8   43.18    6.79
  -3  -1   8   38.84    7.29
  -3   1   8   17.37    7.29
  -3   1   8   16.64    8.25
   3  -1  -8   32.01    5.56
   3  -1  -8   26.12    6.98
   3  -1  -8   28.27    7.43
   3  -1  -8   39.07    6.34
   3   1  -8   15.41    4.60
   3   1  -8   10.76    5.74
  -3  -1   7  417.48   11.72
  -3  -1   7  537.52   14.68
  -3  -1   7  482.22   12.95
  -3  -1   7  378.50   11.90
  -3   1   7  282.49   12.40
  -3   1   7  235.43   12.04
   3  -1  -7  393.04   10.90
   3  -1  -7  262.01   11.22
   3  -1  -7  306.42   12.49
   3  -1  -7  404.90   11.85
   3   1  -7  196.77    8.89
   3   1  -7  169.33    9.71
  -3  -1   6  300.27    8.98
  -3  -1   6  394.05   12.63
  -3  -1   6  350.83   10.67
  -3  -1   6  283.44    9.35
  -3   1   6  182.64   10.08
  -3   1   6  171.06   10.12
   3  -1  -6  271.32    8.62
   3  -1  -6  190.12    9.16
   3  -1  -6  224.40   10.94
   3  -1  -6  293.84    9.67
   3   1  -6  139.78    7.48
   3   1  -6  130.76    7.43
  -3  -1   5   35.93    4.33
  -3  -1   5   61.55    8.02
  -3  -1   5   51.24    6.38
  -3  -1   5   39.30    4.47
  -3   1   5   20.20    5.74
  -3   1   5    6.88    3.51
  -3   1   5   20.06    5.84
   3  -1  -5   30.87    4.38
   3  -1  -5   20.33    4.65
   3  -1  -5   26.76    6.57
   3  -1  -5   36.11    4.97
   3   1  -5   16.91    3.97
   3   1  -5   15.23    3.97
  -3  -1   4   53.43    7.70
  -3  -1   4   31.91    4.88
  -3  -1   4   30.32    3.65
  -3   1   4   18.83    5.47
  -3   1   4    9.80    4.33
  -3   1   4   13.95    5.43
   3  -1  -4   24.76    4.01
   3  -1  -4   15.27    3.92
   3  -1  -4   22.75    6.61
   3  -1  -4   27.99    4.65
   3   1  -4   11.49    3.97
   3   1  -4   13.22    3.78
  -3  -1   3  910.33   15.46
  -3  -1   3  823.79   11.31
  -3  -1   3  848.60   12.49
  -3  -1   3  515.18   10.49
  -3   1   3  393.82   10.85
  -3   1   3  272.14    8.34
  -3   1   3  687.02   13.27
  -3   1   3  369.61   10.85
   3  -1  -3  604.36    9.76
   3  -1  -3  375.77    8.30
   3  -1  -3  693.31   11.35
   3   1  -3  343.08    9.67
   3   1  -3  353.20   10.21
  -3  -1   2  435.76   11.44
  -3  -1   2  406.90    9.35
  -3   1   2  181.41    8.53
  -3   1   2  154.92    7.61
  -3   1   2  130.71    5.29
  -3   1   2  347.27   10.26
  -3   1   2  176.26    8.53
   3  -1  -2  164.18    5.20
   3  -1  -2  360.54    8.57
   3   1  -2  184.92    8.12
   3   1  -2  199.92    8.34
  -3  -1   1 1454.37   17.69
  -3  -1   1 1438.14   18.37
  -3  -1   1 1214.24    7.93
  -3  -1   1 1274.92   13.95
  -3   1   1  630.76   12.31
  -3   1   1  575.37   11.26
  -3   1   1  424.41    8.25
  -3   1   1 1239.13   16.96
  -3   1   1  562.69   11.99
   3  -1  -1 1269.22   14.36
   3   1  -1  694.09   12.22
   3   1  -1  612.61    5.88
  -3  -1   0  303.82    9.76
  -3  -1   0  295.34    8.30
  -3  -1   0  338.15   11.40
  -3  -1   0  309.75    6.66
  -3  -1   0  300.72    8.07
  -3   1   0  141.20    8.34
  -3   1   0  139.24    7.16
  -3   1   0  100.21    6.02
  -3   1   0  286.36   10.49
  -3   1   0  134.59    8.02
   3  -1   0  277.42    8.75
   3  -1   0  319.32    8.57
   3   1   0  179.17    7.25
   3   1   0  149.86    4.83
  -3  -1  -1  931.53   14.04
  -3  -1  -1  967.13   12.13
  -3  -1  -1 1021.25   16.60
  -3  -1  -1 1071.99   12.77
  -3  -1  -1 1003.97   13.27
  -3   1  -1  461.20   10.71
  -3   1  -1  533.10   12.54
  -3   1  -1  405.86   10.21
  -3   1  -1  994.44   16.28
   3  -1   1 1083.57   13.27
   3  -1   1 1160.62   14.68
   3  -1   1 1200.43   16.73
   3   1   1  659.62   12.99
  -3  -1  -2  157.11    7.70
  -3  -1  -2  176.80    7.43
  -3  -1  -2  182.82   10.30
  -3  -1  -2  213.55    8.30
  -3  -1  -2  180.86    8.30
  -3   1  -2   85.94    8.30
  -3   1  -2   69.85    7.25
  -3   1  -2  172.66    9.12
   3  -1   2  241.54    8.62
   3  -1   2  207.67    7.89
   3  -1   2  210.68    8.48
   3  -1   2  233.20    9.98
   3   1   2  129.62    8.16
  -3  -1  -3   62.69    6.66
  -3  -1  -3   72.76    6.11
  -3  -1  -3   58.22    7.20
  -3  -1  -3   94.01    7.84
  -3  -1  -3   73.13    7.34
  -3   1  -3   42.95    7.29
  -3   1  -3   34.10    5.02
  -3   1  -3   68.48    8.43
   3  -1   3  107.87    8.53
   3  -1   3   88.68    6.43
   3  -1   3   91.68    7.39
   3  -1   3  102.72    9.76
   3   1   3   54.35    5.93
  -3  -1  -4    2.37    3.88
  -3  -1  -4    0.96    5.61
  -3  -1  -4    8.30    5.29
  -3  -1  -4    1.69    4.65
  -3   1  -4    2.55    6.20
  -3   1  -4    0.41    3.83
  -3   1  -4    0.23    5.38
   3  -1   4    3.28    5.56
   3  -1   4    3.15    3.97
   3  -1   4    1.46    4.47
   3  -1   4    9.89    6.25
   3   1   4    0.82    5.20
  -3  -1  -5  283.26   10.17
  -3  -1  -5  202.29   11.67
  -3  -1  -5  352.79   12.77
  -3  -1  -5  282.17   11.03
  -3   1  -5  168.96    9.89
  -3   1  -5  156.24   11.03
  -3   1  -5  254.26   11.26
   3  -1   5  428.47   14.36
   3  -1   5  389.31   11.49
   3  -1   5  374.76   12.40
   3  -1   5  376.45   13.86
   3   1   5  235.21   10.03
  -3  -1  -6    1.60    5.20
  -3  -1  -6    4.06    6.52
  -3  -1  -6    2.42    6.93
  -3  -1  -6   -0.91    5.52
  -3   1  -6    7.34    6.52
  -3   1  -6   -2.83    6.06
   3  -1   6    2.96    7.16
   3  -1   6    3.01    4.97
   3  -1   6    1.37    5.56
   3  -1   6    9.85    7.80
  -3  -1  -7  354.43   13.68
  -3  -1  -7  249.43   13.50
  -3  -1  -7  338.61   14.86
  -3  -1  -7  351.69   13.86
  -3   1  -7  212.23   10.94
  -3   1  -7  212.27   12.04
   3  -1   7  519.33   18.51
   3  -1   7  466.49   18.10
  -3  -1  -8    3.01    6.29
  -3  -1  -8    7.16    7.02
  -3  -1  -8    0.18    7.84
  -3  -1  -8   -1.46   11.63
  -3   1  -8    2.78    8.98
   3  -1   8   14.04    9.89
   3  -1   8   10.99    8.34
  -3  -1  -9   76.68    9.07
  -3  -1  -9   72.35   11.76
  -3   1  -9   81.43   11.90
   3  -1   9  141.42   17.10
  -3  -1 -10   26.03    7.89
  -3  -1 -10   19.47    9.57
  -3   1 -10   40.67   12.77
   3  -1  10   36.20   12.31
  -3  -1 -11    2.51    6.70
  -3   1 -11   57.17   11.90
   3  -1  11   16.05   11.76
   3  -2 -15    3.56    6.93
  -3  -2  14   28.40   10.53
   3  -2 -14   15.18    8.12
  -3  -2  13   54.03   10.58
   3  -2 -13   30.91    8.89
  -3  -2  12    1.91    9.16
  -3   2  12  -14.82    9.62
   3  -2 -12   -1.19    7.02
   3  -2 -12   -3.37    8.84
   3  -2 -12   22.52    8.80
   3  -2 -12    8.30    7.57
  -3  -2  11   34.65    9.85
  -3   2  11   -8.02   10.21
   3  -2 -11   18.24    7.25
   3  -2 -11   35.88    9.53
   3  -2 -11   36.47    9.12
   3  -2 -11   30.14    7.98
   3   2 -11   15.46    7.93
   3   2 -11   23.07    8.71
   3   2 -11    6.29    6.84
  -3  -2  10   30.36    8.71
  -3  -2  10   42.35    9.44
  -3   2  10   -5.29    9.94
   3  -2 -10   17.14    6.52
   3  -2 -10   22.93    8.16
   3  -2 -10   23.62    9.26
   3  -2 -10   32.69    8.07
   3   2 -10    4.97    7.61
   3   2 -10   14.73    8.84
   3   2 -10    3.51    6.25
  -3  -2   9   14.04    7.34
  -3  -2   9   -2.01    9.94
  -3  -2   9   12.77    7.43
  -3  -2   9   10.39    7.02
  -3   2   9  -13.45    8.84
   3  -2  -9    2.37    6.20
   3  -2  -9    3.83    7.66
   3  -2  -9    8.84    6.34
   3   2  -9   -1.09    7.29
   3   2  -9    5.15    7.98
   3   2  -9   -7.93    5.61
  -3  -2   8   26.76   10.53
  -3  -2   8   21.38    6.84
  -3  -2   8   22.61    7.25
  -3   2   8    7.07    8.80
  -3   2   8   -6.66    7.84
   3  -2  -8   13.08    5.56
   3  -2  -8   11.08    7.25
   3  -2  -8   17.37    6.02
   3   2  -8    4.70    7.52
   3   2  -8    9.35    7.52
   3   2  -8   -4.92    5.74
  -3  -2   7  534.15   18.19
  -3  -2   7  551.52   14.50
  -3  -2   7  500.28   14.50
  -3   2   7  211.18   14.32
  -3   2   7  181.00   14.63
   3  -2  -7  410.05   12.26
   3  -2  -7  293.66   12.81
   3  -2  -7  420.35   13.18
   3   2  -7  207.81   10.94
   3   2  -7  216.56   13.22
   3   2  -7  129.12   10.26
  -3  -2   6    4.92    8.71
  -3  -2   6    5.52    4.79
  -3  -2   6    4.88    5.24
  -3   2   6   -0.36    7.11
  -3   2   6   -3.33    7.02
   3  -2  -6    3.05    4.15
   3  -2  -6    3.88    5.24
   3  -2  -6    3.56    4.56
   3   2  -6   -3.15    4.60
   3   2  -6   -0.09    5.15
   3   2  -6    0.00    5.24
  -3  -2   5  743.96   18.92
  -3  -2   5  730.51   13.36
  -3  -2   5  683.19   14.00
  -3   2   5  287.32   13.81
  -3   2   5  258.82   13.18
   3  -2  -5  537.48   11.12
   3  -2  -5  394.64   12.40
   3  -2  -5  551.70   12.45
   3   2  -5  286.18   11.35
   3   2  -5  273.09   12.40
   3   2  -5  257.05   10.58
  -3  -2   4 1074.50   21.02
  -3  -2   4 1022.85   14.04
  -3  -2   4  981.59   15.14
  -3   2   4  419.08   14.82
  -3   2   4  346.81   13.86
   3  -2  -4  742.23   11.72
   3  -2  -4  752.08   13.18
   3   2  -4  390.22   13.40
   3   2  -4  379.28   12.49
   3   2  -4  371.75   12.86
  -3  -2   3  200.19   11.63
  -3  -2   3  190.89    6.93
  -3  -2   3  181.04    7.70
  -3   2   3   74.41    8.89
  -3   2   3   83.20    7.20
  -3   2   3   74.72    8.62
   3  -2  -3  132.99    5.97
   3  -2  -3   84.57    9.67
   3  -2  -3  144.66    7.34
   3   2  -3   74.68    8.62
   3   2  -3   85.71    7.16
  -3  -2   2  602.63   15.41
  -3  -2   2  519.79   10.30
  -3   2   2  221.89   10.53
  -3   2   2  199.37    9.26
  -3   2   2  409.32   13.40
  -3   2   2  191.94   11.35
   3  -2  -2  399.70    8.21
   3  -2  -2  439.87    9.80
   3   2  -2  233.43   11.03
   3   2  -2  248.75   10.08
  -3  -2   1   19.38    7.16
  -3  -2   1   14.73    3.24
  -3  -2   1   13.45    3.92
  -3   2   1    7.20    6.66
  -3   2   1    9.44    5.74
  -3   2   1    8.94    6.11
  -3   2   1    6.66    5.88
   3  -2  -1    9.39    3.05
   3  -2  -1   12.08    4.06
   3   2  -1    5.52    5.02
   3   2  -1    9.57    4.42
  -3  -2   0  337.70   11.72
  -3  -2   0  292.47    7.20
  -3  -2   0  320.96   14.22
  -3  -2   0  280.71    8.30
  -3   2   0  124.15    9.12
  -3   2   0  131.26    9.39
  -3   2   0  123.28    6.88
  -3   2   0  234.84   11.99
  -3   2   0  117.17   10.53
   3  -2   0  256.27    7.34
   3  -2   0  285.40    8.84
   3  -2   0  298.67   13.13
   3   2   0  159.94   10.44
  -3  -2  -1  257.36   10.30
  -3  -2  -1  253.90   11.58
  -3  -2  -1  230.24    8.25
  -3   2  -1  108.74   11.03
  -3   2  -1  111.02    9.48
  -3   2  -1   95.01    6.75
  -3   2  -1  188.75   11.40
   3  -2   1  239.95    7.84
   3  -2   1  264.80    9.16
   3  -2   1  275.24   13.18
   3   2   1  160.89   10.62
  -3  -2  -2  557.68   10.49
  -3  -2  -2  594.51   16.91
  -3  -2  -2  559.32   11.76
  -3   2  -2  263.29   11.08
  -3   2  -2  280.25   13.86
  -3   2  -2  268.53   12.40
  -3   2  -2  225.04   10.03
   3  -2   2  752.53   18.46
   3  -2   2  629.16   11.85
   3  -2   2  656.24   13.18
   3  -2   2  670.47   17.83
   3   2   2  384.25   12.99
  -3  -2  -3  411.87   15.46
  -3  -2  -3  422.27   11.76
  -3   2  -3  203.34   10.49
  -3   2  -3  226.95   12.13
  -3   2  -3  179.72   10.76
   3  -2   3  592.23   16.41
   3  -2   3  526.13   12.22
   3  -2   3  545.87   13.68
   3  -2   3  525.03   17.10
   3   2   3  323.88   14.04
  -3  -2  -4   16.96    5.11
  -3  -2  -4    9.26    7.34
  -3  -2  -4   19.29    5.97
  -3   2  -4   10.12    7.80
  -3   2  -4   16.96    7.98
  -3   2  -4    5.29    6.52
   3  -2   4   27.99    8.89
   3  -2   4   17.69    5.33
   3  -2   4   17.83    6.20
   3  -2   4   20.70    8.30
   3   2   4   14.59    7.84
  -3  -2  -5  160.21   10.26
  -3  -2  -5  110.61   12.22
  -3  -2  -5  146.44   10.94
  -3   2  -5  107.41   12.26
  -3   2  -5   88.40   10.76
  -3   2  -5   94.60   11.49
   3  -2   5  225.86   15.73
   3  -2   5  211.13   11.22
   3  -2   5  199.92   12.17
   3  -2   5  179.49   15.64
   3   2   5  115.71   12.81
  -3  -2  -6    5.97    6.34
  -3  -2  -6   -3.05    9.57
  -3  -2  -6    0.14    6.66
  -3   2  -6   -2.37    6.20
  -3   2  -6    4.56    8.21
  -3   2  -6   -0.87    8.57
   3  -2   6    5.20    9.89
   3  -2   6   -4.01    5.88
   3  -2   6    1.37    7.07
   3  -2   6   -0.50    8.39
  -3  -2  -7    5.65    6.57
  -3  -2  -7    6.75    7.16
  -3  -2  -7   -1.55   10.76
  -3  -2  -7   -1.64    7.52
  -3   2  -7    0.14    6.66
  -3   2  -7   12.72    9.26
  -3   2  -7   12.04   10.26
   3  -2   7    8.12   11.31
   3  -2   7    9.67    7.43
   3  -2   7    4.47    6.79
   3  -2   7    4.97    7.52
  -3  -2  -8    6.93    6.98
  -3  -2  -8   -3.01    8.16
  -3  -2  -8  -14.45   10.99
  -3  -2  -8   -2.92    7.48
  -3   2  -8    1.00    8.43
  -3   2  -8    3.37   11.26
   3  -2   8   -0.41   11.67
   3  -2   8    0.18    8.07
   3  -2   8    2.51    7.39
   3  -2   8   -4.42    7.57
  -3  -2  -9   24.67    8.21
  -3  -2  -9   12.99    9.80
  -3  -2  -9   -0.78   11.22
  -3  -2  -9    1.69    8.48
  -3   2  -9    8.80    8.98
  -3   2  -9   46.87   13.59
   3  -2   9   34.06   12.86
   3  -2   9   30.68    9.35
  -3  -2 -10    3.92    7.89
  -3  -2 -10   -8.07   10.76
  -3  -2 -10  -18.51   10.35
  -3  -2 -10  -17.19    8.30
   3  -2  10    6.43    9.48
  -3  -2 -11   11.94    8.34
   3  -2  11   23.80    9.26
  -3  -2 -12   21.66    8.43
  -3  -2 -13    6.88    6.79
   3  -3 -16    0.00    4.97
  -3  -3  15   -1.37    6.70
   3  -3 -15    1.00    6.47
  -3  -3  14   -2.69    8.75
   3  -3 -14   -2.28    6.84
  -3  -3  13   76.55   11.81
   3  -3 -13   42.90    8.53
   3   3 -13   46.09    8.89
  -3  -3  12    2.14    9.44
  -3  -3  12    8.98   11.17
   3  -3 -12   -1.64    6.47
   3  -3 -12   19.38    9.67
   3   3 -12    5.11    7.80
  -3  -3  11   26.76    9.71
   3  -3 -11   14.13    6.84
   3  -3 -11   19.70   10.08
   3   3 -11    9.67    9.03
  -3  -3  10    4.38    8.07
   3  -3 -10    5.65    6.06
   3  -3 -10    9.98    8.57
   3   3 -10    0.09    8.98
  -3  -3   9    6.47    7.61
  -3  -3   9    2.87    7.43
  -3  -3   9    6.88    7.43
  -3   3   9  -10.08    9.53
   3  -3  -9   -1.23    6.70
   3  -3  -9    7.39    6.20
   3   3  -9   -3.28    8.94
   3   3  -9    6.34    9.07
  -3  -3   8   -1.32    6.15
  -3  -3   8    3.92    7.02
  -3  -3   8    4.70    6.88
  -3   3   8  -13.13    9.71
   3  -3  -8    1.05    5.84
   3  -3  -8    5.02    5.56
   3   3  -8    0.05    6.66
   3   3  -8    5.43    8.57
  -3  -3   7   27.86    7.25
  -3  -3   7   26.26    7.25
  -3   3   7    1.32   10.21
   3  -3  -7   19.10    6.02
   3  -3  -7   22.20    6.20
   3   3  -7    4.74    9.03
   3   3  -7   15.05    9.12
  -3  -3   6   -0.32    5.61
  -3  -3   6    3.88    5.93
  -3   3   6   -2.23    9.80
   3  -3  -6   -0.18    4.65
   3  -3  -6    1.50    4.92
   3   3  -6   -2.64    8.48
   3   3  -6   -7.48    7.66
   3   3  -6   -6.20    5.70
  -3  -3   5    0.23    5.06
  -3  -3   5    2.28    5.33
  -3   3   5    6.52   10.08
   3  -3  -5   -1.23    4.10
   3  -3  -5    2.60    4.65
   3   3  -5   -1.00    7.98
   3   3  -5   -3.69    7.61
   3   3  -5   -6.06    5.97
  -3  -3   4    1.91   10.39
  -3  -3   4   20.47    5.11
  -3  -3   4   17.55    5.52
  -3   3   4    4.06    9.76
  -3   3   4    0.00   13.04
   3  -3  -4   10.44    4.06
   3  -3  -4    8.98    4.56
   3   3  -4    9.12    6.15
   3   3  -4    6.79    6.06
   3   3  -4    7.29    6.88
  -3  -3   3   24.03   10.35
  -3  -3   3   25.67    4.74
  -3  -3   3   23.11    5.38
  -3   3   3   14.36    9.67
  -3   3   3    5.43    8.53
   3  -3  -3   12.99    3.88
   3  -3  -3   17.42    4.70
   3   3  -3   12.36    7.25
   3   3  -3   11.31    7.75
   3   3  -3    2.92    6.93
  -3  -3   2   10.21    9.44
  -3  -3   2   14.00    4.65
  -3   3   2   13.50   10.26
  -3   3   2   17.55    9.76
   3  -3  -2   11.49    3.60
   3  -3  -2   14.09    4.56
   3   3  -2   11.67    6.43
   3   3  -2    8.07    7.34
   3   3  -2    6.84    7.48
  -3  -3   1   51.66   10.08
  -3  -3   1   57.40    5.79
  -3  -3   1   50.06    5.52
  -3   3   1   30.82    7.25
  -3   3   1   24.98   10.35
  -3   3   1   35.33    7.11
   3  -3  -1   40.07    4.65
   3  -3  -1   48.42    5.70
   3  -3  -1   16.64   10.35
   3   3  -1   31.69    6.79
   3   3  -1   35.65    8.71
   3   3  -1   26.35    8.16
  -3  -3   0    0.73    3.42
  -3  -3   0  -14.00   11.08
  -3  -3   0    1.82    4.19
  -3   3   0    2.60    7.02
  -3   3   0    0.78    9.89
  -3   3   0   16.55    6.57
   3  -3   0    0.46    3.74
   3  -3   0    1.32    4.42
   3  -3   0  -20.47    8.98
   3   3   0    2.78    7.89
  -3  -3  -1    1.55    3.83
  -3  -3  -1  -29.50   10.44
  -3  -3  -1    2.19    4.47
  -3   3  -1    1.00    7.61
  -3   3  -1   11.53   10.44
  -3   3  -1    8.57    6.84
   3  -3   1   -0.96    4.06
   3  -3   1    1.05    4.92
   3  -3   1  -25.71   10.26
   3   3   1   -7.07    7.84
  -3  -3  -2    0.05    4.19
  -3  -3  -2  -28.31    9.62
  -3  -3  -2    2.74    4.92
  -3   3  -2    1.32    8.34
  -3   3  -2    8.84    7.52
   3  -3   2  -11.26   10.12
   3  -3   2   -1.55    4.65
   3  -3   2    2.33    5.33
   3   3   2    3.78    8.53
  -3  -3  -3    3.24    4.88
  -3  -3  -3   -1.00    5.24
  -3   3  -3   -2.87    6.70
  -3   3  -3   19.65    7.98
   3  -3   3   -3.33   10.67
   3  -3   3   -0.36    5.29
   3  -3   3    1.19    5.84
   3   3   3   -0.91    9.03
  -3  -3  -4    8.21    5.61
  -3  -3  -4    1.05    5.79
  -3   3  -4    2.19    9.76
  -3   3  -4   17.01    8.94
   3  -3   4    4.19    8.94
   3  -3   4    2.74    5.93
   3  -3   4    4.88    6.66
   3   3   4    2.14    7.16
  -3  -3  -5    1.91    6.11
  -3  -3  -5   -4.06    6.15
  -3   3  -5   -3.92    9.80
  -3   3  -5   26.85   11.03
   3  -3   5    0.36   11.63
   3  -3   5    4.56    6.75
   3  -3   5    0.78    7.20
   3   3   5   -7.43    9.89
  -3  -3  -6    0.41    6.70
  -3  -3  -6  -20.79    8.80
  -3  -3  -6   -4.47    6.43
  -3   3  -6    0.27    7.66
  -3   3  -6   34.70   12.13
   3  -3   6   -6.47   11.99
   3  -3   6    1.00    6.57
   3  -3   6   -4.01    6.57
   3  -3   6   -3.78    6.93
  -3  -3  -7    1.00    7.66
  -3  -3  -7   -9.94    7.80
  -3   3  -7   -9.89   10.17
  -3   3  -7   46.14   12.17
   3  -3   7    6.29    7.89
   3  -3   7    0.05    7.29
   3  -3   7   -5.93    7.66
  -3  -3  -8    0.64    6.98
  -3  -3  -8   -5.65    9.30
  -3   3  -8    0.50    9.85
   3  -3   8   -1.46    8.12
   3  -3   8   -1.28    7.98
  -3  -3  -9    7.57    7.52
  -3  -3  -9   -5.84   10.03
  -3   3  -9   -3.92    9.21
   3  -3   9   13.95    9.35
   3  -3   9    5.06    7.80
  -3  -3 -10    6.06    7.16
  -3  -3 -10  -26.67   10.26
  -3   3 -10    1.55    8.48
   3  -3  10   -2.33    8.80
   3  -3  10  -10.85    9.12
  -3  -3 -11   11.85    7.84
  -3   3 -11   10.67    7.20
   3  -3  11   18.60    9.76
  -3  -3 -12   -1.05    6.84
   3  -3  12    2.19    7.93
  -3  -3 -13   -2.96    6.20
  -3  -3 -14   -2.19    4.51
  -3  -4  14   -1.50    6.38
   3  -4 -14   -0.18    4.42
  -3  -4  13    4.42    7.07
   3  -4 -13    2.42    4.79
  -3  -4  12   -1.55    7.11
   3  -4 -12    0.78    5.29
  -3  -4  11   11.53    8.02
   3  -4 -11    6.75    5.38
   3   4 -11    3.69    7.57
  -3  -4  10    1.64    6.98
   3  -4 -10    1.96    4.88
   3   4 -10    2.87    8.12
  -3  -4   9    7.39    6.79
   3   4  -9    6.88    8.39
   3  -4  -8    7.61    5.11
   3   4  -8   -1.60    8.53
   3  -4  -7   33.10    6.06
   3   4  -7   16.96    9.53
   3  -4  -6    6.20    4.70
   3   4  -6    3.10    8.75
   3  -4  -5   63.28    7.57
   3   4  -5   30.50    9.71
   3  -4  -4   17.23    4.56
   3   4  -4   19.33    8.30
  -3  -4   3   16.09    5.11
   3  -4  -3   12.45    4.29
   3   4  -3   11.12    7.29
  -3  -4   2    5.61    4.38
   3  -4  -2    7.80    4.10
  -3  -4   1   -0.09    4.06
   3  -4  -1    2.51    4.01
  -3  -4   0    9.53    5.11
   3  -4   0   10.49    4.70
  -3  -4  -1    3.78    4.33
  -3   4  -1   10.26    7.25
   3  -4   1    6.66    5.02
  -3  -4  -2   -0.18    4.51
  -3   4  -2    6.93    8.21
   3  -4   2    5.56    5.52
  -3  -4  -3   47.92    6.47
  -3   4  -3   38.52   11.17
   3  -4   3   79.15    8.62
  -3  -4  -4    0.18    5.24
  -3   4  -4    2.37    9.12
   3  -4   4    6.70    6.38
  -3  -4  -5   22.25    6.52
  -3   4  -5   22.20   10.67
   3  -4   5   43.27    8.25
  -3  -4  -6  -13.04    7.20
  -3   4  -6    1.19    9.57
   3  -4   6    1.37    6.47
   3  -4   6   -3.15    7.20
  -3   4  -7    1.50    9.26
   3  -4   7    2.14    6.70
  -3   4  -8    9.16    8.84
   3  -4   8    0.59    7.48
  -3  -4  -9    1.87    5.74
  -3   4  -9    8.30    8.12
   3  -4   9    8.71    7.61
  -3  -4 -10   -1.60    5.38
   3  -4  10   -0.14    7.20
  -3  -4 -11    2.28    5.24
   3  -4  11    3.92    7.16
  -3  -4 -12    1.23    4.42
   3  -4  12   -3.60    7.02
  -3  -5   9    5.93    5.02
   3  -5   6    0.09    4.51
   3  -5   7    7.93    4.92
  -4   0  13   14.73   11.08
   4   0 -13   13.04    8.43
  -4   0  12   12.86    9.71
   4   0 -12    8.94    8.25
  -4   0  11   -2.10    8.12
  -4   0  11   -1.73    8.21
   4   0 -11    1.91    5.52
  -4   0  10  158.75   12.99
  -4   0  10  130.16   12.40
   4   0 -10  109.83   11.53
  -4   0   9    5.02    7.20
  -4   0   9    0.18    6.61
   4   0  -9    2.42    6.25
  -4   0   8   11.67    6.06
  -4   0   8   13.81    6.88
   4   0  -8    8.30    5.84
  -4   0   7    1.28    4.74
  -4   0   7    3.15    6.15
  -4   0   7   -2.01    5.47
   4   0  -7   -1.37    5.06
  -4   0   6   79.69    6.75
  -4   0   6   86.49    7.66
  -4   0   6   69.48    7.75
   4   0  -6   56.53    6.70
  -4   0   5   -1.09    3.42
  -4   0   5    0.59    5.43
  -4   0   5   -2.19    4.10
   4   0  -5    0.46    4.15
   4   0  -5   -0.87    1.64
  -4   0   4    9.71    3.83
  -4   0   4    9.57    6.11
  -4   0   4   14.68    4.01
  -4   0   4   18.19    5.29
  -4   0   4    7.52    3.88
   4   0  -4    8.66    4.01
   4   0  -4    0.59    1.19
   4   0  -4   17.60    4.51
  -4   0   3   -0.78    3.10
  -4   0   3   -0.73    4.70
  -4   0   3    4.47    4.19
  -4   0   3   -6.15    3.42
  -4   0   3   -0.18    4.01
  -4   0   3   -1.60    3.37
   4   0  -3   -0.82    3.33
   4   0  -3    1.19    3.97
  -4   0   2  446.25    8.07
  -4   0   2  627.16   13.36
  -4   0   2  707.54   12.77
  -4   0   2  976.75   12.22
  -4   0   2  867.24   13.72
  -4   0   2  427.83    8.21
   4   0  -2  522.66    9.98
   4   0  -2  975.61   14.27
  -4   0   1    0.55    2.96
  -4   0   1   -1.64    6.34
  -4   0   1    2.87    3.46
  -4   0   1   -2.74    3.83
  -4   0   1   -2.55    3.65
   4   0  -1    2.60    2.92
   4   0  -1   -0.41    4.01
  -4   0   0  206.12    9.85
  -4   0   0  209.04    9.57
  -4   0   0  337.01    9.30
  -4   0   0  282.80    9.07
   4   0   0  372.53    7.48
   4   0   0  199.42    6.38
   4   0   0  347.41    9.71
   4   0   0  367.83    7.66
  -4   0  -1   -3.51    6.25
  -4   0  -1   -0.41    5.33
  -4   0  -1    2.37    4.47
  -4   0  -1   -1.46    4.06
   4   0   1    0.18    2.87
   4   0   1   -2.28    2.69
   4   0   1    2.83    3.24
  -4   0  -2   -0.27    5.93
  -4   0  -2    0.68    4.19
  -4   0  -2   -0.32    4.65
  -4   0  -2   -2.42    4.15
   4   0   2   -0.82    3.10
   4   0   2    1.73    3.56
  -4   0  -3    4.15    6.06
  -4   0  -3    1.60    5.79
  -4   0  -3    2.37    4.92
   4   0   3   -0.18    3.37
   4   0   3   -0.46    3.60
  -4   0  -4   71.44    8.80
  -4   0  -4   74.31    8.34
  -4   0  -4  133.08    9.85
   4   0   4  108.87    7.11
   4   0   4  113.48    8.25
  -4   0  -5    5.56    6.34
  -4   0  -5   -5.84    6.61
   4   0   5   -1.69    4.47
   4   0   5    6.20    5.11
  -4   0  -6    5.84    7.39
   4   0   6   18.01    6.61
   4   0   6   12.04    8.12
  -4   0  -7    7.02    8.16
  -4   0  -8  163.35   16.78
  -4   0  -9   24.30   12.31
  -4   0 -10  171.97   17.55
  -4   1  13    3.60   10.53
   4  -1 -13   -1.37    7.07
   4  -1 -13   20.47    8.62
   4   1 -13   11.40    7.16
  -4   1  12   -6.11   10.08
   4  -1 -12    1.64    6.38
   4  -1 -12   11.40    8.30
   4   1 -12   16.23    8.43
  -4  -1  11    5.84    7.07
  -4   1  11   -3.01    9.85
   4  -1 -11    0.64    6.06
   4  -1 -11   11.35    8.39
   4   1 -11    4.79    7.89
  -4   1  10  185.74   15.41
  -4   1  10  132.35   13.95
   4  -1 -10  150.95   12.77
   4   1 -10  139.56   12.63
  -4  -1   9   10.49    8.30
  -4   1   9    3.56    7.98
  -4   1   9    0.46    7.93
   4  -1  -9   15.50    5.97
   4  -1  -9   10.39    6.88
   4  -1  -9   20.38    6.38
   4   1  -9    7.29    5.74
   4   1  -9    6.88    6.57
  -4  -1   8  584.16   17.51
  -4  -1   8  570.85   14.54
  -4  -1   8  562.10   15.55
  -4   1   8  313.62   14.54
  -4   1   8  278.20   13.95
   4  -1  -8  459.52   13.59
   4  -1  -8  244.37   10.81
   4  -1  -8  480.85   14.73
   4   1  -8  253.81   11.08
   4   1  -8  240.63   10.44
   4   1  -8  227.68   12.26
  -4  -1   7  162.76   11.26
  -4  -1   7  159.94    9.12
  -4  -1   7  159.21    9.76
  -4   1   7   90.04   10.30
  -4   1   7   82.79    9.26
   4  -1  -7  126.33    8.21
   4  -1  -7   74.77    8.07
   4  -1  -7  138.42    9.71
   4   1  -7   66.65    7.29
   4   1  -7   74.45    8.53
  -4  -1   6  305.19   12.72
  -4  -1   6  289.23   10.53
  -4  -1   6  283.12   10.90
  -4   1   6  142.88   10.35
  -4   1   6  122.23   11.22
   4  -1  -6  223.90    9.39
   4  -1  -6  125.15    8.16
   4  -1  -6  161.12   10.30
   4  -1  -6  237.21   10.12
   4   1  -6  127.88    8.02
   4   1  -6  105.95    7.66
  -4  -1   5  155.79   10.44
  -4  -1   5  152.78    7.89
  -4  -1   5  152.14    8.48
  -4   1   5   74.91    8.39
  -4   1   5   20.47    5.43
  -4   1   5   73.49    7.80
   4  -1  -5  122.78    7.07
   4  -1  -5   68.75    6.15
   4  -1  -5   90.41    8.98
   4  -1  -5  129.80    7.98
   4   1  -5   66.06    6.66
   4   1  -5   64.01    7.70
  -4  -1   4  229.46   10.99
  -4  -1   4  221.76    8.34
  -4  -1   4  230.69    9.21
  -4   1   4  103.40    8.34
  -4   1   4   47.83    6.15
  -4   1   4   91.68    8.39
   4  -1  -4  176.21    7.43
   4  -1  -4   99.48    5.74
   4  -1  -4  119.59    9.21
   4  -1  -4  188.61    8.48
   4   1  -4   98.02    7.39
   4   1  -4   93.83    6.75
  -4  -1   3   46.18    6.84
  -4  -1   3   48.46    5.38
  -4  -1   3   52.89    7.02
  -4  -1   3   43.27    5.47
  -4   1   3   19.01    5.38
  -4   1   3   11.35    5.65
  -4   1   3   32.87    5.97
  -4   1   3   17.87    5.43
   4  -1  -3   33.60    4.60
   4  -1  -3   38.39    5.29
   4   1  -3   22.75    4.51
  -4  -1   2  323.06   11.58
  -4  -1   2  315.68    9.21
  -4  -1   2  357.94   12.49
  -4  -1   2  308.43    9.57
  -4   1   2  149.18    8.43
  -4   1   2  116.67    8.07
  -4   1   2  290.05   10.26
  -4   1   2  136.46    9.30
   4  -1  -2  281.53    8.39
   4  -1  -2  309.66    9.62
   4   1  -2  172.66    8.80
  -4  -1   1  860.40   16.00
  -4  -1   1  872.35   13.13
  -4  -1   1  921.45   17.32
  -4  -1   1  885.52   14.27
  -4   1   1  410.23   11.40
  -4   1   1  400.34   12.04
  -4   1   1  863.87   15.91
  -4   1   1  380.87   11.90
   4  -1  -1  875.72   13.27
   4  -1  -1  942.74   14.82
   4   1  -1  515.73   11.90
  -4  -1   0  603.22   13.77
  -4  -1   0  639.92   11.72
  -4  -1   0  653.97   14.36
  -4  -1   0  650.50   12.72
  -4   1   0  311.21   10.58
  -4   1   0  321.83   11.49
  -4   1   0  197.14    7.98
  -4   1   0  648.59   14.54
   4  -1   0  709.72   12.36
   4  -1   0  755.45   14.13
   4  -1   0  805.92   15.41
   4   1   0  407.50   11.58
  -4  -1  -1   82.75    8.21
  -4  -1  -1   96.43    7.20
  -4  -1  -1   99.98   10.21
  -4  -1  -1   96.11    7.29
  -4   1  -1   44.22    6.43
  -4   1  -1   50.65    7.98
  -4   1  -1   32.96    5.20
  -4   1  -1   95.97    8.12
   4  -1   1  111.24    6.93
   4  -1   1  112.61    7.70
   4  -1   1  131.12    8.89
   4   1   1   63.10    6.11
  -4  -1  -2  397.51   11.49
  -4  -1  -2  490.75   11.40
  -4  -1  -2  464.94   14.91
  -4  -1  -2  566.93   11.94
  -4  -1  -2  523.98   12.54
  -4   1  -2  282.12   11.67
  -4   1  -2  228.87   10.49
  -4   1  -2  517.51   14.27
   4  -1   2  704.21   15.00
   4  -1   2  638.01   12.81
   4  -1   2  638.69   13.81
   4  -1   2  690.53   15.73
   4   1   2  371.25   11.85
  -4  -1  -3   12.45    6.38
  -4  -1  -3    9.21    4.79
  -4  -1  -3    6.75    7.07
  -4  -1  -3   15.32    5.11
  -4  -1  -3    7.70    5.20
  -4   1  -3    5.11    6.79
  -4   1  -3    3.51    5.70
  -4   1  -3    6.47    5.52
   4  -1   3   16.41    6.11
   4  -1   3   12.58    4.74
   4  -1   3   10.67    5.38
   4  -1   3   14.27    6.20
   4   1   3    8.16    5.56
  -4  -1  -4   11.35    5.20
  -4  -1  -4    5.61    7.16
  -4  -1  -4   13.08    5.61
  -4  -1  -4    2.10    5.65
  -4   1  -4    9.12    6.38
  -4   1  -4    6.93    7.20
  -4   1  -4   -0.05    6.34
   4  -1   4   11.81    6.57
   4  -1   4   10.39    4.97
   4  -1   4    4.51    5.65
   4  -1   4   18.24    7.39
   4   1   4    5.02    5.70
  -4  -1  -5   86.67    8.94
  -4  -1  -5   66.15    9.48
  -4  -1  -5   96.61    9.80
  -4   1  -5   68.75    9.35
  -4   1  -5   58.36    8.89
  -4   1  -5   45.32    7.29
   4  -1   5  148.22   11.90
   4  -1   5  124.10    9.07
   4  -1   5  123.37   11.40
   4   1   5   72.35    8.66
  -4  -1  -6  166.14   11.85
  -4  -1  -6  138.60   13.91
  -4  -1  -6  166.41   12.81
  -4  -1  -6  155.70   12.45
  -4   1  -6  100.99   10.12
  -4   1  -6  116.53   11.17
  -4   1  -6   82.34   10.53
   4  -1   6  263.93   15.14
   4  -1   6  208.99   13.45
  -4  -1  -7   39.89    7.93
  -4  -1  -7   34.42    9.67
  -4  -1  -7   28.59    9.21
  -4   1  -7   18.46    9.57
   4  -1   7   60.04   10.90
   4  -1   7   38.07    9.21
  -4  -1  -8  112.88   10.94
  -4  -1  -8  127.88   14.77
  -4   1  -8  121.14   15.00
   4  -1   8  227.78   17.64
  -4  -1  -9   18.10    7.80
  -4  -1  -9   38.66    9.30
  -4   1  -9   41.35   12.99
   4  -1   9   31.46   11.76
  -4  -1 -10   14.63    7.07
  -4   1 -10   62.05   13.13
   4  -1  10   27.31   12.63
   4  -2 -15    3.51    6.61
   4  -2 -14    1.69    7.34
  -4  -2  13   10.44    9.30
   4  -2 -13    6.34    7.80
  -4  -2  12   91.68   12.40
   4  -2 -12   55.35    9.53
   4  -2 -12   90.91   11.85
   4   2 -12   51.20    8.98
  -4  -2  11   -2.96    8.89
  -4  -2  11    5.38    8.80
  -4   2  11  -22.93    9.76
   4  -2 -11   -2.33    6.34
   4  -2 -11    3.10    8.43
   4  -2 -11   23.94    7.93
   4  -2 -11    9.44    6.88
   4   2 -11   -4.06    6.88
   4   2 -11   -1.78    6.79
  -4  -2  10   67.11   10.30
  -4  -2  10   75.09   10.67
  -4  -2  10   71.12   10.62
  -4   2  10   15.77   10.81
   4  -2 -10   33.37    7.61
   4  -2 -10   52.89    9.71
   4  -2 -10   42.76    8.84
   4  -2 -10   64.28    9.39
   4   2 -10   29.95    9.03
   4   2 -10   30.14    8.25
   4   2 -10   22.16    8.57
  -4  -2   9   36.70    8.62
  -4  -2   9   37.93    8.57
  -4  -2   9   36.06    8.57
  -4   2   9   10.21   10.17
   4  -2  -9   18.05    6.20
   4  -2  -9   26.85    7.48
   4  -2  -9   24.62    7.61
   4  -2  -9   31.82    7.70
   4   2  -9    7.43    8.30
   4   2  -9   12.86    8.12
   4   2  -9    8.39    5.79
  -4  -2   8    5.11   10.03
  -4  -2   8    8.98    7.11
  -4  -2   8    8.48    6.93
  -4   2   8   -6.02    8.71
  -4   2   8   -6.25    8.39
   4  -2  -8   11.03    6.11
   4  -2  -8   16.41    6.29
   4  -2  -8   13.04    6.25
   4   2  -8   -2.74    7.07
   4   2  -8   -1.55    6.66
   4   2  -8   -7.84    6.25
  -4  -2   7   -2.78    9.03
  -4  -2   7    0.91    6.02
  -4  -2   7    1.91    6.38
  -4   2   7   -7.61    8.39
  -4   2   7   -8.34    8.02
   4  -2  -7   -1.28    5.02
   4  -2  -7    1.50    5.38
   4   2  -7   -8.71    6.75
   4   2  -7   -6.29    6.15
   4   2  -7    2.96    5.11
  -4  -2   6  556.99   18.51
  -4  -2   6  570.67   14.73
  -4  -2   6  546.28   15.41
  -4   2   6  215.06   12.45
  -4   2   6  190.89   13.77
   4  -2  -6  422.13   12.45
   4  -2  -6  450.22   13.77
   4   2  -6  234.16   12.86
   4   2  -6  237.40   13.50
   4   2  -6  203.75   12.40
  -4  -2   5   50.42   10.53
  -4  -2   5   52.52    6.52
  -4  -2   5   47.51    6.61
  -4   2   5   14.95    6.47
  -4   2   5   11.81    7.89
   4  -2  -5   35.74    5.38
   4  -2  -5   40.85    6.34
   4   2  -5   24.71    6.15
   4   2  -5   17.28    6.34
   4   2  -5   18.19    6.84
  -4  -2   4  596.75   17.69
  -4  -2   4  579.10   12.90
  -4  -2   4  572.17   13.91
  -4   2   4  230.92   13.72
  -4   2   4  198.55   14.09
   4  -2  -4  433.12   11.17
   4  -2  -4  483.18   12.81
   4   2  -4  237.85   11.90
   4   2  -4  261.79   12.72
   4   2  -4  235.62   12.36
  -4  -2   3  623.37   17.42
  -4  -2   3  609.01   12.54
  -4  -2   3  579.19   13.40
  -4   2   3  239.77   13.50
  -4   2   3  189.84    9.44
  -4   2   3  209.68   12.72
   4  -2  -3  451.49   10.94
   4  -2  -3  518.79   12.81
   4   2  -3  242.36   11.58
   4   2  -3  275.28   12.67
   4   2  -3  262.88   11.35
  -4  -2   2  169.05   11.58
  -4  -2   2  161.17    8.16
  -4  -2   2  184.65   14.41
  -4  -2   2  153.51    8.71
  -4   2   2   70.94    9.57
  -4   2   2   66.61    8.12
  -4   2   2   68.30    9.12
   4  -2  -2  132.76    7.48
   4  -2  -2  148.81    8.75
   4   2  -2   70.58    8.16
   4   2  -2   85.48    9.80
  -4  -2   1   13.91    7.89
  -4  -2   1    8.07    4.33
  -4  -2   1   14.50    6.57
  -4  -2   1    9.39    4.79
  -4   2   1   10.76    6.66
  -4   2   1    5.47    7.39
  -4   2   1    3.74    6.20
  -4   2   1    4.83    7.61
   4  -2  -1    7.39    4.01
   4  -2  -1    6.98    5.02
   4   2  -1    7.29    6.47
  -4  -2   0    5.56    7.75
  -4  -2   0    6.84    4.24
  -4  -2   0    6.57    7.93
  -4  -2   0    4.51    4.74
  -4   2   0   11.40    6.98
  -4   2   0    4.24    5.65
  -4   2   0    5.61    6.79
   4  -2   0    5.24    4.29
   4  -2   0    5.24    5.11
   4  -2   0    5.47    7.39
   4   2   0    0.09    6.25
  -4  -2  -1  156.01   10.94
  -4  -2  -1  150.13    8.39
  -4  -2  -1  161.26   13.95
  -4  -2  -1  144.43    9.12
  -4   2  -1   76.96   10.03
  -4   2  -1   72.13    9.94
  -4   2  -1   69.21    7.93
  -4   2  -1   63.83    6.52
   4  -2   1  164.54    8.62
   4  -2   1  182.41   10.08
   4  -2   1  189.48   13.22
   4   2   1   98.89    8.89
  -4  -2  -2  158.48    9.16
  -4  -2  -2  166.73   14.54
  -4  -2  -2  158.57    9.85
  -4   2  -2  105.27   11.58
  -4   2  -2   95.51   11.22
  -4   2  -2   61.09    7.43
   4  -2   2  236.80   14.41
   4  -2   2  196.50    9.89
   4  -2   2  195.45   10.90
   4  -2   2  203.34   13.68
   4   2   2  120.09   11.63
  -4  -2  -3  115.07    9.30
  -4  -2  -3  102.76   11.49
  -4  -2  -3  105.23    9.98
  -4   2  -3   67.79    9.30
  -4   2  -3   52.98    9.89
  -4   2  -3   52.61    8.48
   4  -2   3  162.49   14.27
   4  -2   3  131.44    9.80
   4  -2   3  132.26   10.08
   4  -2   3  133.13   13.36
   4   2   3   68.43   10.08
  -4  -2  -4  320.51   12.95
  -4  -2  -4  266.12   16.96
  -4   2  -4  167.87   13.40
  -4   2  -4  164.49   12.40
  -4   2  -4  123.69   12.54
   4  -2   4  472.92   19.60
   4  -2   4  430.79   14.54
   4  -2   4  411.19   15.36
   4  -2   4  374.63   17.28
   4   2   4  249.70   15.41
  -4  -2  -5   16.55    7.34
  -4  -2  -5   14.77   10.26
  -4  -2  -5   13.86    7.48
  -4   2  -5   12.40    9.80
  -4   2  -5   19.88    9.89
  -4   2  -5   13.68   10.35
   4  -2   5   18.05   11.12
   4  -2   5   17.32    6.93
   4  -2   5   16.60    7.93
   4  -2   5   14.22   10.26
   4   2   5    9.26    9.57
  -4  -2  -6  117.63   10.62
  -4  -2  -6  146.35   12.67
  -4  -2  -6   92.55   12.22
  -4  -2  -6  107.46   14.27
  -4  -2  -6  127.98   13.08
  -4   2  -6   97.43   13.45
  -4   2  -6  109.69   15.55
   4  -2   6  194.63   18.65
   4  -2   6  175.98   11.44
   4  -2   6  195.86   13.18
   4  -2   6  182.78   13.63
  -4  -2  -7    3.92    7.20
  -4  -2  -7   -0.50    8.66
  -4  -2  -7  -24.07   10.85
  -4  -2  -7   -5.52    7.48
  -4   2  -7   -9.57    9.21
  -4   2  -7   17.74   12.99
   4  -2   7    3.83   11.85
   4  -2   7   -4.47    7.84
   4  -2   7   -4.65    7.16
  -4  -2  -8    6.34    7.70
  -4  -2  -8    0.87    9.67
  -4  -2  -8  -10.39    7.98
  -4   2  -8   -5.20    9.26
  -4   2  -8   46.46   13.54
   4  -2   8   -5.84   10.99
   4  -2   8   -0.36    8.80
  -4  -2  -9    6.84    8.25
  -4  -2  -9   -8.75   10.71
  -4  -2  -9  -32.60   14.77
  -4  -2  -9  -16.50   11.94
  -4   2  -9    2.74    8.75
   4  -2   9    0.23    8.84
  -4  -2 -10    8.16    8.57
   4  -2  10   17.55    9.71
  -4  -2 -11    9.80    7.61
  -4  -2 -12    1.60    7.11
   4  -3 -16    4.56    5.24
  -4  -3  15   -0.91    7.07
   4  -3 -15    1.32    6.61
  -4  -3  14    3.74    8.34
   4  -3 -14    2.69    7.02
  -4  -3  13    4.92    9.30
   4  -3 -13    1.19    6.93
   4   3 -13   -1.09    5.97
  -4  -3  12   56.94   10.90
  -4  -3  12   91.23   14.32
   4  -3 -12   34.10    8.39
   4  -3 -12   79.69   11.85
   4   3 -12   27.13    9.03
  -4  -3  11    4.42    8.98
  -4  -3  11    9.67   11.08
   4  -3 -11   -0.14    6.61
   4  -3 -11   12.04    9.98
   4   3 -11    0.18    8.66
  -4  -3  10    8.39    8.75
  -4  -3  10   18.60   11.35
   4  -3 -10    3.05    5.93
   4  -3 -10   11.49    9.21
   4   3 -10   -2.10    9.03
  -4  -3   9    4.88    8.02
  -4  -3   9   17.19   10.67
   4  -3  -9   -0.23    5.70
   4  -3  -9    5.33    8.02
   4   3  -9    3.42    9.21
  -4  -3   8   -0.91    6.88
  -4  -3   8    2.14    8.39
  -4  -3   8    6.34    6.79
  -4   3   8   -7.80   10.12
   4  -3  -8   -1.87    6.43
   4  -3  -8    6.47    5.79
   4   3  -8    1.19    9.07
   4   3  -8    4.10    8.02
   4   3  -8  -17.14    5.74
  -4  -3   7    7.61    7.57
  -4  -3   7    9.98    7.02
  -4   3   7   -3.78   10.49
   4  -3  -7    1.32    5.65
   4  -3  -7    6.75    5.74
   4   3  -7    3.24    9.39
   4   3  -7    1.87    8.07
   4   3  -7   -8.75    6.61
  -4  -3   6    1.28    6.43
  -4  -3   6   -0.78    6.11
  -4   3   6   -7.52   10.08
   4  -3  -6   -2.74    5.20
   4  -3  -6    2.42    5.47
   4   3  -6   -1.37    8.57
   4   3  -6   -8.39    7.61
   4   3  -6   -5.84    7.11
  -4  -3   5    1.05    5.88
  -4  -3   5    3.05    6.06
  -4   3   5   -9.76   10.35
   4  -3  -5    3.10    5.11
   4  -3  -5    4.88    5.33
   4   3  -5   -1.41    5.74
   4   3  -5   -1.96    7.93
   4   3  -5   -3.28    7.07
  -4  -3   4   13.31    5.88
  -4  -3   4   12.08    6.06
  -4   3   4    8.21   10.94
   4  -3  -4   12.67    5.24
   4  -3  -4   11.44    5.56
   4   3  -4    3.65    7.98
   4   3  -4   -4.19    7.34
   4   3  -4   -2.33    7.20
  -4  -3   3    3.83    5.33
  -4  -3   3    6.79    5.52
  -4   3   3    4.06   10.53
   4  -3  -3    1.19    4.65
   4  -3  -3    4.15    5.20
   4   3  -3   -5.74    6.88
   4   3  -3    3.69    8.66
   4   3  -3    0.41    7.98
  -4  -3   2   66.15   13.81
  -4  -3   2   72.03    8.48
  -4  -3   2   61.41   15.05
  -4  -3   2   56.12    6.98
  -4   3   2   27.72    9.35
   4  -3  -2   55.71    6.52
   4  -3  -2   73.77    8.66
   4   3  -2   36.70    8.39
   4   3  -2   34.83    9.53
  -4  -3   1    3.51    5.02
  -4  -3   1  -15.46   12.58
  -4  -3   1   -1.32    5.20
  -4   3   1    3.88    5.20
  -4   3   1   10.49   10.99
  -4   3   1   22.20    6.57
   4  -3  -1   -0.78    4.74
   4  -3  -1    5.11    5.38
   4   3  -1    1.19    5.38
   4   3  -1   -3.33    7.80
  -4  -3   0   43.63    6.20
  -4  -3   0   45.87   13.50
  -4  -3   0   43.22    6.75
  -4   3   0   22.66    8.80
  -4   3   0   25.62   11.22
   4  -3   0   53.30    6.75
   4  -3   0   46.00    6.98
   4   3   0   28.91    9.71
  -4  -3  -1    3.28    5.33
  -4  -3  -1  -19.97   12.22
  -4  -3  -1    2.10    5.61
  -4   3  -1    3.74    8.80
  -4   3  -1    6.11   11.03
   4  -3   1  -17.05   10.81
   4  -3   1   -0.68    5.24
   4  -3   1    2.05    5.84
   4   3   1    1.28    9.16
  -4  -3  -2    0.14    5.56
  -4  -3  -2  -32.69   11.67
  -4  -3  -2   -3.88    5.70
  -4   3  -2    4.47    9.30
   4  -3   2  -11.40   11.44
   4  -3   2   -3.37    5.56
   4  -3   2   -1.50    6.06
   4   3   2   -0.82    8.66
  -4  -3  -3    5.02    6.11
  -4  -3  -3  -28.81   12.58
  -4  -3  -3   -3.97    6.11
  -4   3  -3    1.19    7.43
   4  -3   3  -14.41   11.12
   4  -3   3   -0.64    6.15
   4  -3   3    2.60    6.98
   4   3   3   -5.02    9.16
  -4  -3  -4    1.73    6.57
  -4  -3  -4   -7.84    6.38
  -4   3  -4   -0.73    7.80
  -4   3  -4   31.46    8.80
   4  -3   4  -14.13   11.76
   4  -3   4    2.14    6.11
   4  -3   4    0.59    6.75
   4  -3   4    4.19    7.11
   4   3   4   -8.30    9.67
  -4  -3  -5    0.18    7.25
  -4  -3  -5   -8.89    6.43
  -4   3  -5   -6.47   10.03
  -4   3  -5   51.24   10.21
   4  -3   5  -11.40   12.22
   4  -3   5    2.60    6.75
   4  -3   5   -1.82    6.70
   4  -3   5   -3.60    7.25
   4   3   5  -15.36   10.30
  -4  -3  -6   11.53    8.53
  -4   3  -6   -3.74   10.71
   4  -3   6   10.99    7.80
   4  -3   6    5.88    7.39
  -4  -3  -7    5.29    7.43
  -4  -3  -7   -4.60    9.62
  -4   3  -7   -4.88    7.57
   4  -3   7    5.02    8.57
   4  -3   7    2.05    7.70
  -4  -3  -8    0.68    7.52
  -4  -3  -8   -5.88   10.49
  -4   3  -8    0.09    9.98
   4  -3   8   -0.41    8.71
   4  -3   8   -5.11    7.61
  -4  -3  -9    4.60    7.48
  -4  -3  -9  -21.70   10.44
  -4   3  -9    2.74    8.94
   4  -3   9   -0.73    9.03
   4  -3   9   -2.37    7.80
  -4  -3 -10   15.05    7.93
  -4   3 -10   17.01    8.39
   4  -3  10   22.52    9.67
  -4  -3 -11    0.91    7.07
   4  -3  11    1.09    8.12
  -4  -3 -12    3.60    6.57
  -4  -3 -13   -0.05    5.24
  -4  -4  14    5.79    6.93
   4  -4 -14   -0.59    4.29
  -4  -4  13   -2.33    6.52
   4  -4 -13    0.00    4.92
  -4  -4  12   13.81    7.98
   4  -4 -12    6.93    5.56
  -4  -4  11   -3.05    7.20
   4  -4 -11   -0.64    4.92
   4   4 -11    5.52    7.52
  -4  -4  10    9.57    7.70
   4  -4 -10    8.48    5.47
   4   4 -10    7.43    8.12
  -4  -4   9    2.64    6.98
   4   4  -9    0.27    7.80
  -4  -4   8   12.45    7.07
   4   4  -8    8.94    8.07
  -4  -4   7   10.21    6.88
   4  -4  -7   10.62    5.47
   4   4  -7    6.25    7.84
  -4  -4   6   54.89    8.07
   4  -4  -6   39.57    6.38
   4   4  -6   29.04   10.12
  -4  -4   5   -1.64    5.84
   4  -4  -5    3.51    4.79
   4   4  -5   13.81    8.53
  -4  -4   4   52.07    7.57
   4  -4  -4   38.89    6.11
   4   4  -4   23.30    8.94
  -4  -4   3   16.73    5.93
   4  -4  -3   16.69    5.38
   4   4  -3   14.54    7.07
  -4  -4   2    3.65    5.20
   4  -4  -2    3.28    4.97
  -4  -4   1   -0.36    5.06
   4  -4  -1    4.33    5.15
  -4  -4   0    0.36    5.24
   4  -4   0   -1.28    5.38
  -4  -4  -1    0.91    5.24
  -4   4  -1    1.73    7.02
   4  -4   1    7.34    6.11
  -4  -4  -2   11.58    5.84
  -4   4  -2   11.12    8.80
   4  -4   2   16.23    6.57
  -4  -4  -3   -5.56    5.52
  -4   4  -3   -3.01    8.62
   4  -4   3   -2.64    6.11
  -4  -4  -4   29.04    7.11
  -4   4  -4   23.34   10.30
   4  -4   4   43.72    8.21
  -4   4  -5    8.66    9.03
   4  -4   5    1.41    6.34
  -4   4  -6    5.02    9.03
   4  -4   6   20.65    8.02
  -4  -4  -7   -5.20    5.70
  -4   4  -7    6.11    8.39
   4  -4   7   -0.50    6.98
  -4  -4  -8   -0.55    5.84
  -4   4  -8    2.14    7.48
   4  -4   8    4.06    7.48
  -4  -4  -9   -1.82    5.43
   4  -4   9   -1.55    7.16
  -4  -4 -10   -1.05    5.33
   4  -4  10    2.69    7.02
  -4  -4 -11    0.05    4.51
   4  -4  11   -3.46    5.38
  -4  -5   8    3.33    4.74
   4  -5   5    5.70    4.88
   4  -5   6    3.60    5.38
   5   0 -13   53.43   10.53
  -5   0  12    8.75    9.53
   5   0 -12   16.82    8.94
  -5   0  11    3.65    8.80
   5   0 -11    7.11    6.43
  -5   0  10   -3.56    7.02
   5   0 -10    2.51    5.56
  -5   0   9   32.14    8.39
   5   0  -9   24.67    7.57
  -5   0   8    0.96    7.02
   5   0  -8    1.87    4.42
  -5   0   7    9.16    6.70
   5   0  -7    5.65    4.33
  -5   0   6    0.23    7.39
   5   0  -6    3.74    5.15
  -5   0   5   -2.33    6.52
   5   0  -5    3.51    4.47
  -5   0   4   -1.14    6.43
  -5   0   4   -4.47    3.60
   5   0  -4    2.33    4.06
  -5   0   3   12.99    6.84
  -5   0   3    9.16    4.47
   5   0  -3   10.81    3.92
  -5   0   2    1.64    5.15
  -5   0   2   -1.64    4.56
   5   0  -2   -0.46    3.56
  -5   0   1   -0.36    6.20
  -5   0   1    2.74    5.06
  -5   0   1    1.00    4.01
   5   0  -1    4.06    3.19
  -5   0   0    0.09    6.75
  -5   0   0   -0.78    4.06
  -5   0   0    0.59    4.19
  -5   0  -1    6.38    6.93
  -5   0  -1    4.47    6.29
  -5   0  -1   14.13    5.15
  -5   0  -2   -0.41    7.84
  -5   0  -2   -2.19    6.75
  -5   0  -2   -2.78    4.92
  -5   0  -3   49.69    9.12
  -5   0  -3   37.61    8.43
  -5   0  -3   73.58    8.66
  -5   0  -4   12.26    6.88
  -5   0  -4    5.47    6.61
  -5   0  -4    1.60    7.52
  -5   0  -5    0.73    6.11
  -5   0  -6    2.74    7.07
  -5   0  -7   73.81   12.36
  -5   0  -8   31.41   14.09
  -5   0  -9  154.10   17.37
  -5   1  12   -1.05    9.71
   5  -1 -12    8.43    6.70
   5  -1 -12   18.28    8.62
   5   1 -12    9.21    8.21
  -5   1  11    5.43    9.71
   5  -1 -11   21.06    7.16
   5  -1 -11   27.54    8.43
   5   1 -11   18.92    8.62
  -5  -1  10    5.15    7.39
  -5   1  10   -0.91    9.03
   5  -1 -10    3.10    6.20
   5  -1 -10    9.85    7.48
   5   1 -10    4.56    6.02
  -5  -1   9  279.34   15.87
  -5  -1   9  255.63   14.41
  -5   1   9  161.49   14.09
  -5   1   9  137.00   13.13
   5  -1  -9  164.08   11.94
   5   1  -9  127.52   12.45
  -5  -1   8   10.71    7.11
  -5  -1   8    9.07    8.94
  -5   1   8    0.96    7.57
  -5   1   8   -6.98    7.98
   5  -1  -8   12.04    5.61
   5  -1  -8   10.17    5.79
   5   1  -8    4.38    6.66
  -5  -1   7  451.95   15.18
  -5  -1   7  439.23   16.00
  -5  -1   7  474.02   14.00
  -5  -1   7  475.84   14.77
  -5   1   7  258.50   13.31
  -5   1   7  216.51   12.67
   5  -1  -7  416.25   12.99
   5  -1  -7  230.83   10.85
   5  -1  -7  418.48   13.81
   5   1  -7  243.28   11.31
   5   1  -7  209.45   12.26
  -5  -1   6  154.97   12.95
  -5  -1   6  149.90   11.76
  -5  -1   6  162.17   10.08
  -5  -1   6  173.38   12.26
  -5  -1   6  151.04    9.98
  -5   1   6   75.73    8.80
  -5   1   6    1.91    5.79
  -5   1   6   64.97    8.48
   5  -1  -6  130.53    9.12
   5  -1  -6   75.18    7.29
   5  -1  -6  138.51    9.98
   5   1  -6   72.35    8.66
  -5  -1   5   13.31    6.75
  -5  -1   5   11.90    8.34
  -5  -1   5   10.67    5.06
  -5  -1   5   15.87    7.02
  -5  -1   5    8.84    5.47
  -5   1   5   -1.41    5.61
  -5   1   5  -10.81    5.47
  -5   1   5    3.97    6.02
   5  -1  -5    8.80    4.70
   5  -1  -5    3.92    6.25
   5  -1  -5    9.89    5.20
   5   1  -5    4.79    5.70
  -5  -1   4  172.24   11.76
  -5  -1   4  178.13    9.12
  -5  -1   4  203.52   12.22
  -5  -1   4  182.96    9.76
  -5   1   4   80.24    8.94
  -5   1   4   39.30    7.34
  -5   1   4   70.48    7.75
   5  -1  -4  159.39    8.34
   5  -1  -4  166.91    9.39
   5   1  -4   87.58    7.39
  -5  -1   3  142.52    9.39
  -5  -1   3  149.68    8.57
  -5  -1   3  175.07   12.17
  -5  -1   3  152.37    9.16
  -5   1   3   72.13    8.34
  -5   1   3   40.21    7.75
  -5   1   3  128.89    8.66
  -5   1   3   65.74    7.39
   5  -1  -3  144.11    8.53
   5  -1  -3  156.33    9.26
   5   1  -3   83.98    7.11
  -5  -1   2   43.49    8.75
  -5  -1   2   40.76    5.79
  -5  -1   2   39.71    7.80
  -5  -1   2   35.97    6.34
  -5   1   2   19.56    6.38
  -5   1   2   12.04    6.79
  -5   1   2   32.14    6.52
  -5   1   2   13.86    5.56
   5  -1  -2   40.44    5.65
   5  -1  -2   49.60    6.52
   5   1  -2   19.74    5.97
  -5  -1   1  197.32   11.49
  -5  -1   1  214.42    9.39
  -5  -1   1  239.99   13.27
  -5  -1   1  221.89   10.30
  -5   1   1   97.93    8.80
  -5   1   1   94.42    9.62
  -5   1   1   24.71    4.29
  -5   1   1  215.56   10.03
   5  -1  -1  250.48    9.94
   5  -1  -1  253.90   10.62
   5  -1  -1  277.56   10.81
   5   1  -1  136.59    8.02
  -5  -1   0  288.41   12.54
  -5  -1   0  326.39   10.81
  -5  -1   0  338.93   14.82
  -5  -1   0  329.03   11.67
  -5   1   0  157.84    9.85
  -5   1   0  164.36   10.85
  -5   1   0   88.36    7.48
  -5   1   0  341.25   12.63
   5  -1   0  398.01   11.44
   5  -1   0  420.95   12.81
   5  -1   0  444.56   13.72
   5   1   0  238.35   10.85
  -5  -1  -1  183.10   10.99
  -5  -1  -1  225.45   10.53
  -5  -1  -1  229.60   14.27
  -5  -1  -1  231.06   10.76
  -5   1  -1  122.00   10.90
  -5   1  -1  120.68   10.39
  -5   1  -1   91.09    8.98
  -5   1  -1  229.87   11.53
   5  -1   1  351.01   12.86
   5  -1   1  285.13   10.94
   5  -1   1  298.12   11.63
   5  -1   1  310.80   11.94
   5   1   1  165.73   10.03
  -5  -1  -2   17.83    7.39
  -5  -1  -2   19.38    5.74
  -5  -1  -2   23.16    8.34
  -5  -1  -2   25.85    6.70
  -5   1  -2   19.47    8.43
  -5   1  -2   14.36    7.93
  -5   1  -2   13.68    6.52
   5  -1   2   45.64    7.89
   5  -1   2   31.87    5.79
   5  -1   2   32.60    6.79
   5  -1   2   28.13    6.57
   5   1   2   12.99    6.02
  -5  -1  -3  103.54    9.30
  -5  -1  -3   85.99   10.62
  -5  -1  -3  107.05   10.81
  -5   1  -3   73.04    8.98
  -5   1  -3   61.87    9.80
  -5   1  -3   53.66    7.84
   5  -1   3  168.28   11.53
   5  -1   3  151.36    9.48
   5  -1   3  148.67   12.08
   5   1   3   80.74    9.39
  -5  -1  -4   16.87    6.75
  -5  -1  -4   21.02    9.48
  -5  -1  -4   17.01    7.39
  -5   1  -4   10.17    8.43
  -5   1  -4    8.25    7.93
  -5   1  -4   13.22    8.62
   5  -1   4   37.20    8.16
   5  -1   4   18.24    7.20
   5   1   4    6.43    6.43
  -5  -1  -5    2.23    6.70
  -5  -1  -5    2.10    9.94
  -5   1  -5    4.06    8.25
  -5   1  -5    5.06    7.66
  -5   1  -5   -0.91    9.85
   5  -1   5    2.92    7.80
   5  -1   5    5.02    7.93
  -5  -1  -6   28.63    7.98
  -5  -1  -6   19.24    8.48
  -5   1  -6   15.96    9.03
  -5   1  -6   31.91    8.94
  -5   1  -6   22.89    9.44
   5  -1   6   37.52    9.98
   5  -1   6   45.77   10.26
  -5  -1  -7   49.97    8.98
  -5  -1  -7   46.14   11.85
  -5   1  -7   57.22   14.04
   5  -1   7   63.83   11.40
  -5  -1  -8    1.37    7.11
  -5  -1  -8   23.53   10.21
  -5   1  -8   40.44   13.36
   5  -1   8    8.66   11.35
  -5  -1  -9   15.55    7.48
  -5  -1  -9  161.90   14.91
  -5   1  -9   76.96   14.68
   5  -2 -15    3.92    7.07
   5  -2 -14    5.56    7.02
  -5  -2  13   35.47   10.35
   5  -2 -13   17.32    8.16
  -5  -2  12    6.93    9.85
   5  -2 -12   -2.78    7.61
   5   2 -12   -0.73    7.66
  -5  -2  11   69.44   11.67
  -5   2  11   17.23   11.40
   5  -2 -11   36.84    8.62
   5  -2 -11   69.12   11.22
   5   2 -11   23.80    9.30
   5   2 -11   36.38    9.26
  -5  -2  10    2.64    8.57
  -5  -2  10    5.06    8.62
  -5   2  10  -12.31    9.67
   5  -2 -10   -2.60    6.34
   5  -2 -10    2.96    8.02
   5  -2 -10   13.04    7.20
   5   2 -10    4.19    6.52
   5   2 -10   -5.20    7.34
  -5  -2   9   47.00    9.44
  -5  -2   9   54.44   10.39
  -5  -2   9   46.73    9.80
  -5   2   9    6.34   10.53
   5  -2  -9   22.93    7.11
   5  -2  -9   32.01    8.48
   5  -2  -9   31.64    8.02
   5   2  -9   15.82    9.35
   5   2  -9   21.70    7.66
   5   2  -9    8.75    8.30
  -5  -2   8    1.91    7.07
  -5  -2   8    0.14    7.70
  -5  -2   8    3.83    7.25
  -5   2   8   -7.93    9.39
   5  -2  -8    0.68    5.56
   5  -2  -8   -3.51    6.75
   5  -2  -8    3.24    6.43
   5   2  -8    2.10    7.89
   5   2  -8    1.60    6.61
   5   2  -8   -3.65    7.29
  -5  -2   7   33.51   11.72
  -5  -2   7   15.14   12.54
  -5  -2   7   32.01    7.84
  -5  -2   7   36.79    8.02
  -5   2   7    8.66    9.71
  -5   2   7   -1.91    8.89
   5  -2  -7   25.49    7.25
   5  -2  -7   29.77    7.48
   5   2  -7   12.08    6.66
   5   2  -7   10.35    7.07
   5   2  -7    5.38    7.61
  -5  -2   6    2.64    9.94
  -5  -2   6    1.23    6.11
  -5  -2   6    2.14    6.47
  -5   2   6   -1.69    8.53
  -5   2   6   -8.16    8.30
   5  -2  -6    2.60    5.65
   5  -2  -6    0.55    5.65
   5   2  -6   -4.97    7.48
   5   2  -6   -3.05    6.34
   5   2  -6   -3.78    6.98
  -5  -2   5  182.09   14.27
  -5  -2   5  183.00   11.63
  -5  -2   5  176.39   11.12
  -5   2   5   77.46   11.31
  -5   2   5   57.99   10.12
   5  -2  -5  144.02   10.08
   5  -2  -5  153.42   10.99
   5   2  -5   72.81    8.57
   5   2  -5   64.15    8.98
   5   2  -5   77.00   10.12
  -5  -2   4  117.95   12.63
  -5  -2   4  112.57   10.12
  -5  -2   4  156.20   16.18
  -5  -2   4  107.73   10.39
  -5   2   4   41.17    9.62
  -5   2   4   36.15   10.08
   5  -2  -4   85.67    8.89
   5  -2  -4   92.55    9.03
   5   2  -4   46.41    8.94
   5   2  -4   46.82    8.75
  -5  -2   3  187.43   12.26
  -5  -2   3  172.29   13.31
  -5  -2   3  189.57   10.39
  -5  -2   3  210.50   14.54
  -5  -2   3  178.08   11.03
  -5   2   3   60.50    8.21
  -5   2   3   79.47   10.81
  -5   2   3   50.93    8.02
  -5   2   3   64.01    9.94
   5  -2  -3  150.86    9.76
   5  -2  -3  175.53   11.03
   5   2  -3   87.54    8.34
   5   2  -3   82.20   10.17
  -5  -2   2   60.64   11.53
  -5  -2   2   53.07   10.26
  -5  -2   2   51.15    6.79
  -5  -2   2   53.02    9.67
  -5  -2   2   46.50    7.29
  -5   2   2   22.57    7.48
  -5   2   2   22.66    8.75
  -5   2   2   17.19    6.98
  -5   2   2   11.99    8.12
   5  -2  -2   40.21    6.29
   5  -2  -2   45.82    6.93
   5   2  -2   24.07    6.57
  -5  -2   1  146.17   13.40
  -5  -2   1  150.63   11.99
  -5  -2   1  150.22    9.76
  -5  -2   1  162.08   16.50
  -5  -2   1  143.84   10.53
  -5   2   1   61.73    8.48
  -5   2   1   73.04   10.67
  -5   2   1   53.89    9.16
   5  -2  -1  154.19    9.98
   5  -2  -1  160.12   10.21
   5  -2  -1  166.82   13.50
   5   2  -1   86.21    9.35
  -5  -2   0   19.24    9.71
  -5  -2   0   31.18    8.66
  -5  -2   0   27.86    6.38
  -5  -2   0   39.21   10.71
  -5  -2   0   24.62    6.34
  -5   2   0   15.27    6.75
  -5   2   0   12.40    8.71
  -5   2   0    7.07    7.93
   5  -2   0   26.81    6.20
   5  -2   0   34.65    7.11
   5  -2   0   27.08    8.89
   5   2   0   15.68    7.93
  -5  -2  -1   25.71    6.15
  -5  -2  -1   34.28   11.35
  -5  -2  -1   29.63    7.39
  -5   2  -1   21.47    7.57
  -5   2  -1   16.37    9.03
  -5   2  -1   19.65    8.71
   5  -2   1   39.76   10.12
   5  -2   1   33.51    6.70
   5  -2   1   35.06    7.66
   5  -2   1   46.00   10.81
   5   2   1   16.32    8.25
  -5  -2  -2   72.40    8.30
  -5  -2  -2   70.03   10.67
  -5  -2  -2   77.64    9.30
  -5   2  -2   37.70   10.53
  -5   2  -2   52.80   11.03
  -5   2  -2   17.37    6.66
   5  -2   2  116.08   13.13
   5  -2   2  106.73   10.76
   5  -2   2   99.34   11.49
   5  -2   2  106.41   12.77
   5   2   2   52.20   10.08
  -5  -2  -3   54.03    8.48
  -5  -2  -3   40.94   12.49
  -5  -2  -3   48.01    8.48
  -5   2  -3   32.37    8.75
  -5   2  -3   28.04    9.53
  -5   2  -3   37.66    8.84
   5  -2   3  103.26   13.54
   5  -2   3   61.59    8.30
   5  -2   3   72.49    9.85
   5  -2   3   66.34   10.99
   5   2   3   40.12    9.89
  -5  -2  -4    7.70    6.75
  -5  -2  -4    9.48    7.80
  -5  -2  -4    7.29   12.04
  -5  -2  -4    5.93    7.48
  -5   2  -4    7.20   10.39
  -5   2  -4   19.56   10.67
   5  -2   4   20.20   11.49
   5  -2   4   12.95    7.02
   5  -2   4   10.62    7.34
   5  -2   4   12.08    7.70
   5   2   4    8.89    7.52
  -5  -2  -5  104.50   11.31
  -5  -2  -5  133.13   13.63
  -5  -2  -5   81.75   13.86
  -5  -2  -5  114.94   12.67
  -5   2  -5   66.79   12.95
  -5   2  -5   97.52   14.32
   5  -2   5  210.04   18.69
   5  -2   5  168.64   12.17
   5  -2   5  173.02   14.13
   5  -2   5  158.29   13.54
   5   2   5   99.48   11.99
  -5  -2  -6   11.63    7.84
  -5  -2  -6   -4.51    8.89
  -5  -2  -6    4.60   10.94
  -5  -2  -6   -9.53    8.34
  -5   2  -6   -4.51   10.03
  -5   2  -6   34.60   13.22
   5  -2   6   -7.66   11.63
   5  -2   6   -2.23    8.34
   5  -2   6   -0.32    7.29
  -5  -2  -7   34.42    9.21
  -5  -2  -7   24.62   11.08
  -5  -2  -7  -15.55   11.35
  -5  -2  -7    7.16    8.71
  -5   2  -7   18.46   10.81
  -5   2  -7   81.88   14.54
   5  -2   7   25.71   12.67
   5  -2   7   47.83   10.21
  -5  -2  -8    2.55    8.66
  -5  -2  -8  -17.10   10.81
  -5   2  -8    3.28    9.71
   5  -2   8    0.32    9.16
  -5  -2  -9    1.32    8.21
   5  -2   9    2.42    8.39
  -5  -2 -10    1.87    7.70
  -5  -2 -11    0.96    7.16
   5  -3 -16    0.96    4.38
   5  -3 -15    7.16    5.74
  -5  -3  14    1.05    8.34
   5  -3 -14   -0.50    6.93
  -5  -3  13  -19.51   11.12
  -5  -3  13    5.56    8.89
   5  -3 -13    6.57    7.29
   5   3 -13    2.96    6.29
  -5  -3  12    7.75    9.30
   5  -3 -12   -1.46    6.61
   5   3 -12    4.19    8.39
  -5  -3  11   18.28    9.39
  -5  -3  11   27.58   11.67
   5  -3 -11    5.24    6.93
   5  -3 -11   34.97   10.03
   5   3 -11    4.38    8.34
  -5  -3  10    0.46    8.80
  -5  -3  10    6.25   11.35
   5  -3 -10   -0.41    6.61
   5  -3 -10   15.73   10.08
   5   3 -10    7.07    9.57
  -5  -3   9    5.88    8.30
  -5  -3   9   10.39   11.22
   5  -3  -9    4.92    6.29
   5  -3  -9   16.82    9.71
   5   3  -9    5.29    9.67
  -5  -3   8    1.46    7.66
  -5  -3   8    2.92   10.03
   5  -3  -8   -2.42    5.70
   5  -3  -8    0.32    7.75
   5   3  -8   -4.74    8.98
  -5  -3   7    5.97    7.48
  -5  -3   7    8.53    8.89
  -5  -3   7    9.16    7.43
  -5   3   7  -10.58   10.44
   5  -3  -7   -1.64    4.97
   5  -3  -7    4.92    7.02
   5  -3  -7    7.02    6.20
   5   3  -7   -2.01    9.30
   5   3  -7    2.10    8.39
   5   3  -7  -11.35    6.98
  -5  -3   6    1.09    7.39
  -5  -3   6    1.78    6.61
  -5   3   6   -7.80   10.39
   5  -3  -6   -0.18    6.43
   5  -3  -6    3.42    5.79
   5   3  -6   -1.09    8.62
   5   3  -6   -9.44    7.80
   5   3  -6  -10.53    7.66
  -5  -3   5   64.60    9.26
  -5  -3   5  -46.69   19.92
  -5  -3   5   42.99    7.93
  -5   3   5    4.97   11.17
   5  -3  -5   39.35    7.39
   5  -3  -5   44.54    7.52
   5   3  -5   18.87    9.44
   5   3  -5   12.77    8.48
  -5  -3   4    2.05    6.84
  -5  -3   4    1.60    6.52
  -5   3   4   -5.97   10.76
   5  -3  -4   -0.41    5.84
   5  -3  -4    2.69    5.74
   5   3  -4   -3.33    5.84
   5   3  -4  -12.45    7.80
  -5  -3   3    2.55    6.25
  -5  -3   3    3.74    6.47
  -5   3   3   -0.96   10.85
   5  -3  -3    2.96    5.97
   5  -3  -3    9.21    6.15
   5   3  -3    0.41    5.52
   5   3  -3   -7.07    8.25
  -5  -3   2    1.05   12.22
  -5  -3   2    4.38    6.34
  -5  -3   2  -36.20   13.81
  -5  -3   2   -4.38    5.97
  -5   3   2    5.70    6.57
  -5   3   2   -1.19   10.44
   5  -3  -2   -3.65    5.61
   5  -3  -2    1.82    5.79
   5   3  -2    5.15    6.93
   5   3  -2    0.09    8.89
  -5  -3   1   52.25    7.84
  -5  -3   1   27.40   15.27
  -5  -3   1   41.12    7.57
  -5   3   1   27.45    8.84
  -5   3   1   14.95   11.76
   5  -3  -1   44.59    7.52
   5  -3  -1   48.01    7.84
   5   3  -1   23.71   10.35
  -5  -3   0    2.14    6.34
  -5  -3   0  -30.73   13.40
  -5  -3   0   -1.55    6.43
  -5   3   0   -7.39    8.34
  -5   3   0    3.15   11.17
   5  -3   0   -2.01    6.43
   5  -3   0    2.14    6.29
   5   3   0   -3.83    9.16
  -5  -3  -1   32.19    7.70
  -5  -3  -1   -5.06   13.81
  -5  -3  -1   21.52    7.34
  -5   3  -1   17.83    8.21
   5  -3   1   33.05   13.54
   5  -3   1   35.42    7.57
   5  -3   1   36.06    7.93
   5   3   1   19.74   10.08
  -5  -3  -2    7.80    7.20
  -5  -3  -2  -14.95   13.13
  -5  -3  -2    0.73    6.70
  -5   3  -2   -0.23   10.03
   5  -3   2   -1.00   12.04
   5  -3   2    8.25    6.29
   5  -3   2   15.27    7.02
   5  -3   2   14.22    7.52
   5   3   2   -6.84    9.98
  -5  -3  -3    1.32    7.34
  -5  -3  -3  -22.16   11.99
  -5  -3  -3   -4.74    7.25
  -5   3  -3    3.78   10.49
   5  -3   3   -9.85   12.31
   5  -3   3    1.32    6.61
   5  -3   3    2.87    7.20
   5  -3   3   -2.60    7.25
   5   3   3   -7.61   10.30
  -5  -3  -4    5.29    8.75
  -5   3  -4    1.37   10.67
   5  -3   4   15.77    7.66
   5  -3   4   16.46    8.07
  -5  -3  -5    6.15    7.11
  -5  -3  -5   -2.14    9.53
  -5   3  -5   -5.20   10.17
   5  -3   5    7.43    8.25
   5  -3   5    3.97    7.70
  -5  -3  -6   -0.36    7.16
  -5  -3  -6  -11.17   10.26
  -5   3  -6   -5.24   10.62
   5  -3   6   -0.55    8.48
   5  -3   6   -3.65    7.34
  -5  -3  -7    4.88    7.70
  -5  -3  -7  -10.17   10.90
  -5   3  -7    2.60    9.71
   5  -3   7   10.12    9.12
   5  -3   7    3.19    7.80
  -5  -3  -8    6.47    7.84
  -5   3  -8   -2.74    9.67
   5  -3   8    4.10    8.98
  -5  -3  -9    4.74    7.43
  -5   3  -9    8.07    8.75
   5  -3   9    0.87    8.80
  -5  -3 -10    3.51    7.48
  -5   3 -10    5.33    6.29
   5  -3  10   -4.92    7.75
  -5  -3 -11    6.84    6.57
  -5  -3 -12    2.23    5.11
  -5  -4  13    3.42    6.75
   5  -4 -13    9.35    5.20
  -5  -4  12   -1.37    7.20
   5  -4 -12    2.51    5.02
  -5  -4  11   17.23    7.89
   5  -4 -11   12.63    5.93
  -5  -4  10   -2.60    6.88
   5  -4 -10    3.60    5.29
   5   4 -10    8.39    7.93
  -5  -4   9    5.88    7.16
   5  -4  -9    1.09    5.20
   5   4  -9    6.79    7.89
  -5  -4   8   -3.46    6.57
   5  -4  -8    1.64    5.11
   5   4  -8   10.39    8.62
  -5  -4   7   11.22    6.79
   5   4  -7    9.57    8.25
  -5  -4   6    9.98    9.62
   5  -4  -6   14.91    8.71
   5   4  -6    4.10    7.84
  -5  -4   5   56.85    8.43
   5  -4  -5   50.74    7.43
   5   4  -5   25.35    8.62
  -5  -4   4    2.55    6.15
   5  -4  -4    4.19    5.33
   5   4  -4    8.34    8.07
  -5  -4   3   23.75    6.98
   5  -4  -3   32.46    6.79
  -5  -4   2    0.78    5.84
   5  -4  -2    5.29    5.65
  -5  -4   1   -0.78    5.74
   5  -4  -1    5.02    5.79
  -5  -4   0   -2.01    5.74
  -5   4   0    5.20    6.38
   5  -4   0    5.65    6.02
  -5  -4  -1   -2.78    5.93
  -5   4  -1   -8.34    6.52
   5  -4   1    5.65    6.20
  -5  -4  -2   -5.70    6.29
  -5   4  -2    0.55    8.62
   5  -4   2    5.43    6.20
  -5   4  -3    0.82    8.43
   5  -4   3   14.63    6.84
  -5   4  -4    5.79    8.75
   5  -4   4   10.58    7.02
  -5   4  -5    4.70    8.30
   5  -4   5   10.21    7.66
  -5  -4  -6   -5.20    5.97
  -5   4  -6    2.51    8.16
   5  -4   6    4.47    7.34
  -5  -4  -7   -2.83    5.88
  -5   4  -7    3.88    7.20
   5  -4   7    2.37    6.93
  -5  -4  -8   -4.29    5.20
   5  -4   8   -0.64    7.57
  -5  -4  -9   -2.14    5.24
   5  -4   9    1.69    6.70
  -5  -4 -10   -0.46    7.02
  -5  -5   7    2.78    4.65
   5  -5   2    3.01    5.33
   5  -5   3    6.34    4.56
   5  -5   4    2.42    6.06
   6   0 -12   40.07    9.98
   6   0 -11    6.98    8.34
   6   0 -10   86.90   11.53
   6   0  -9    5.43    7.20
  -6   0   8   35.11   12.40
  -6   0   8   40.26    8.84
   6   0  -8   48.37    8.43
  -6   0   7   -6.29    7.89
  -6   0   7    8.30    7.61
   6   0  -7   -0.14    5.79
  -6   0   6   -4.01    8.02
  -6   0   6    0.55    7.20
   6   0  -6    2.51    5.29
  -6   0   5   -5.70    7.98
  -6   0   5    2.14    7.57
   6   0  -5    2.87    4.83
  -6   0   4  352.33   14.95
  -6   0   4  337.56   14.00
   6   0  -4  302.09   11.03
  -6   0   3   -2.46    8.12
  -6   0   3    4.29    7.61
  -6   0   3   -4.65    4.92
  -6   0   2  376.36   15.14
  -6   0   2  363.00   14.54
  -6   0   2  372.16   13.40
  -6   0   1   -4.60    5.93
  -6   0   1   -5.43    7.84
  -6   0   1    0.55    6.43
  -6   0   0   74.00    9.26
  -6   0   0   59.68   10.08
  -6   0   0   50.29    8.75
  -6   0  -1    3.65    8.71
  -6   0  -1    0.82    7.84
  -6   0  -1    3.56    8.25
  -6   0  -2    5.65    6.43
  -6   0  -2   14.18    8.57
  -6   0  -2   10.03    7.25
  -6   0  -3    5.47    8.34
  -6   0  -3   10.58    8.02
  -6   0  -3    1.64    7.52
  -6   0  -4   38.66    9.44
  -6   0  -4   38.71    9.30
  -6   0  -4   42.99   10.12
  -6   0  -5    1.96    8.80
  -6   0  -6   63.10   11.40
  -6   0  -7   17.74   10.81
  -6   0  -8  108.33   17.69
  -6   1  12   -0.59    8.80
   6  -1 -12   28.86    8.02
   6   1 -12   11.35   13.95
  -6   1  11    7.57    8.94
   6  -1 -11   23.80    7.43
   6  -1 -11   27.17    8.21
   6   1 -11   15.59    9.16
  -6  -1  10   33.01   11.76
  -6   1  10   15.41    9.30
   6  -1 -10   31.18    7.66
   6  -1 -10   34.65    7.84
   6   1 -10   21.84    8.98
  -6  -1   9   14.32   10.85
  -6  -1   9   12.63   10.85
  -6   1   9   -3.46    7.98
  -6   1   9   -4.70   10.12
   6  -1  -9    8.89    6.61
   6  -1  -9   17.28    6.98
   6   1  -9    3.37    7.93
  -6  -1   8  132.67   14.59
  -6  -1   8  107.09   13.08
  -6   1   8   62.10    9.71
  -6   1   8   39.16    9.30
   6   1  -8   60.23   10.03
  -6  -1   7  190.57   15.23
  -6  -1   7  167.82   13.91
  -6   1   7   95.88   10.35
  -6   1   7   66.97   10.03
   6   1  -7   83.07    9.39
  -6  -1   6  183.32   14.86
  -6  -1   6  154.97   13.13
  -6  -1   6  162.03   13.22
  -6  -1   6  167.59   13.77
  -6   1   6   86.94   10.21
  -6   1   6   20.06    6.84
  -6   1   6   60.77    8.43
   6  -1  -6  163.17   10.35
   6   1  -6   85.85   10.12
  -6  -1   5    3.33    9.80
  -6  -1   5    5.24    8.94
  -6  -1   5    2.46    5.47
  -6  -1   5   -6.61    7.84
  -6  -1   5   -0.23    5.84
  -6   1   5   -9.53    6.52
  -6   1   5   -2.42    5.84
  -6   1   5   -9.30    6.93
  -6   1   5   -7.70    6.38
   6  -1  -5    0.73    4.97
   6   1  -5   -3.60    6.29
  -6  -1   4   15.00    9.98
  -6  -1   4   15.41    9.12
  -6  -1   4    9.35    5.93
  -6  -1   4   11.99    8.48
  -6  -1   4   12.45    6.29
  -6   1   4   -3.28    6.75
  -6   1   4    5.38    6.70
  -6   1   4   -1.78    6.93
  -6   1   4    2.78    5.74
   6  -1  -4   14.82    5.52
   6  -1  -4   12.49    5.88
   6   1  -4    5.52    6.25
  -6  -1   3   32.96    8.16
  -6  -1   3   23.98    9.16
  -6  -1   3   24.07    6.20
  -6  -1   3   34.10    7.93
  -6  -1   3   25.62    6.84
  -6   1   3    9.30    6.15
  -6   1   3    6.75    5.97
  -6   1   3    3.05    7.61
  -6   1   3    8.43   10.39
   6  -1  -3   27.40    6.02
   6  -1  -3   27.49    6.47
   6   1  -3   17.28    5.43
  -6  -1   2    7.98    9.57
  -6  -1   2    7.16    8.43
  -6  -1   2    2.74    5.43
  -6  -1   2    3.92    6.88
  -6  -1   2    3.69    5.88
  -6   1   2    0.27    7.84
  -6   1   2   -5.06    6.57
  -6   1   2    2.51    7.61
   6  -1  -2    1.19    4.70
   6  -1  -2    4.24    5.52
   6   1  -2    2.42    5.79
  -6  -1   1    2.87    9.35
  -6  -1   1    3.42    8.25
  -6  -1   1    0.18    5.38
  -6  -1   1    4.19    7.29
  -6  -1   1    0.41    5.84
  -6   1   1    3.51    8.39
  -6   1   1   -3.56    7.52
   6  -1  -1    2.19    5.02
   6  -1  -1    4.56    5.61
   6   1  -1   -0.41    5.65
  -6  -1   0   82.52   11.31
  -6  -1   0   66.52   10.08
  -6  -1   0   93.46    9.48
  -6  -1   0   91.68   12.31
  -6  -1   0   91.59    9.94
  -6   1   0   51.52    8.71
  -6   1   0   42.81    9.67
  -6   1   0   26.17    5.97
   6  -1   0  120.86    9.39
   6   1   0   55.39    7.84
  -6  -1  -1    3.65    8.94
  -6  -1  -1   11.49    8.43
  -6  -1  -1    5.29    6.38
  -6  -1  -1   13.72   10.39
  -6  -1  -1    0.91    6.38
  -6   1  -1    1.28    6.57
  -6   1  -1    5.06    8.53
  -6   1  -1    6.52    6.47
   6   1   1    6.98    6.11
  -6  -1  -2   74.82   10.58
  -6  -1  -2   58.81    9.57
  -6  -1  -2   91.00   10.39
  -6  -1  -2   76.05   12.26
  -6  -1  -2   93.28   10.76
  -6   1  -2   63.78    9.62
  -6   1  -2   57.31   10.58
  -6   1  -2   56.58    9.85
   6   1   2   63.51    8.80
  -6  -1  -3   42.40    7.98
  -6  -1  -3   37.29   11.99
  -6   1  -3   32.51    8.57
  -6   1  -3   24.30    9.44
  -6   1  -3   35.61   11.26
  -6  -1  -4   28.72    8.02
  -6  -1  -4   19.24   11.99
  -6   1  -4   10.76   10.08
  -6   1  -4   17.69    8.98
  -6   1  -4   31.18   13.13
  -6  -1  -5   19.60    7.80
  -6  -1  -5   15.23    9.39
  -6   1  -5    7.48    9.80
  -6   1  -5   42.72   14.59
  -6  -1  -6   -1.82    7.16
  -6  -1  -6   18.19   11.90
  -6   1  -6    1.82    9.03
  -6   1  -6   44.18   14.82
  -6  -1  -7    8.71    7.43
  -6  -1  -7   28.63   10.62
  -6   1  -7   73.22   15.36
   6  -2 -14   11.63    6.93
  -6  -2  13    6.38    8.80
   6  -2 -13    7.93    7.89
  -6  -2  12   27.86   13.13
  -6  -2  12   38.89   10.44
   6  -2 -12   29.09    8.75
  -6  -2  11   11.63   13.18
  -6  -2  11    2.92    9.62
   6  -2 -11    3.05    7.75
  -6  -2  10   27.77   13.68
  -6  -2  10   17.92    9.76
  -6   2  10  -12.22    9.67
   6  -2 -10    8.12    8.02
   6  -2 -10   27.67    9.80
   6   2 -10    3.42    8.21
  -6  -2   9   18.05   12.81
  -6  -2   9    5.88    8.98
  -6  -2   9    5.70    9.21
  -6   2   9   -8.53    9.62
   6  -2  -9    2.19    7.07
   6  -2  -9   13.18    8.43
   6  -2  -9   17.64    7.57
   6   2  -9    5.33    8.43
  -6  -2   8   25.76   12.58
  -6  -2   8    3.01    7.98
  -6  -2   8    9.35    8.98
  -6  -2   8    7.07    8.07
  -6   2   8   -7.75    9.30
   6  -2  -8   -4.38    6.38
   6  -2  -8    4.29    8.02
   6  -2  -8    2.69    7.16
   6   2  -8   -7.75    7.75
  -6  -2   7   20.11   12.77
  -6  -2   7    0.87    7.43
  -6  -2   7   -2.37    8.48
  -6  -2   7    4.10    7.93
  -6   2   7  -17.10    9.07
   6  -2  -7   -0.55    6.06
   6  -2  -7    3.24    7.39
   6  -2  -7    8.75    6.84
   6   2  -7   -0.68    5.97
  -6  -2   6   35.70   13.27
  -6  -2   6   21.02    8.07
  -6  -2   6   22.93    8.66
  -6  -2   6  -14.32   17.05
  -6  -2   6   16.69    7.80
  -6   2   6   -3.74    9.39
   6  -2  -6    7.93    6.20
   6  -2  -6   12.95    7.61
   6  -2  -6   21.84    7.20
   6   2  -6   -1.14    8.34
  -6  -2   5   26.76   12.67
  -6  -2   5   13.59    7.48
  -6  -2   5   10.58    7.34
  -6  -2   5  -21.75   17.05
  -6  -2   5   11.17    7.29
  -6   2   5   -5.52    9.07
  -6   2   5   -4.97   11.49
   6  -2  -5   -2.37    5.29
   6  -2  -5    5.93    6.98
   6  -2  -5    9.35    6.70
   6   2  -5   -1.41    8.02
  -6  -2   4   26.72   12.31
  -6  -2   4    8.71    8.57
  -6  -2   4   13.04   10.62
  -6  -2   4    6.15    7.16
  -6  -2   4  -14.32   16.37
  -6  -2   4    0.00    6.66
  -6   2   4   -6.98    6.20
  -6   2   4    1.50    8.84
  -6   2   4    0.41    8.39
   6  -2  -4   -3.10    5.52
   6  -2  -4    5.79    6.34
   6  -2  -4    8.53    6.93
   6   2  -4   -0.14    8.07
  -6  -2   3   60.68   13.36
  -6  -2   3   52.93   11.72
  -6  -2   3   45.91    8.43
  -6  -2   3   59.04   17.23
  -6  -2   3   36.34    8.02
  -6   2   3   -0.96    6.79
  -6   2   3   10.53    9.26
  -6   2   3   10.21    7.07
  -6   2   3   11.12    9.62
   6  -2  -3   42.58    7.84
   6  -2  -3   49.24    8.53
   6   2  -3   23.43    9.39
  -6  -2   2   45.41   10.12
  -6  -2   2   26.17   10.44
  -6  -2   2   34.24    8.02
  -6  -2   2   38.84   15.27
  -6  -2   2   30.09    7.80
  -6   2   2    7.43    8.48
  -6   2   2   16.82    9.39
  -6   2   2   13.95    7.70
   6  -2  -2   36.56    7.57
   6  -2  -2   43.31    8.30
   6  -2  -2   27.54    9.26
   6   2  -2   24.44    9.07
  -6  -2   1   10.53   10.71
  -6  -2   1   11.17    9.16
  -6  -2   1    7.25    6.84
  -6  -2   1    4.97   13.50
  -6  -2   1    5.29    7.43
  -6   2   1    2.55    8.94
  -6   2   1   -1.09    8.66
  -6   2   1    2.55    8.66
   6  -2  -1   -1.46    7.34
   6  -2  -1    1.87    6.79
   6  -2  -1    6.38    6.75
   6  -2  -1   -5.11    8.57
   6   2  -1    0.59    8.48
  -6  -2   0   59.68   11.99
  -6  -2   0   61.82   10.71
  -6  -2   0   50.33   10.26
  -6  -2   0   63.37    9.16
  -6  -2   0   70.85   15.32
  -6  -2   0   55.85    8.89
  -6   2   0   22.93   10.53
  -6   2   0   29.59    9.94
   6  -2   0   65.33    8.39
   6  -2   0   74.59    9.07
   6  -2   0   87.44   10.35
   6  -2   0   52.52   10.39
   6   2   0   47.87   10.71
  -6  -2  -1   16.28    7.25
  -6  -2  -1   21.34    8.39
  -6  -2  -1   13.36   13.63
  -6  -2  -1   16.91    8.39
  -6   2  -1    9.21   10.39
   6  -2   1   51.24   12.54
   6  -2   1   14.54    7.11
   6  -2   1   19.24    7.25
   6  -2   1   18.15    7.66
   6  -2   1   -2.55    9.39
   6   2   1   12.77    9.30
  -6  -2  -2    7.93    7.29
  -6  -2  -2   12.67    8.57
  -6  -2  -2   -1.60    9.89
  -6  -2  -2    0.55    7.93
  -6   2  -2    3.01    7.98
   6  -2   2   16.73   12.08
   6  -2   2    4.65    6.88
   6  -2   2    7.70    7.11
   6  -2   2    7.16    7.89
   6   2   2    3.28    8.98
  -6  -2  -3   15.05    7.80
  -6  -2  -3   18.97    9.71
  -6  -2  -3   15.55   13.59
  -6  -2  -3    3.88    8.02
  -6   2  -3    6.34   11.22
  -6   2  -3   31.00    8.94
   6  -2   3   46.50   13.50
   6  -2   3   21.38    8.34
   6  -2   3   26.03    8.62
   6  -2   3   19.01    8.30
   6   2   3    8.53    9.35
  -6  -2  -4   10.08    8.12
  -6  -2  -4    7.52   10.08
  -6  -2  -4    3.05   11.72
  -6  -2  -4    2.55    8.75
  -6   2  -4    5.02   10.99
  -6   2  -4   65.47   12.08
   6  -2   4   16.73   11.72
   6  -2   4   14.63    8.71
   6  -2   4   12.95    8.43
   6   2   4   -6.02    8.98
  -6  -2  -5   -1.14    7.61
  -6  -2  -5   -2.83   10.03
  -6  -2  -5   11.03   12.08
  -6  -2  -5  -11.81    8.07
  -6   2  -5   -1.05    8.07
  -6   2  -5   71.85   12.45
   6  -2   5  -13.59   10.90
   6  -2   5   -1.60    8.43
  -6  -2  -6   21.43    9.30
  -6  -2  -6   14.32   11.72
  -6   2  -6   12.31   10.62
   6  -2   6   21.02    9.80
  -6  -2  -7    9.21    9.03
  -6   2  -7    6.66    9.53
   6  -2   7    6.38    8.89
  -6  -2  -8    4.83    8.66
  -6   2  -8   -3.24    8.30
  -6  -2  -9   -4.01    7.48
  -6  -2 -10   -1.82    6.66
   6  -3 -15    6.75    5.20
   6  -3 -14    8.02    6.66
  -6  -3  13  -25.85   10.62
  -6  -3  13    1.41    8.30
   6  -3 -13    4.24    6.79
  -6  -3  12  -13.54   11.81
  -6  -3  12   -0.36    8.39
   6  -3 -12   -0.18    7.20
  -6  -3  11   -2.83   12.67
  -6  -3  11   -0.87    8.98
   6  -3 -11   -2.23    6.79
  -6  -3  10    1.32   13.13
  -6  -3  10    2.28    8.94
  -6  -3  10   18.51   11.72
   6  -3 -10    1.14    6.75
   6  -3 -10   20.79    9.12
   6   3 -10   -0.59    8.71
  -6  -3   9    8.71   14.09
  -6  -3   9   -2.96    8.48
  -6  -3   9   12.31   11.99
   6  -3  -9   -6.25    6.38
   6  -3  -9    7.80    9.76
   6   3  -9    0.64    9.67
  -6  -3   8   37.75   15.18
  -6  -3   8   21.34    8.98
  -6  -3   8   33.78   12.22
   6  -3  -8   14.45    7.20
   6  -3  -8   37.02   10.67
   6   3  -8   15.68   10.49
  -6  -3   7   20.93   14.95
  -6  -3   7    1.60    7.93
  -6  -3   7    0.23   11.08
   6  -3  -7    1.28    6.29
   6  -3  -7    2.55    9.39
   6   3  -7   -6.57    9.26
  -6  -3   6   66.29   16.37
  -6  -3   6   56.08    9.71
  -6  -3   6   69.89   12.22
   6  -3  -6   35.47    7.43
   6  -3  -6   57.72   10.53
   6   3  -6   16.23   10.03
  -6  -3   5   21.98   14.63
  -6  -3   5   -4.24    7.07
  -6  -3   5    3.74    9.07
  -6  -3   5   -1.41    7.84
   6  -3  -5   -0.27    5.88
   6  -3  -5    8.02    8.02
   6  -3  -5    4.97    9.44
   6   3  -5  -11.85   11.22
  -6  -3   4   53.80   15.14
  -6  -3   4   43.18    8.30
  -6  -3   4   55.44   10.21
  -6  -3   4  -25.21   22.02
  -6  -3   4   34.38    8.16
  -6   3   4    0.78   11.17
   6  -3  -4   35.20    7.16
   6  -3  -4   52.57    9.85
   6  -3  -4   41.76    7.89
   6   3  -4   10.17    9.16
  -6  -3   3    7.48   13.31
  -6  -3   3   -1.64    7.75
  -6  -3   3    3.15    6.98
  -6   3   3  -18.33   10.26
   6  -3  -3   -2.33    5.61
   6  -3  -3    1.37    7.98
   6  -3  -3    4.74    6.43
   6   3  -3  -12.31    8.53
  -6  -3   2   -3.05   12.31
  -6  -3   2    1.23    7.70
  -6  -3   2   -1.73    6.79
  -6   3   2   -4.51    6.70
  -6   3   2  -12.31   10.76
   6  -3  -2    5.43    6.20
   6  -3  -2   -1.91    7.93
   6  -3  -2   12.95    6.93
   6   3  -2  -11.63    9.16
  -6  -3   1    4.51    7.98
  -6  -3   1    0.59    7.34
  -6   3   1    2.96    7.89
  -6   3   1    1.50   11.58
   6  -3  -1   -0.73    6.11
   6  -3  -1    0.64    6.34
   6  -3  -1    8.62    7.02
   6   3  -1   -8.53    9.53
  -6  -3   0   18.46    8.48
  -6  -3   0  -18.51   14.45
  -6  -3   0   12.04    7.66
  -6   3   0    5.29    9.67
   6  -3   0   12.99   13.08
   6  -3   0   17.32    7.20
   6  -3   0   29.22    8.07
   6  -3   0   35.15    8.62
   6   3   0    2.87   10.35
  -6  -3  -1   -0.64    6.88
  -6  -3  -1    0.46    8.43
  -6  -3  -1  -23.80   15.82
  -6   3  -1   -4.38    9.35
   6  -3   1   -1.23    6.70
   6  -3   1    1.96    7.25
  -6  -3  -2   16.28    7.70
  -6  -3  -2   16.18    9.76
  -6   3  -2    5.84    8.48
   6  -3   2   22.98    8.21
   6  -3   2   23.43    8.02
  -6  -3  -3    8.66    7.75
  -6  -3  -3   -4.79    9.89
  -6   3  -3   -3.24    9.94
   6  -3   3    6.93    8.34
   6  -3   3    3.56    7.93
  -6  -3  -4   10.35    7.75
  -6  -3  -4    7.61   11.17
  -6   3  -4    2.19   10.85
   6  -3   4   13.63    8.71
   6  -3   4   18.97    8.66
  -6  -3  -5    5.65    7.89
  -6  -3  -5  -17.23   10.85
  -6   3  -5   -1.05   10.53
   6  -3   5   -0.50    8.30
   6  -3   5   -2.14    7.39
  -6  -3  -6    4.10    7.75
  -6  -3  -6  -28.08   10.90
  -6   3  -6    2.78    9.57
   6  -3   6    4.97    9.21
   6  -3   6   -2.87    8.98
  -6  -3  -7    2.96    7.80
  -6   3  -7    2.64    9.07
   6  -3   7   -5.93    8.62
  -6  -3  -8    2.78    7.25
  -6   3  -8    4.38    8.02
   6  -3   8   -2.92    7.70
  -6  -3  -9   -0.23    7.16
  -6   3  -9    7.25    7.39
   6  -3   9   -1.73    7.29
  -6  -3 -10    4.38    6.34
  -6  -3 -11   -0.96    4.83
   6  -4 -13    6.29    7.48
  -6  -4  12    2.78    6.88
   6  -4 -12    7.11    5.24
  -6  -4  11    4.60    7.11
   6  -4 -11    6.66    5.47
  -6  -4  10   13.18    7.34
   6  -4 -10    3.37    5.61
  -6  -4   9  -16.32   12.04
  -6  -4   9    3.74    7.43
   6  -4  -9    2.60    5.43
  -6  -4   8  -32.42   12.95
  -6  -4   8    2.96    6.75
   6  -4  -8    0.27    5.52
  -6  -4   7  -25.30   12.13
  -6  -4   7   -0.96    6.57
   6  -4  -7    0.55    5.29
  -6  -4   6  -25.30   12.67
  -6  -4   6    6.38    6.88
   6  -4  -6    6.06    5.47
  -6  -4   5  -29.27   13.08
  -6  -4   5    2.64    6.57
   6  -4  -5    5.52    5.47
  -6  -4   4  -24.07   12.95
   6  -4  -4   13.72    5.93
   6  -4  -3    0.68    5.47
   6  -4  -2    5.65    5.65
   6  -4  -1    5.74    5.74
  -6   4   0    3.01    5.61
   6  -4   0    4.33    5.93
  -6   4  -1    1.73    7.07
   6  -4   1    5.06    6.34
  -6   4  -2   -2.83    6.79
   6  -4   2    4.01    6.52
  -6  -4  -3   -3.05    5.84
  -6   4  -3    5.61    8.48
   6  -4   3   -2.01    6.70
  -6  -4  -4   -1.46    6.11
  -6   4  -4   -0.36    7.61
   6  -4   4    3.60    7.29
  -6  -4  -5   -1.32    5.93
  -6   4  -5    1.50    7.70
   6  -4   5    3.10    7.29
  -6  -4  -6    0.55    6.20
   6  -4   6    0.68    7.25
  -6  -4  -7   -0.18    5.56
   6  -4   7    3.15    6.79
  -6  -4  -8   -0.14    5.06
   6  -4   8   -4.29    6.06
   6  -5  -4    6.79    4.47
   6  -5  -3    6.15    4.51
   6  -5  -2    1.91    3.56
   6  -5  -1    6.79    4.06
   6  -5   0    5.65    4.19
   6  -5   1    4.47    4.92
   7   0 -11   39.85    9.12
   7   0 -10    7.84    7.57
   7   0  -9  121.32   12.26
  -7   0   8   -4.38    9.30
  -7   0   8    4.01    8.34
   7   0  -8   -1.09    6.57
  -7   0   7  189.89   15.05
  -7   0   7  156.93   12.99
   7   0  -7  167.14   11.67
  -7   0   6   -0.05    9.89
  -7   0   6    6.84    8.71
   7   0  -6    2.46    6.47
  -7   0   5   -4.51    9.76
  -7   0   5    2.64    9.03
  -7   0   4    1.05    9.80
  -7   0   4    3.92    9.03
  -7   0   3  301.95   16.60
  -7   0   3  283.17   15.14
  -7   0   2    2.69    7.43
  -7   0   2    0.87    9.07
  -7   0   2    6.06    7.75
  -7   0   1  361.40   17.42
  -7   0   1  316.59   16.73
  -7   0   1  371.53   17.28
  -7   0   0    6.57   10.53
  -7   0   0    2.69    9.07
  -7   0   0    3.01   11.12
  -7   0  -1   74.27   12.63
  -7   0  -1   69.30   12.22
  -7   0  -1   86.94   15.09
  -7   0  -2    7.34   10.26
  -7   0  -2    9.21    8.75
  -7   0  -2   11.67   11.03
  -7   0  -3    9.48   10.12
  -7   0  -3   24.21   15.82
  -7   0  -4    3.83    8.62
  -7   0  -4   33.65   16.78
  -7   0  -5   89.86   17.28
  -7   0  -6   60.04   15.18
  -7  -1  10   33.28   12.86
   7   1 -10   35.47   10.26
  -7  -1   9   11.72    9.26
   7  -1  -9   11.94    6.93
   7   1  -9   14.50    9.53
  -7  -1   8   25.21    9.85
  -7  -1   8   20.93    7.98
   7  -1  -8   20.65    7.20
   7   1  -8   21.88    9.53
  -7  -1   7   38.75   12.63
  -7  -1   7   28.63    8.25
   7  -1  -7   29.00    7.25
   7   1  -7   18.37    9.03
  -7  -1   6   99.25   14.54
  -7  -1   6  105.13   10.39
  -7   1   6   19.74    8.98
  -7   1   6   28.40    9.03
   7  -1  -6   81.88    9.16
   7   1  -6   63.19    9.30
  -7  -1   5   16.09   11.81
  -7  -1   5    7.75   10.12
  -7  -1   5   -3.74   10.99
  -7   1   5   -2.19    8.71
  -7   1   5   -1.64    7.43
   7   1  -5    4.60    5.79
  -7  -1   4   40.99   12.49
  -7  -1   4   34.83   10.99
  -7  -1   4   26.22   12.86
  -7   1   4    3.97    9.12
  -7   1   4    5.65    9.16
   7   1  -4   14.86    7.84
  -7  -1   3   13.18   11.44
  -7  -1   3   14.77    9.48
  -7  -1   3    7.39   12.95
  -7   1   3    1.64    9.67
  -7   1   3   -1.32    8.16
   7   1  -3    5.43    6.93
  -7  -1   2   17.60   11.40
  -7  -1   2    9.53    9.85
  -7  -1   2   -2.28   13.86
  -7   1   2   -0.68    9.85
  -7   1   2    1.09    8.57
   7   1  -2   -2.83    6.52
  -7  -1   1    2.28    8.07
  -7  -1   1   12.17    9.85
  -7  -1   1   -1.82   15.00
  -7   1   1   -1.69    9.94
  -7   1   1    3.60    8.75
   7   1  -1    0.18    6.43
  -7  -1   0    7.11   10.44
  -7  -1   0    4.19    7.57
  -7  -1   0   14.36    9.67
  -7  -1   0   -3.65   15.50
  -7   1   0   -3.97    9.98
  -7   1   0    8.66    9.39
  -7  -1  -1    5.11   10.44
  -7  -1  -1    1.19    7.11
  -7  -1  -1   17.60   10.26
  -7  -1  -1    2.64   15.82
  -7   1  -1   -3.65   10.12
  -7   1  -1   21.88    8.66
  -7  -1  -2   43.86   11.17
  -7  -1  -2   41.35    8.71
  -7  -1  -2   52.29   17.23
  -7   1  -2   28.59   11.85
  -7   1  -2   63.01   13.50
   7  -1   2   78.10    9.76
  -7  -1  -3   15.27    7.80
  -7  -1  -3   14.27   15.59
  -7   1  -3    4.88   10.99
  -7   1  -3   37.02   12.77
  -7  -1  -4   23.75    8.62
  -7  -1  -4   31.00   14.68
  -7   1  -4   19.29   10.99
  -7   1  -4   89.27   15.23
  -7  -1  -5    6.38    7.75
  -7  -1  -5   22.02   11.90
  -7   1  -5   10.08   10.44
  -7   1  -5   84.80   15.41
  -7   1  -6    1.50    9.30
   7  -2 -13   11.76    7.11
  -7  -2  12   -9.53   12.08
   7  -2 -12    2.23    7.07
  -7  -2  11   29.36   15.00
   7  -2 -11   15.77    8.53
  -7  -2  10   29.77   14.13
   7  -2 -10   20.74    8.48
  -7  -2   9   21.29   13.22
   7  -2  -9   -0.64    7.57
  -7  -2   8   43.72   14.04
  -7  -2   8   30.68   13.54
  -7   2   8    1.87    9.53
   7  -2  -8   25.08    8.57
   7  -2  -8   50.20   10.62
   7   2  -8   11.76    9.39
  -7  -2   7   13.50   13.45
  -7  -2   7    0.23    9.30
  -7   2   7  -12.67    8.48
   7  -2  -7   -3.69    7.16
   7  -2  -7   10.85    8.80
   7   2  -7   -6.47    8.98
  -7  -2   6   16.14   13.63
  -7  -2   6    3.69    9.44
  -7  -2   6    2.64    7.75
  -7   2   6  -14.86    9.62
   7  -2  -6   -1.91    6.88
   7  -2  -6    8.34    8.57
   7  -2  -6    9.80    7.07
   7   2  -6   -8.21    8.71
  -7  -2   5   20.47   13.95
  -7  -2   5    9.67    8.98
  -7  -2   5    4.74    7.89
  -7   2   5   -3.60    8.66
   7  -2  -5    0.05    6.98
   7  -2  -5   11.40    8.53
   7  -2  -5   13.50    7.34
   7   2  -5   -2.92    9.16
  -7  -2   4   26.12   13.91
  -7  -2   4    8.53    8.07
  -7  -2   4   16.32    9.16
  -7  -2   4  -44.31   19.19
  -7  -2   4    3.01    7.80
  -7   2   4  -13.31    7.39
  -7   2   4   -9.39    8.94
   7  -2  -4    3.92    7.11
   7  -2  -4   11.53    8.57
   7  -2  -4   19.10    7.93
   7   2  -4   -4.29    9.39
  -7  -2   3    9.98   13.04
  -7  -2   3    5.20    7.52
  -7  -2   3    7.93    9.21
  -7  -2   3  -43.59   20.24
  -7  -2   3    4.38    8.21
  -7   2   3  -10.76    7.61
  -7   2   3  -11.12    9.76
   7  -2  -3    0.23    7.11
   7  -2  -3    5.20    7.80
   7  -2  -3   10.21    7.34
   7   2  -3   -2.28    9.30
  -7  -2   2    6.93   12.40
  -7  -2   2    3.10    7.70
  -7  -2   2    0.73    8.71
  -7  -2   2  -19.10   19.29
  -7  -2   2   -2.14    8.30
  -7   2   2   -8.02    9.39
  -7   2   2  -13.68    8.53
   7  -2  -2   -3.60    7.02
   7  -2  -2   -0.91    6.84
   7  -2  -2   10.53    7.66
   7   2  -2   -2.37    8.66
  -7  -2   1   12.58   11.81
  -7  -2   1   18.69    8.34
  -7  -2   1    9.48    9.03
  -7  -2   1    1.87   19.15
  -7  -2   1    5.38    8.71
  -7   2   1   -6.79   10.08
  -7   2   1   -4.06    8.84
   7  -2  -1   28.04   10.44
   7  -2  -1   12.49    7.75
   7  -2  -1   14.45    7.61
   7  -2  -1   18.60    8.21
   7   2  -1   11.63   10.12
  -7  -2   0    2.01   11.12
  -7  -2   0    7.29    7.89
  -7  -2   0    8.80    9.67
  -7  -2   0    8.57   18.24
  -7  -2   0   -2.37    8.30
  -7   2   0    5.02   10.94
   7  -2   0   19.97   11.72
   7  -2   0    5.02    7.70
   7  -2   0   12.13    8.02
   7  -2   0   11.94    8.57
   7   2   0   -0.91    8.94
  -7  -2  -1   11.99    8.30
  -7  -2  -1    9.07   10.12
  -7  -2  -1    1.50   16.28
  -7  -2  -1    0.55    8.43
  -7   2  -1   -0.05   11.12
   7  -2   1   13.50   14.95
   7  -2   1   10.67    8.12
   7  -2   1   15.32    8.21
   7   2   1   -3.24    8.89
  -7  -2  -2    5.56    8.02
  -7  -2  -2    0.00    9.98
  -7  -2  -2    3.37   13.63
  -7  -2  -2   -6.15    8.12
  -7   2  -2   -6.38   10.53
   7  -2   2    5.88    8.48
   7   2   2  -14.22    8.66
  -7  -2  -3    7.70    8.12
  -7  -2  -3  -10.71   10.53
  -7  -2  -3   10.03   13.63
  -7  -2  -3  -14.27    8.34
  -7   2  -3   -4.19   11.44
   7  -2   3   -0.27    8.62
   7   2   3  -15.68    8.84
  -7  -2  -4    7.89    8.84
  -7  -2  -4   -8.39   10.53
  -7   2  -4    0.91   11.31
   7  -2   4    2.14    8.80
  -7  -2  -5    8.25    8.94
  -7   2  -5    8.12   11.03
   7  -2   5    7.66    8.53
  -7  -2  -6    7.43    8.94
  -7   2  -6   15.64   10.21
   7  -2   6   22.29    9.07
  -7  -2  -7    3.05    7.70
  -7   2  -7    5.06    8.57
  -7  -2  -8   -6.38    7.07
  -7   2  -8   14.45    7.89
   7  -3 -14    8.71    5.79
   7  -3 -13   13.54    6.84
  -7  -3  12  -12.04   11.81
   7  -3 -12   -3.28    6.88
  -7  -3  11  -14.50   12.99
   7  -3 -11    3.51    7.34
  -7  -3  10   -7.39   12.81
  -7  -3  10   -1.96    9.03
   7  -3 -10   -4.70    7.11
  -7  -3   9   -2.55   13.18
  -7  -3   9    6.52    8.62
  -7  -3   9   -0.41   10.71
   7  -3  -9   -1.41    7.02
   7  -3  -9   24.07   10.08
  -7  -3   8    1.23   13.59
  -7  -3   8    1.60    8.21
  -7  -3   8    8.30   11.44
   7  -3  -8   -4.74    6.70
   7  -3  -8   16.41    9.57
  -7  -3   7   33.10   15.59
  -7  -3   7   33.74    9.76
  -7  -3   7   65.38   13.54
   7  -3  -7   27.86    7.89
   7  -3  -7   64.60   11.67
  -7  -3   6   -2.42   14.13
  -7  -3   6    4.42   11.53
   7  -3  -6  -11.99    6.61
   7  -3  -6   15.14   10.30
  -7  -3   5  101.94   17.46
  -7  -3   5  151.68   17.28
   7  -3  -5   81.79   10.03
   7  -3  -5  160.76   16.14
  -7  -3   4   -6.98   13.50
  -7  -3   4   -0.82   11.08
   7  -3  -4   -6.20    6.88
   7  -3  -4    4.79   10.03
  -7  -3   3   18.69   13.95
  -7  -3   3   22.43    8.48
  -7  -3   3   28.04   11.81
   7  -3  -3   18.78    7.89
   7  -3  -3   52.20   12.04
  -7  -3   2  -10.49   12.04
  -7  -3   2   -0.73    7.66
  -7  -3   2   -7.61   10.85
  -7   3   2  -11.67    7.11
   7  -3  -2   -3.69    7.16
   7  -3  -2   -0.78    7.20
  -7  -3   1    3.56    7.80
  -7  -3   1   -1.19   11.35
  -7   3   1   -6.34    8.71
   7  -3  -1    0.87    7.20
   7  -3  -1    3.24    7.48
  -7  -3   0    1.23    7.57
  -7  -3   0   -7.48   10.94
  -7   3   0    1.50    9.44
   7  -3   0   -1.19    7.66
   7  -3   0    1.60    7.39
  -7  -3  -1   30.41    8.89
  -7  -3  -1   27.95   11.94
  -7   3  -1   17.10   10.62
   7  -3   1   38.75    9.30
   7  -3   1   40.07    9.03
  -7  -3  -2   -0.91    7.93
  -7  -3  -2  -20.15   11.31
  -7   3  -2    2.55   10.53
   7  -3   2   -0.05    7.66
   7  -3   2   -0.96    7.20
  -7  -3  -3   23.48    8.89
  -7  -3  -3   10.44   11.58
  -7   3  -3    9.62   10.39
   7  -3   3   36.84    9.80
   7  -3   3   34.56    9.12
  -7  -3  -4   -0.96    7.70
  -7   3  -4    1.73    9.67
   7  -3   4   -1.64    8.34
  -7  -3  -5    6.38    7.93
  -7   3  -5    5.02    9.57
   7  -3   5   11.22    8.94
  -7  -3  -6   -3.05    7.61
  -7   3  -6    0.87    8.53
   7  -3   6   -2.23    7.84
  -7  -3  -7   -3.19    7.11
  -7   3  -7    3.28    7.93
   7  -3   7    3.33    7.93
  -7  -3  -8   -0.36    6.93
  -7  -3  -9   -3.88    5.43
   7  -4 -12    3.15    4.92
   7  -4 -11    3.56    5.11
   7  -4 -10    1.37    5.43
   7  -4  -9    2.96    5.61
  -7  -4   8  -18.87   12.58
   7  -4  -8    3.69    5.88
  -7  -4   7  -33.05   12.49
   7  -4  -7   -0.91    5.56
  -7  -4   6  -28.22   11.17
   7  -4  -6    1.41    6.06
  -7  -4   5   -0.50    6.66
   7  -4  -5   -0.91    5.88
  -7  -4   4   -0.46    6.47
   7  -4  -4    4.15    6.20
  -7  -4   3   -4.24    6.38
   7  -4  -3   -3.56    5.74
  -7  -4   2    0.91    6.34
   7  -4  -2    6.02    6.25
  -7  -4   1   -2.87    6.11
   7  -4  -1    1.60    6.11
  -7  -4   0    3.42    6.70
  -7   4   0    1.87    5.38
   7  -4   0    4.70    6.79
  -7  -4  -1    0.36    6.25
  -7   4  -1    5.11    5.88
   7  -4   1    3.37    6.57
  -7  -4  -2   -3.42    5.84
  -7   4  -2   -6.29    5.84
   7  -4   2   -1.87    6.84
  -7  -4  -3   -1.37    5.93
   7  -4   3   -0.91    6.79
  -7  -4  -4    0.41    5.88
   7  -4   4    5.24    7.07
  -7  -4  -5   -2.05    5.61
   7  -4   5   -3.83    6.61
  -7  -4  -6   -2.55    5.33
   7  -4   6    4.83    6.66
  -8   0   9   -2.92   10.58
  -8   0   8   50.52   11.76
  -8   0   7   -6.06   10.62
  -8   0   6   78.51   14.13
  -8   0   5    3.15   11.44
  -8   0   4   -2.55    8.62
  -8   0   3   -2.42   11.17
  -8   0   2  114.21   15.36
  -8   0   1    8.16    9.30
  -8   0   1   25.99   14.04
  -8   0   0  134.40   16.18
  -8   0   0  157.47   17.37
  -8   0  -1    3.60   11.76
  -8   0  -1   22.89   16.05
  -8   0  -2    9.62   11.03
  -8   0  -2   63.37   16.91
  -8   0  -3    1.00   10.49
  -8   0  -3   63.37   17.10
  -8   0  -4    7.16   10.35
  -8  -1  11   10.94   12.58
  -8  -1  10   -1.69   11.81
  -8  -1   9    4.10   12.99
  -8  -1   8   22.61   13.50
   8   1  -8    8.94    9.12
  -8  -1   7   12.45   13.08
  -8   1   7  -13.86   11.58
   8   1  -7    2.46    8.30
  -8  -1   6   20.88   13.45
  -8  -1   6   11.81    8.75
  -8   1   6    0.55    9.03
   8   1  -6    5.56    8.39
  -8  -1   5   11.58   10.03
  -8  -1   5    7.52    7.93
  -8   1   5   -5.74    9.89
   8   1  -5    7.02    7.98
  -8  -1   4    1.00    9.53
  -8  -1   4    0.32    7.07
  -8  -1   4  -17.37   15.50
  -8   1   4   -6.11    7.66
   8  -1  -4    4.19    7.89
   8   1  -4  -18.10   14.18
  -8  -1   3   47.28   14.18
  -8  -1   3   28.81    8.16
  -8  -1   3   32.01   17.83
  -8   1   3    7.20   10.94
  -8  -1   2   12.58   12.90
  -8  -1   2    0.23    7.52
  -8  -1   2  -13.86   18.33
  -8   1   2   -2.83    8.48
  -8  -1   1    5.43   12.45
  -8  -1   1    0.78    7.52
  -8  -1   1    4.56   18.15
  -8   1   1    0.05   11.12
  -8  -1   0   14.22   12.22
  -8  -1   0    7.20    7.89
  -8  -1   0    6.75   19.01
  -8   1   0  -10.85   11.40
  -8  -1  -1    7.80   11.44
  -8  -1  -1    9.62    7.89
  -8  -1  -1   27.63   19.74
  -8   1  -1    3.05   11.58
  -8  -1  -2    4.97   13.22
  -8  -1  -2    4.15    7.52
  -8  -1  -2   39.80   19.56
  -8   1  -2   -1.50   11.17
  -8   1  -2  135.73   13.22
  -8   1  -3   13.59   11.58
  -8   1  -3  219.84   13.27
  -8   1  -4    6.52   10.44
  -8   1  -5    4.33    9.80
  -8   1  -6    9.89   13.27
  -8  -2  12   -9.53   11.17
  -8  -2  11   -5.52   12.54
  -8  -2  11   -0.14    8.39
   8  -2 -11    8.94    7.20
  -8  -2  10   19.70   13.40
  -8  -2  10   22.25    9.16
   8  -2 -10   18.56    8.25
  -8  -2   9   14.86   13.72
  -8  -2   9   10.99    9.03
   8  -2  -9    6.61    8.02
  -8  -2   8   27.90   14.36
  -8  -2   8   14.32    9.48
   8  -2  -8   14.41    8.75
  -8  -2   7   31.41   14.95
  -8  -2   7   17.10    9.53
   8  -2  -7   16.14    8.94
  -8  -2   6   11.90   14.18
  -8  -2   6   -0.36    9.12
   8  -2  -6   -2.14    8.21
  -8  -2   5   10.03   14.41
  -8  -2   5    1.87    8.71
  -8  -2   5   -2.87   11.26
  -8   2   5  -16.23    8.02
   8  -2  -5   -2.78    8.30
  -8  -2   4   16.82   14.41
  -8  -2   4    9.76    9.26
  -8  -2   4    8.34   10.71
  -8   2   4   -7.43    8.30
   8  -2  -4   -0.36    8.30
   8   2  -4  -10.08    8.66
  -8  -2   3    8.75   13.59
  -8  -2   3    5.24    8.98
  -8  -2   3   -8.75   10.03
  -8   2   3   -9.80    9.16
   8  -2  -3   -7.20    7.61
   8   2  -3   -8.75    8.80
  -8  -2   2    4.10   12.99
  -8  -2   2   10.94    8.75
  -8  -2   2   -2.37   10.03
  -8  -2   2  -52.02   22.70
  -8   2   2   -8.80    9.85
   8  -2  -2    1.73    8.48
   8   2  -2  -10.21    8.62
  -8  -2   1   16.64   12.17
  -8  -2   1   36.06    9.98
  -8  -2   1   18.01   11.44
  -8   2   1    5.15   11.03
   8  -2  -1   27.45    9.53
   8   2  -1    8.57    9.57
  -8  -2   0   -7.98   12.22
  -8  -2   0    5.70    9.03
  -8  -2   0   -7.07   10.85
  -8   2   0   -3.46   10.99
   8  -2   0    2.51    8.25
  -8  -2  -1   10.17    9.07
  -8  -2  -1   -9.57   16.28
  -8   2  -1    0.32   11.22
   8  -2   1   13.18    9.26
  -8  -2  -2    8.16    9.16
  -8   2  -2    2.42   11.76
   8  -2   2    5.06    8.34
  -8  -2  -3    5.61    9.03
  -8   2  -3    0.78   11.35
   8  -2   3    2.23    8.30
  -8  -2  -4   -1.37    8.66
  -8   2  -4    9.30   11.72
  -8  -2  -5   11.08    8.62
  -8   2  -5    8.53    9.67
  -8  -2  -6   -2.69    7.34
  -8   2  -6    6.61    9.12
  -8   2  -7    9.89    7.52
   8  -3 -13    6.57    5.38
  -8  -3  12   10.03    7.02
   8  -3 -12    9.12    6.15
  -8  -3  11   -9.67   11.85
  -8  -3  11    1.46    7.80
   8  -3 -11    1.69    7.02
  -8  -3  10   -2.42   11.99
  -8  -3  10    7.75    8.30
   8  -3 -10    4.65    7.39
  -8  -3   9   -7.66   13.86
  -8  -3   9    0.00    8.48
   8  -3  -9    5.79    7.70
  -8  -3   8   -5.88   14.27
  -8  -3   8    0.36    8.48
   8  -3  -8   -2.01    7.20
  -8  -3   7    0.82   13.50
  -8  -3   7    5.43    8.57
   8  -3  -7    6.66    7.80
  -8  -3   6    5.15   13.68
  -8  -3   6   20.88    8.71
  -8  -3   6   19.47   14.36
   8  -3  -6   13.50    8.07
   8  -3  -6   46.64   11.03
  -8  -3   5    0.18   13.31
  -8  -3   5    4.74    8.48
  -8  -3   5    3.05   10.76
   8  -3  -5   -1.73    7.43
   8  -3  -5   30.55    9.98
  -8  -3   4   45.68   14.45
  -8  -3   4   79.65   10.58
   8  -3  -4   67.25    9.89
  -8  -3   3   -9.07   11.99
  -8  -3   3   -1.19    7.93
  -8  -3   3  -14.86    9.98
  -8   3   3   -6.11   12.54
   8  -3  -3   -2.42    7.84
   8  -3  -3   11.12    6.88
  -8  -3   2   18.83    8.94
  -8  -3   2   11.03   12.08
  -8   3   2   -4.19    6.98
   8  -3  -2   12.45    8.12
   8  -3  -2   23.25    7.48
  -8  -3   1    0.05    8.07
  -8  -3   1  -19.01   10.71
  -8   3   1   -1.64    8.30
   8  -3  -1   -1.91    7.66
   8  -3  -1    8.71    7.07
  -8  -3   0    2.33    8.07
  -8  -3   0  -20.43   11.58
  -8   3   0   -5.33    8.53
   8  -3   0    6.70    8.39
   8  -3   0    3.78    7.57
  -8  -3  -1    3.88    8.12
  -8   3  -1    0.73    8.98
   8  -3   1   -5.38    8.43
  -8  -3  -2   16.50    8.25
  -8   3  -2    3.24    9.30
   8  -3   2   35.06    9.39
  -8  -3  -3   -0.05    8.02
  -8   3  -3   -0.55    9.12
   8  -3   3   -3.24    8.21
  -8  -3  -4    6.25    8.16
  -8   3  -4    7.48    9.03
   8  -3   4    7.43    8.57
  -8  -3  -5   -4.65    7.25
  -8   3  -5    9.16    8.12
   8  -3   5   -3.05    7.39
  -8  -3  -6    3.74    7.07
  -8  -3  -7   -2.05    6.02
  -8  -3  -8   -6.11    4.29
  -8  -4  10    3.97    6.06
   8  -4 -10    3.51    5.11
  -8  -4   9    0.64    6.66
   8  -4  -9    5.06    5.74
  -8  -4   8    2.83    6.52
   8  -4  -8    0.78    5.29
  -8  -4   7    3.01    6.06
   8  -4  -7    3.92    5.79
  -8  -4   6    2.19    6.38
   8  -4  -6    1.64    5.70
  -8  -4   5    3.97    6.66
   8  -4  -5   -0.32    5.93
  -8  -4   4    0.46    6.29
   8  -4  -4    0.46    6.06
  -8  -4   3   -3.83    6.06
   8  -4  -3   -2.51    5.84
  -8  -4   2   -3.56    6.43
   8  -4  -2   -2.64    6.06
  -8  -4   1   -1.32    6.43
   8  -4  -1    6.43    6.79
  -8  -4   0    1.19    6.52
   8  -4   0    2.28    6.47
  -8  -4  -1   -6.11    5.79
   8  -4   1    1.82    6.38
  -8  -4  -2    0.91    5.79
   8  -4   2   -1.46    6.66
  -8  -4  -3   -1.78    5.06
   8  -4   3   -0.18    6.02
  -8  -4  -4   -2.74    4.92
   8  -4   4    0.32    5.52
  -9   0   9   -2.83   11.94
  -9   0   8   13.77   12.13
  -9   0   7   20.47    9.94
  -9   0   6   -5.11   12.22
  -9   0   5   15.36   10.21
  -9   0   4    6.98   12.77
  -9   0   3   -0.87   12.36
  -9   0   2   -3.88   11.94
  -9   0   1   32.32   14.09
  -9   0   0   -5.52   11.85
  -9   0  -1   23.30   11.99
  -9   0  -2    5.84   10.76
  -9   0  -3   13.59   10.44
  -9  -1  11   -2.28   11.17
  -9  -1  10   -2.46   11.35
  -9  -1   9   12.17   13.59
  -9  -1   8    3.56   12.17
  -9  -1   7   11.26   13.63
  -9   1   7    3.65    9.85
  -9  -1   6   -2.87   13.54
  -9   1   6   -3.51   11.12
  -9  -1   5    5.06   14.00
  -9   1   5   -9.48   10.58
  -9  -1   4    9.98   14.18
  -9   1   4   -5.93   10.53
  -9  -1   3    1.28   13.36
  -9   1   3   -6.20   11.63
  -9  -1   2    0.09   12.26
  -9  -1   2   39.76   23.02
  -9   1   2    3.92   12.40
  -9  -1   1    8.71   12.86
  -9   1   1    4.74   11.85
  -9  -1   0    4.19   12.31
  -9   1   0   -2.87   11.94
  -9  -1  -1    6.43   11.35
  -9   1  -1    6.43   12.08
  -9   1  -2    5.52   11.76
  -9   1  -3   -2.60   10.30
  -9   1  -4    2.19    9.21
  -9   1  -5   30.18    9.89
  -9  -2  12  -21.93   10.94
  -9  -2  11   -9.03   11.03
  -9  -2  10   -8.34   12.40
  -9  -2   9   15.55   13.63
  -9  -2   9   14.68    8.84
   9  -2  -9   23.39    7.66
  -9  -2   8   -1.78   13.50
  -9  -2   8    9.62    8.30
   9  -2  -8    2.92    7.29
  -9  -2   7    7.16   12.95
  -9  -2   7    9.44    8.98
   9  -2  -7   17.46    8.16
  -9  -2   6   -5.56   13.72
  -9  -2   6    2.19    8.94
   9  -2  -6    3.92    7.93
  -9  -2   5    6.34   14.09
  -9  -2   5   -2.46    8.80
  -9   2   5    0.27    8.53
   9  -2  -5    6.47    8.02
  -9  -2   4   -9.67   13.18
  -9  -2   4    3.28    8.94
  -9   2   4   -9.53    8.34
   9  -2  -4    4.29    8.07
  -9  -2   3    0.23   13.27
  -9  -2   3    1.78    8.75
  -9   2   3   -3.92    9.76
   9  -2  -3    1.69    8.30
  -9  -2   2   -4.74   11.67
  -9  -2   2    6.43    9.26
  -9   2   2   -7.29   10.12
   9  -2  -2    4.83    7.66
  -9  -2   1    6.25   11.58
  -9  -2   1    1.82    8.80
  -9   2   1    3.65   10.81
   9  -2  -1    1.87    7.93
  -9  -2   0    0.59    8.62
  -9   2   0   -2.37   10.85
   9  -2   0    0.18    7.61
  -9  -2  -1    4.42    8.62
  -9   2  -1    1.91   11.17
  -9  -2  -2    2.83    8.21
  -9   2  -2   -6.29    9.39
  -9  -2  -3   -4.10    7.43
  -9   2  -3   -1.05    9.57
  -9  -2  -4   -1.32    7.11
  -9   2  -4   -1.73    8.53
  -9   2  -5    7.61    8.71
  -9  -3  11    0.87    9.71
   9  -3 -11    8.80    5.70
  -9  -3  10    5.02    7.29
   9  -3 -10    5.20    6.20
  -9  -3   9   -5.38   12.04
  -9  -3   9    1.00    7.61
   9  -3  -9    7.43    6.75
  -9  -3   8  -13.68   12.77
  -9  -3   8    1.50    8.25
   9  -3  -8   -0.78    7.43
  -9  -3   7  -14.04   11.53
  -9  -3   7   -4.24    8.12
   9  -3  -7    2.78    7.70
  -9  -3   6   -9.35   11.90
  -9  -3   6    4.97    8.39
   9  -3  -6    0.73    7.57
  -9  -3   5   -2.55   12.04
  -9  -3   5    7.34    8.34
   9  -3  -5    3.56    7.89
  -9  -3   4  -16.55   10.85
  -9  -3   4    1.78    8.34
   9  -3  -4    0.09    7.89
  -9  -3   3  -11.53   10.94
  -9  -3   3    8.80    8.53
  -9   3   3    3.42   10.49
   9  -3  -3    5.88    8.30
  -9  -3   2   -1.28    7.70
  -9   3   2   -5.20    6.88
   9  -3  -2   -1.73    7.93
  -9  -3   1    0.36    8.21
  -9   3   1   -2.51    7.29
   9  -3  -1   -1.78    7.57
  -9  -3   0   -2.51    8.07
  -9   3   0    0.00    7.66
   9  -3   0    3.78    7.84
  -9  -3  -1    0.78    8.02
  -9   3  -1   -2.69    8.16
   9  -3   1   -2.78    7.29
  -9  -3  -2   -0.87    7.80
  -9   3  -2    1.46    8.43
   9  -3   2    0.23    7.43
  -9  -3  -3   -2.69    6.79
   9  -3   3    4.15    6.66
  -9  -3  -4   -4.88    6.47
  -9  -3  -5   -5.61    5.74
  -9  -4   7    0.36    5.47
   9  -4  -7    6.02    5.47
  -9  -4   6   -2.05    5.88
   9  -4  -6    3.78    5.43
  -9  -4   5   -1.23    5.79
   9  -4  -5    6.43    6.11
  -9  -4   4   -0.14    5.93
   9  -4  -4    3.51    5.84
  -9  -4   3   -1.55    5.74
   9  -4  -3    3.33    6.15
  -9  -4   2   -1.05    5.56
   9  -4  -2   -2.46    5.70
  -9  -4   1   -4.42    5.56
   9  -4  -1    3.83    6.06
  -9  -4   0   -2.96    5.65
   9  -4   0   -3.88    5.47
  -9  -4  -1   -5.79    5.43
 -10   0   9    1.23   11.22
 -10   0   8    3.83   11.40
 -10   0   7    4.83   11.53
 -10   0   6   -3.78   11.90
 -10   0   5   -0.27   12.31
 -10   0   4   -4.92   12.54
 -10   0   3   -3.28   12.67
 -10   0   2    4.01   12.31
 -10   0   1   -7.52   11.35
 -10   0   0    3.60   11.17
 -10   0  -1    8.48   10.81
 -10   0  -2    6.79    9.48
 -10   0  -3   14.41    9.35
 -10  -1  11   -0.18   10.71
 -10  -1  10    6.15   11.40
 -10  -1   9   -1.96   11.67
 -10  -1   8    4.47   12.77
 -10  -1   7    9.07   13.22
 -10   1   7   -1.23    9.62
 -10  -1   6    0.14   12.95
 -10   1   6   -2.23    9.35
 -10  -1   5    7.84   12.13
 -10   1   5   -8.43   10.17
 -10  -1   4   11.44   12.72
 -10   1   4    3.97   10.71
 -10  -1   3   -2.78   11.72
 -10   1   3    8.80   11.72
 -10  -1   2   16.41   12.72
 -10   1   2   15.09   12.22
 -10  -1   1    6.29   12.08
 -10   1   1   -4.33   11.72
 -10  -1   0    2.55   10.39
 -10   1   0    0.18   10.90
 -10  -1  -1    3.88    9.98
 -10   1  -1    2.96   10.39
 -10   1  -2    6.52   10.03
 -10   1  -3   11.53    9.26
 -10   1  -4   14.63    8.07
 -10  -2  10   -5.84   10.81
 -10  -2   9   -0.96   11.72
 -10  -2   8    9.67   12.81
 -10  -2   7    5.65   12.77
 -10  -2   6    3.97   12.67
 -10  -2   5   14.22   12.58
 -10   2   5    1.28    6.98
 -10  -2   4   10.94   12.08
 -10  -2   4    5.47    8.53
 -10   2   4   -5.97    7.84
 -10  -2   3   10.39   11.76
 -10  -2   3   -0.41    7.61
 -10   2   3    6.38    8.89
 -10  -2   2    6.11   11.49
 -10  -2   2   -3.51    7.11
 -10   2   2   -5.70    9.80
 -10  -2   1    7.84   12.99
 -10  -2   1   -3.78   10.62
 -10   2   1    1.69    9.67
 -10   2   0   -6.75    9.21
 -10   2  -1    2.33    8.89
 -10   2  -2    4.97    8.53
 -10   2  -3    4.83    8.57
 -10  -3   8    1.87    6.43
  10  -3  -8    3.65    5.52
 -10  -3   7   -0.41    6.25
  10  -3  -7    7.66    6.11
 -10  -3   6   -3.69    6.66
  10  -3  -6   11.94    6.43
 -10  -3   5   -1.96    6.70
  10  -3  -5   -0.59    6.34
 -10  -3   4    2.05    7.52
  10  -3  -4    4.88    6.61
 -10  -3   3   -1.60    7.52
  10  -3  -3    4.97    6.66
 -10  -3   2   -2.33    7.02
  10  -3  -2    2.92    6.25
 -10  -3   1   -2.42    6.47
  10  -3  -1    1.19    8.34
 -10  -3   0   -2.37    6.47
 -10  -3  -1   -1.78    6.20
 -10  -3  -2   -3.42    5.43
 -11   0   9    4.60    9.85
 -11   0   8    2.64   10.49
 -11   0   7    2.74   10.94
 -11   0   6    4.60   11.03
 -11   0   5    2.92   11.26
 -11   0   4    6.02   11.76
 -11   0   3    6.47   11.31
 -11   0   2   -0.23   10.44
 -11   0   1    3.33    9.98
 -11   0   0    8.53    9.53
 -11   0  -1   16.55    9.03
 -11   0  -2   20.24    7.70
 -11  -1   9    5.97   10.58
 -11  -1   8    5.65   11.67
 -11  -1   7    6.20   11.35
 -11   1   7   18.60    8.89
 -11  -1   6    3.15   11.40
 -11   1   6    0.05    8.71
 -11  -1   5   -0.78   11.53
 -11   1   5    4.33   10.12
 -11  -1   4    0.36   11.17
 -11   1   4   -3.83    9.53
 -11  -1   3   10.17   11.22
 -11   1   3    0.82    9.89
 -11  -1   2   12.86   11.44
 -11   1   2    5.24    9.76
 -11  -1   1    0.32    8.75
 -11   1   1    8.34   10.12
 -11  -1   0   22.16    8.48
 -11   1   0    4.88    9.07
 -11   1  -1    8.84    8.53
 -11  -2   5    2.92   11.44
 -11  -2   4    1.91   13.08
 -11   2   4    4.51    6.66
 -11   2   2   11.90    9.35
   0   0   0    0.00    0.00

_computing_structure_solution     'SHELXT 2014/5 (Sheldrick, 2014)'
;
_shelx_hkl_checksum              57399

# start Validation Reply Form
_vrf_RINTA01_NaOEt2EtOH          
;
PROBLEM: The value of Rint is greater than 0.25
RESPONSE: Rather poor crystal.
;
_vrf_PLAT020_NaOEt2EtOH          
;
PROBLEM: The Value of Rint is Greater Than 0.12 .........      0.317 Report
RESPONSE: No better crystal obtainable.
;
_vrf_PLAT027_NaOEt2EtOH          
;
PROBLEM: _diffrn_reflns_theta_full value (too) Low ......      25.00 Degree
RESPONSE: Rather poor crystal.
;
_vrf_PLAT360_NaOEt2EtOH          
;
PROBLEM: Short  C(sp3)-C(sp3) Bond  C2       - C3       .       1.11 Ang.  
RESPONSE: Limited data quality + libration and/or possible disorder.
;
_vrf_THETM01_NaOEt2EtOH          
;
PROBLEM: The value of sine(theta_max)/wavelength is less than 0.575
RESPONSE: Rather weak diffracting crystal in capillary.
;
_vrf_PLAT242_NaOEt2EtOH          
;
PROBLEM: Low    'MainMol' Ueq as Compared to Neighbors of         O1 Check 
RESPONSE: Limited data quality + libration and/or possible disorder.
;
_vrf_PLAT340_NaOEt2EtOH          
;
PROBLEM: Low Bond Precision on  C-C Bonds ...............    0.02567 Ang.  
RESPONSE: Poor data, libration and possibly slight disorder.
;
_vrf_PLAT417_NaOEt2EtOH          
;
PROBLEM: Short Inter D-H..H-D       H1E      ..H4E      .       1.93 Ang.  
RESPONSE: Limited data quality + libration and/or possible disorder.
;
_vrf_PLAT911_NaOEt2EtOH          
;
PROBLEM: Missing FCF Refl Between Thmin & STh/L=    0.561        317 Report
RESPONSE: Weakly scattering crystal.
;
# start Validation Reply Form
_vrf_PLAT026_NaOEt2EtOH          
;
PROBLEM: Ratio Observed / Unique Reflections (too) Low ..        43% Check 
RESPONSE: Weakly scattering crystal.
;
_vrf_PLAT084_NaOEt2EtOH          
;
PROBLEM: High wR2 Value (i.e. > 0.25) ...................       0.27 Report
RESPONSE: Rather poor crystal. Decomposition limits measurement time.
;
_vrf_PLAT241_NaOEt2EtOH          
;
PROBLEM: High   'MainMol' Ueq as Compared to Neighbors of        C2E Check 
RESPONSE: Libration and possible disorder.
;
_vrf_PLAT260_NaOEt2EtOH          
;
PROBLEM: Large Average Ueq of Residue Including       Na1      0.203 Check 
RESPONSE: Libration and possible disorder of neighbouring atoms.
;
_vrf_PLAT412_NaOEt2EtOH          
;
PROBLEM: Short Intra XH3 .. XHn     H2A      ..H3B      .       1.83 Ang.  
RESPONSE: Limited data quality + libration and/or possible disorder.
;
_vrf_PLAT906_NaOEt2EtOH          
;
PROBLEM: Large K Value in the Analysis of Variance ......     22.250 Check 
RESPONSE: Crystal of limited quality.
;
_vrf_PLAT978_NaOEt2EtOH          
;
PROBLEM: Number C-C Bonds with Positive Residual Density.          0 Info  
RESPONSE: Limited data quality.
;
# end Validation Reply Form
# end Validation Reply Form
_ccdc_publ_extra_info            
'Measurement in glass capillary in paraffin oil.'
####################################################################### 
# 
# This file contains crystal structure data downloaded from the 
# Cambridge Structural Database (CSD) hosted by the Cambridge 
# Crystallographic Data Centre (CCDC).
# 
# Full information about CCDC data access policies and citation 
# guidelines are available at http://www.ccdc.cam.ac.uk/access/V1 
# 
# Audit and citation data items may have been added by the CCDC. 
# Please retain this information to preserve the provenance of 
# this file and to allow appropriate attribution of the data. 
# 
#######################################################################

# NaOnPr, Lukas Tapmeyer, 15.10.2020, no preferred orientation, final
# pcif file included

data_NaOnPr
_publcif_datablock.id '{9176d84f-6f2d-45ac-a782-11ece4fa20f6}'

#==============================================================================

# 3. CHEMICAL DATA

_chemical_name_common            'Sodium propoxide, Sodium propanolate'
_chemical_name_systematic        'sodium 1-propoxide'
_chemical_formula_moiety         'C3 H7 O1 1-, Na1 1+'
_chemical_formula_sum            'C3 H7 Na1 O1'
_chemical_compound_source        'Synthesis'
_chemical_properties_physical    'moisture-sensitive, hygroscopic'
_chemical_formula_weight         82.08

#==============================================================================

# 4. POWDER SPECIMEN AND CRYSTAL DATA

_space_group_crystal_system      tetragonal
_space_group_IT_number           129
_space_group_name_H-M_alt        'P4/nmm:2'
_space_group_name_Hall           '-P 4a 2a'
_chemical_absolute_configuration .
loop_
_symmetry_equiv_pos_as_xyz
'x, y, z '
'-x, y+1/2, -z '
'-x+1/2, -y+1/2, z '
'-x+1/2, y, z '
'-y, -x, -z '
'-y, x+1/2, -z '
'-y+1/2, -x+1/2, z '
'-y+1/2, x, z '
'y, -x+1/2, z '
'y, x, z '
'y+1/2, -x, -z '
'y+1/2, x+1/2, -z '
'x, -y+1/2, z '
'-x, -y, -z '
'x+1/2, -y, -z '
'x+1/2, y+1/2, -z '
_cell_length_a  4.38439(5)
_cell_length_b  4.38439(5)
_cell_length_c  12.1431(3)
_cell_angle_alpha 90
_cell_angle_beta  90
_cell_angle_gamma 90
_cell_volume 233.426(8)
_cell_formula_units_Z            2
_cell_measurement_temperature    298
_exptl_crystal_density_diffrn    1.168
_exptl_crystal_F_000             88.0
_pd_char_colour                  White
_pd_char_particle_morphology     powder
_exptl_absorpt_coefficient_mu    1.473

#==============================================================================

# 5. EXPERIMENTAL DATA

_exptl_crystal_recrystallization_method 'Crystallised from n-propanol solution with subsequent evaporation'
_exptl_crystal_description       powder
_exptl_crystal_colour            white
_diffrn_ambient_temperature      298
_diffrn_radiation_probe          x-ray
_diffrn_radiation_type           'Cu K\a~1~'
_diffrn_radiation_wavelength     1.54056
_diffrn_source                   'sealed X-ray tube'
_diffrn_detector                 'linear position-sensitive detector'
_diffrn_radiation_monochromator  Ge(111)
_diffrn_measurement_device_type  STOE-Stadi-P
_pd_meas_number_of_points        9800
_pd_meas_2theta_range_min        2.00000
_pd_meas_2theta_range_max        99.9919
_pd_meas_2theta_range_inc        0.0100002

#==============================================================================

# 6. REFINEMENT DATA

_cell_measurement_reflns_used    101
_cell_measurement_theta_min      2
_cell_measurement_theta_max      99.99
_diffrn_reflns_number            101
_pd_meas_scan_method             step
_refine_ls_matrix_type           fullcycle
_refine_ls_goodness_of_fit_all   1.622
_refine_ls_R_I_factor            1.647

_refine_ls_number_parameters     56
_refine_ls_number_restraints     11
_refine_ls_number_constraints    7
_refine_ls_hydrogen_treatment    refxyz
_refine_ls_weighting_scheme      sigma
_refine_ls_weighting_details     w=1/\s[Y~obs~]^2^
_refine_ls_shift/su_max          0.0001
_refine_diff_density_min         .
_refine_diff_density_max         .
_refine_ls_extinction_method     none
_computing_data_collection       '<i>WINX^POW^</i> (Stoe & Cie, 2004)'
_computing_cell_refinement       '<i>TOPAS-Academic</i> (Coelho, 2012)'
_computing_data_reduction        '<i>DASH</i> 3.1 (David <i>et al.</i>, 2006)'
_computing_structure_solution    '<i>DASH</i> 3.1 (David <i>et al.</i>, 2006)'
_computing_structure_refinement  '<i>TOPAS-Academic</i> (Coelho, 2012)'
_computing_molecular_graphics    '<i>Mercury</i> (Macrae <i>et al.</i>, 2008)'
_pd_proc_2theta_range_min        2.00000
_pd_proc_2theta_range_max        99.9919
_pd_proc_2theta_range_inc        0.0100002
_pd_calc_method                  'Rietveld Refinement'
_pd_proc_info_data_reduction     ?
_pd_proc_info_excluded_regions   /
_pd_proc_ls_background_function  'Chebyshev function with 20 terms'
_pd_proc_ls_profile_function     'fundamental parameters'
_pd_proc_ls_pref_orient_corr     'none'
_pd_proc_ls_prof_R_factor        3.727
_pd_proc_ls_prof_wR_factor       4.793
_pd_proc_ls_prof_wR_expected     2.954
_pd_proc_ls_special_details      ?
_pd_proc_wavelength              1.54056
_pd_spec_mount_mode              transmission
_pd_spec_mounting                '1.0 mm glass capillary'
_pd_spec_size_axial              .
_pd_spec_size_equat              .
_pd_spec_size_thick              .


#==============================================================================

# 7. ATOMIC COORDINATES AND DISPLACEMENT PARAMETERS


loop_
_atom_site_label
_atom_site_type_symbol
_atom_site_symmetry_multiplicity
_atom_site_fract_x
_atom_site_fract_y
_atom_site_fract_z
_atom_site_occupancy
_atom_site_B_iso_or_equiv
_atom_site_U_iso_or_equiv

Na1 Na 2 0.75      0.25      0           1    2.34(7)      0.02969
O1  O  2 0.25      0.25      0.0728(4)   1    2.34(7)      0.02969
C1  C  8 0.206(9)  0.206(9)  0.1786(18)  0.25 11.0(9)      0.13921
H1  H 16 0.247(1056) 0.002(58)  0.197(10)   0.25 13.2(11)     0.16705
C2  C  8 0.416(9)  0.416(9)  0.247(3)    0.25 11.0(9)      0.13921
H2  H 16 0.63(4)   0.37(3)   0.229(14)   0.25 13.2(11)     0.16705
C3  C  8 0.357(7)  0.357(7)  0.374(5)    0.25 11.0(9)      0.13921
H3A H  8 0.49(3)   0.49(3)   0.419(19)   0.25 13.2(11)     0.16705
H3B H 16 0.40(5)   0.14(6)   0.39(2)     0.25 13.2(11)     0.16705

loop_
_geom_bond_atom_site_label_1
_geom_bond_atom_site_label_2
_geom_bond_distance
Na1 O1  2.3637(18)

loop_
_geom_angle_atom_site_label_1
_geom_angle_atom_site_label_2
_geom_angle_atom_site_label_3
_geom_angle
Na1 O1 C1  120

# start Validation Reply Form
_vrf_PLAT972_NaOnPr
;
PROBLEM: Check Calcd Resid. Dens.  0.05A   From O1             -6.16 eA-3  
RESPONSE: Limited crystal quality / matching to model due to disorder.
;
_vrf_PLAT974_NaOnPr
;
PROBLEM: Check Calcd Negative Resid. Density on       Na1     -10.86 eA-3  
RESPONSE: Limited crystal quality / matching to model due to disorder.
;
_vrf_PLAT992_NaOnPr
;
PROBLEM: Repd & Actual _reflns_number_gt Values Differ by    1000090 Check 
RESPONSE: Powder data. No Intensity threshold applied.
;
_vrf_PLAT242_NaOnPr
;
PROBLEM: Low    'MainMol' Ueq as Compared to Neighbors of         O1 Check 
RESPONSE: The alkyl chains are disordered.
;
_vrf_PLAT920_NaOnPr
;
PROBLEM: Theta(Max)  in CIF and FCF Differ by ...........       0.13 Degree
RESPONSE: The value in the cif-file ist the correct one.
;
# end Validation Reply Form

loop_
_pd_meas_2theta_scan
_pd_proc_intensity_total
_pd_calc_intensity_total
_pd_proc_ls_weight
     2.00000   4288.00000   4139.93478      0.00023
     2.01000   4158.00000   4136.47582      0.00024
     2.02000   4200.00000   4132.92245      0.00024
     2.03000   4283.00000   4129.27608      0.00023
     2.04000   4142.00000   4125.53816      0.00024
     2.05000   4106.00000   4121.71007      0.00024
     2.06000   4213.00000   4117.79322      0.00024
     2.07000   4138.00000   4113.78898      0.00024
     2.08000   4183.00000   4109.69873      0.00024
     2.09000   4133.00000   4105.52381      0.00024
     2.10000   4149.00000   4101.26559      0.00024
     2.11000   4053.00000   4096.92538      0.00025
     2.12000   4091.00000   4092.50450      0.00024
     2.13000   3936.00000   4088.00427      0.00025
     2.14000   4056.00000   4083.42597      0.00025
     2.15000   4144.00000   4078.77090      0.00024
     2.16000   4095.00000   4074.04032      0.00024
     2.17000   4192.00000   4069.23548      0.00024
     2.18000   4082.00000   4064.35765      0.00024
     2.19000   4095.00000   4059.40805      0.00024
     2.20000   3997.00000   4054.38791      0.00025
     2.21000   4018.00000   4049.29844      0.00025
     2.22000   4070.00000   4044.14085      0.00025
     2.23000   4008.00000   4038.91631      0.00025
     2.24000   4031.00000   4033.62602      0.00025
     2.25000   3989.00000   4028.27114      0.00025
     2.26000   3902.00000   4022.85282      0.00026
     2.27000   3978.00000   4017.37222      0.00025
     2.28000   4140.00000   4011.83046      0.00024
     2.29000   4009.00000   4006.22867      0.00025
     2.30000   3985.00000   4000.56796      0.00025
     2.31000   3931.00000   3994.84943      0.00025
     2.32000   4069.00000   3989.07418      0.00025
     2.33000   3995.00000   3983.24328      0.00025
     2.34000   3988.00000   3977.35781      0.00025
     2.35000   3964.00000   3971.41882      0.00025
     2.36000   3901.00000   3965.42737      0.00026
     2.37000   3897.00000   3959.38450      0.00026
     2.38000   3931.00000   3953.29122      0.00025
     2.39000   3896.00000   3947.14857      0.00026
     2.40000   3812.00000   3940.95755      0.00026
     2.41000   3881.00000   3934.71916      0.00026
     2.42000   4013.00000   3928.43438      0.00025
     2.43000   3824.00000   3922.10420      0.00026
     2.44000   3849.00000   3915.72959      0.00026
     2.45000   3822.00000   3909.31150      0.00026
     2.46000   3888.00000   3902.85088      0.00026
     2.47000   3803.00000   3896.34868      0.00026
     2.48000   3811.00000   3889.80583      0.00026
     2.49000   3876.00000   3883.22324      0.00026
     2.50000   3826.00000   3876.60183      0.00026
     2.51000   3840.00000   3869.94250      0.00026
     2.52000   3869.00000   3863.24615      0.00026
     2.53000   3786.00000   3856.51365      0.00026
     2.54000   3736.00000   3849.74588      0.00027
     2.55000   3744.00000   3842.94371      0.00027
     2.56000   3728.00000   3836.10800      0.00027
     2.57000   3863.00000   3829.23959      0.00026
     2.58000   3777.00000   3822.33933      0.00026
     2.59000   3838.00000   3815.40803      0.00026
     2.60000   3768.00000   3808.44653      0.00027
     2.61000   3752.00000   3801.45564      0.00027
     2.62000   3761.00000   3794.43616      0.00027
     2.63000   3777.00000   3787.38888      0.00026
     2.64000   3645.00000   3780.31460      0.00027
     2.65000   3591.00000   3773.21409      0.00028
     2.66000   3606.00000   3766.08813      0.00028
     2.67000   3769.00000   3758.93747      0.00027
     2.68000   3806.00000   3751.76287      0.00026
     2.69000   3781.00000   3744.56508      0.00026
     2.70000   3763.00000   3737.34483      0.00027
     2.71000   3748.00000   3730.10286      0.00027
     2.72000   3674.00000   3722.83988      0.00027
     2.73000   3744.00000   3715.55661      0.00027
     2.74000   3701.00000   3708.25376      0.00027
     2.75000   3690.00000   3700.93201      0.00027
     2.76000   3710.00000   3693.59207      0.00027
     2.77000   3687.00000   3686.23462      0.00027
     2.78000   3742.00000   3678.86033      0.00027
     2.79000   3763.00000   3671.46987      0.00027
     2.80000   3680.00000   3664.06390      0.00027
     2.81000   3760.00000   3656.64307      0.00027
     2.82000   3736.00000   3649.20802      0.00027
     2.83000   3716.00000   3641.75940      0.00027
     2.84000   3631.00000   3634.29783      0.00028
     2.85000   3615.00000   3626.82395      0.00028
     2.86000   3709.00000   3619.33835      0.00027
     2.87000   3616.00000   3611.84166      0.00028
     2.88000   3623.00000   3604.33448      0.00028
     2.89000   3628.00000   3596.81739      0.00028
     2.90000   3584.00000   3589.29099      0.00028
     2.91000   3593.00000   3581.75587      0.00028
     2.92000   3611.00000   3574.21258      0.00028
     2.93000   3629.00000   3566.66170      0.00028
     2.94000   3617.00000   3559.10380      0.00028
     2.95000   3589.00000   3551.53942      0.00028
     2.96000   3624.00000   3543.96911      0.00028
     2.97000   3631.00000   3536.39342      0.00028
     2.98000   3685.00000   3528.81287      0.00027
     2.99000   3523.00000   3521.22800      0.00028
     3.00000   3546.00000   3513.63932      0.00028
     3.01000   3580.00000   3506.04736      0.00028
     3.02000   3584.00000   3498.45261      0.00028
     3.03000   3618.00000   3490.85558      0.00028
     3.04000   3537.00000   3483.25677      0.00028
     3.05000   3549.00000   3475.65667      0.00028
     3.06000   3529.00000   3468.05576      0.00028
     3.07000   3516.00000   3460.45452      0.00028
     3.08000   3594.00000   3452.85341      0.00028
     3.09000   3485.00000   3445.25292      0.00029
     3.10000   3507.00000   3437.65348      0.00029
     3.11000   3578.00000   3430.05557      0.00028
     3.12000   3488.00000   3422.45962      0.00029
     3.13000   3442.00000   3414.86608      0.00029
     3.14000   3496.00000   3407.27538      0.00029
     3.15000   3442.00000   3399.68796      0.00029
     3.16000   3421.00000   3392.10424      0.00029
     3.17000   3423.00000   3384.52463      0.00029
     3.18000   3498.00000   3376.94956      0.00029
     3.19000   3500.00000   3369.37943      0.00029
     3.20000   3375.00000   3361.81465      0.00030
     3.21000   3353.00000   3354.25560      0.00030
     3.22000   3391.00000   3346.70269      0.00029
     3.23000   3350.00000   3339.15629      0.00030
     3.24000   3416.00000   3331.61680      0.00029
     3.25000   3468.00000   3324.08458      0.00029
     3.26000   3410.00000   3316.56001      0.00029
     3.27000   3426.00000   3309.04345      0.00029
     3.28000   3442.00000   3301.53526      0.00029
     3.29000   3369.00000   3294.03581      0.00030
     3.30000   3261.00000   3286.54543      0.00031
     3.31000   3304.00000   3279.06447      0.00030
     3.32000   3296.00000   3271.59328      0.00030
     3.33000   3357.00000   3264.13218      0.00030
     3.34000   3301.00000   3256.68152      0.00030
     3.35000   3332.00000   3249.24161      0.00030
     3.36000   3263.00000   3241.81278      0.00031
     3.37000   3241.00000   3234.39534      0.00031
     3.38000   3249.00000   3226.98960      0.00031
     3.39000   3165.00000   3219.59588      0.00032
     3.40000   3136.00000   3212.21447      0.00032
     3.41000   3255.00000   3204.84566      0.00031
     3.42000   3241.00000   3197.48976      0.00031
     3.43000   3240.00000   3190.14706      0.00031
     3.44000   3235.00000   3182.81782      0.00031
     3.45000   3187.00000   3175.50234      0.00031
     3.46000   3249.00000   3168.20090      0.00031
     3.47000   3222.00000   3160.91375      0.00031
     3.48000   3249.00000   3153.64117      0.00031
     3.49000   3125.00000   3146.38342      0.00032
     3.50000   3316.00000   3139.14076      0.00030
     3.51000   3264.00000   3131.91343      0.00031
     3.52000   3204.00000   3124.70170      0.00031
     3.53000   3176.00000   3117.50580      0.00031
     3.54000   3174.00000   3110.32599      0.00032
     3.55000   3204.00000   3103.16248      0.00031
     3.56000   3141.00000   3096.01552      0.00032
     3.57000   3049.00000   3088.88534      0.00033
     3.58000   3166.00000   3081.77216      0.00032
     3.59000   3076.00000   3074.67621      0.00033
     3.60000   3084.00000   3067.59769      0.00032
     3.61000   3094.00000   3060.53683      0.00032
     3.62000   3057.00000   3053.49383      0.00033
     3.63000   3124.00000   3046.46890      0.00032
     3.64000   3118.00000   3039.46225      0.00032
     3.65000   3046.00000   3032.47406      0.00033
     3.66000   3160.00000   3025.50454      0.00032
     3.67000   3080.00000   3018.55388      0.00032
     3.68000   3040.00000   3011.62226      0.00033
     3.69000   2994.00000   3004.70987      0.00033
     3.70000   3029.00000   2997.81688      0.00033
     3.71000   3087.00000   2990.94349      0.00032
     3.72000   2914.00000   2984.08985      0.00034
     3.73000   2993.00000   2977.25614      0.00033
     3.74000   3089.00000   2970.44252      0.00032
     3.75000   3021.00000   2963.64917      0.00033
     3.76000   3032.00000   2956.87623      0.00033
     3.77000   3052.00000   2950.12387      0.00033
     3.78000   2975.00000   2943.39223      0.00034
     3.79000   3008.00000   2936.68148      0.00033
     3.80000   2980.00000   2929.99175      0.00034
     3.81000   3017.00000   2923.32319      0.00033
     3.82000   2863.00000   2916.67593      0.00035
     3.83000   2974.00000   2910.05013      0.00034
     3.84000   2996.00000   2903.44590      0.00033
     3.85000   2980.00000   2896.86339      0.00034
     3.86000   2981.00000   2890.30271      0.00034
     3.87000   2937.00000   2883.76400      0.00034
     3.88000   2889.00000   2877.24737      0.00035
     3.89000   2821.00000   2870.75296      0.00035
     3.90000   2881.00000   2864.28086      0.00035
     3.91000   2959.00000   2857.83119      0.00034
     3.92000   2889.00000   2851.40408      0.00035
     3.93000   2890.00000   2844.99961      0.00035
     3.94000   2896.00000   2838.61791      0.00035
     3.95000   2863.00000   2832.25906      0.00035
     3.96000   2846.00000   2825.92317      0.00035
     3.97000   2831.00000   2819.61033      0.00035
     3.98000   2817.00000   2813.32065      0.00035
     3.99000   2731.00000   2807.05420      0.00037
     4.00000   2858.00000   2800.81108      0.00035
     4.01000   2862.00000   2794.59138      0.00035
     4.02000   2768.00000   2788.39517      0.00036
     4.03000   2743.00000   2782.22254      0.00036
     4.04000   2747.00000   2776.07357      0.00036
     4.05000   2735.00000   2769.94833      0.00037
     4.06000   2791.00000   2763.84689      0.00036
     4.07000   2664.00000   2757.76932      0.00038
     4.08000   2710.00000   2751.71570      0.00037
     4.09000   2732.00000   2745.68609      0.00037
     4.10000   2690.00000   2739.68055      0.00037
     4.11000   2730.00000   2733.69914      0.00037
     4.12000   2722.00000   2727.74193      0.00037
     4.13000   2649.00000   2721.80896      0.00038
     4.14000   2669.00000   2715.90029      0.00037
     4.15000   2635.00000   2710.01598      0.00038
     4.16000   2660.00000   2704.15607      0.00038
     4.17000   2625.00000   2698.32061      0.00038
     4.18000   2562.00000   2692.50965      0.00039
     4.19000   2508.00000   2686.72322      0.00040
     4.20000   2496.00000   2680.96138      0.00040
     4.21000   2462.00000   2675.22415      0.00041
     4.22000   2528.00000   2669.51158      0.00040
     4.23000   2611.00000   2663.82369      0.00038
     4.24000   2538.00000   2658.16053      0.00039
     4.25000   2429.00000   2652.52212      0.00041
     4.26000   2614.00000   2646.90849      0.00038
     4.27000   2467.00000   2641.31966      0.00041
     4.28000   2532.00000   2635.75567      0.00039
     4.29000   2485.00000   2630.21653      0.00040
     4.30000   2405.00000   2624.70226      0.00042
     4.31000   2442.00000   2619.21289      0.00041
     4.32000   2446.00000   2613.74843      0.00041
     4.33000   2370.00000   2608.30889      0.00042
     4.34000   2393.00000   2602.89429      0.00042
     4.35000   2373.00000   2597.50463      0.00042
     4.36000   2441.00000   2592.13994      0.00041
     4.37000   2404.00000   2586.80021      0.00042
     4.38000   2368.00000   2581.48546      0.00042
     4.39000   2426.00000   2576.19568      0.00041
     4.40000   2390.00000   2570.93088      0.00042
     4.41000   2303.00000   2565.69106      0.00043
     4.42000   2342.00000   2560.47621      0.00043
     4.43000   2360.00000   2555.28635      0.00042
     4.44000   2278.00000   2550.12146      0.00044
     4.45000   2339.00000   2544.98153      0.00043
     4.46000   2304.00000   2539.86656      0.00043
     4.47000   2322.00000   2534.77655      0.00043
     4.48000   2207.00000   2529.71147      0.00045
     4.49000   2329.00000   2524.67133      0.00043
     4.50000   2255.00000   2519.65609      0.00044
     4.51000   2300.00000   2514.66576      0.00043
     4.52000   2210.00000   2509.70031      0.00045
     4.53000   2235.00000   2504.75973      0.00045
     4.54000   2197.00000   2499.84399      0.00046
     4.55000   2188.00000   2494.95308      0.00046
     4.56000   2210.00000   2490.08697      0.00045
     4.57000   2257.00000   2485.24564      0.00044
     4.58000   2204.00000   2480.42907      0.00045
     4.59000   2206.00000   2475.63722      0.00045
     4.60000   2163.00000   2470.87008      0.00046
     4.61000   2227.00000   2466.12761      0.00045
     4.62000   2196.00000   2461.40978      0.00046
     4.63000   2251.00000   2456.71656      0.00044
     4.64000   2229.00000   2452.04792      0.00045
     4.65000   2164.00000   2447.40382      0.00046
     4.66000   2200.00000   2442.78424      0.00045
     4.67000   2235.00000   2438.18912      0.00045
     4.68000   2218.00000   2433.61844      0.00045
     4.69000   2238.00000   2429.07216      0.00045
     4.70000   2309.00000   2424.55023      0.00043
     4.71000   2272.00000   2420.05261      0.00044
     4.72000   2249.00000   2415.57927      0.00044
     4.73000   2320.00000   2411.13016      0.00043
     4.74000   2308.00000   2406.70524      0.00043
     4.75000   2241.00000   2402.30445      0.00045
     4.76000   2166.00000   2397.92776      0.00046
     4.77000   2269.00000   2393.57511      0.00044
     4.78000   2268.00000   2389.24646      0.00044
     4.79000   2358.00000   2384.94175      0.00042
     4.80000   2318.00000   2380.66094      0.00043
     4.81000   2302.00000   2376.40398      0.00043
     4.82000   2309.00000   2372.17081      0.00043
     4.83000   2321.00000   2367.96137      0.00043
     4.84000   2313.00000   2363.77562      0.00043
     4.85000   2351.00000   2359.61350      0.00043
     4.86000   2364.00000   2355.47495      0.00042
     4.87000   2401.00000   2351.35992      0.00042
     4.88000   2309.00000   2347.26834      0.00043
     4.89000   2259.00000   2343.20016      0.00044
     4.90000   2301.00000   2339.15531      0.00043
     4.91000   2304.00000   2335.13374      0.00043
     4.92000   2282.00000   2331.13539      0.00044
     4.93000   2349.00000   2327.16019      0.00043
     4.94000   2338.00000   2323.20808      0.00043
     4.95000   2284.00000   2319.27899      0.00044
     4.96000   2311.00000   2315.37286      0.00043
     4.97000   2342.00000   2311.48963      0.00043
     4.98000   2351.00000   2307.62923      0.00043
     4.99000   2287.00000   2303.79159      0.00044
     5.00000   2393.00000   2299.97664      0.00042
     5.01000   2286.00000   2296.18431      0.00044
     5.02000   2366.00000   2292.41455      0.00042
     5.03000   2315.00000   2288.66726      0.00043
     5.04000   2362.00000   2284.94240      0.00042
     5.05000   2230.00000   2281.23987      0.00045
     5.06000   2314.00000   2277.55962      0.00043
     5.07000   2304.00000   2273.90157      0.00043
     5.08000   2299.00000   2270.26564      0.00043
     5.09000   2323.00000   2266.65176      0.00043
     5.10000   2338.00000   2263.05987      0.00043
     5.11000   2247.00000   2259.48987      0.00045
     5.12000   2308.00000   2255.94171      0.00043
     5.13000   2316.00000   2252.41529      0.00043
     5.14000   2317.00000   2248.91055      0.00043
     5.15000   2346.00000   2245.42740      0.00043
     5.16000   2260.00000   2241.96578      0.00044
     5.17000   2221.00000   2238.52559      0.00045
     5.18000   2300.00000   2235.10677      0.00043
     5.19000   2269.00000   2231.70923      0.00044
     5.20000   2269.00000   2228.33289      0.00044
     5.21000   2291.00000   2224.97767      0.00044
     5.22000   2287.00000   2221.64349      0.00044
     5.23000   2299.00000   2218.33028      0.00043
     5.24000   2302.00000   2215.03794      0.00043
     5.25000   2228.00000   2211.76640      0.00045
     5.26000   2244.00000   2208.51558      0.00045
     5.27000   2277.00000   2205.28538      0.00044
     5.28000   2399.00000   2202.07573      0.00042
     5.29000   2316.00000   2198.88654      0.00043
     5.30000   2269.00000   2195.71774      0.00044
     5.31000   2256.00000   2192.56922      0.00044
     5.32000   2319.00000   2189.44092      0.00043
     5.33000   2340.00000   2186.33274      0.00043
     5.34000   2310.00000   2183.24460      0.00043
     5.35000   2246.00000   2180.17641      0.00045
     5.36000   2219.00000   2177.12808      0.00045
     5.37000   2313.00000   2174.09954      0.00043
     5.38000   2276.00000   2171.09069      0.00044
     5.39000   2280.00000   2168.10144      0.00044
     5.40000   2240.00000   2165.13171      0.00045
     5.41000   2228.00000   2162.18149      0.00045
     5.42000   2315.00000   2159.25112      0.00043
     5.43000   2263.00000   2156.34111      0.00044
     5.44000   2218.00000   2153.45156      0.00045
     5.45000   2248.00000   2150.58242      0.00044
     5.46000   2286.00000   2147.73364      0.00044
     5.47000   2217.00000   2144.90521      0.00045
     5.48000   2249.00000   2142.09708      0.00044
     5.49000   2253.00000   2139.30923      0.00044
     5.50000   2178.00000   2136.54190      0.00046
     5.51000   2231.00000   2133.79574      0.00045
     5.52000   2220.00000   2131.07117      0.00045
     5.53000   2195.00000   2128.36824      0.00046
     5.54000   2212.00000   2125.68698      0.00045
     5.55000   2235.00000   2123.02745      0.00045
     5.56000   2224.00000   2120.38970      0.00045
     5.57000   2316.00000   2117.77380      0.00043
     5.58000   2239.00000   2115.18011      0.00045
     5.59000   2235.00000   2112.60947      0.00045
     5.60000   2207.00000   2110.06246      0.00045
     5.61000   2199.00000   2107.53926      0.00045
     5.62000   2302.00000   2105.04002      0.00043
     5.63000   2217.00000   2102.56493      0.00045
     5.64000   2257.00000   2100.11419      0.00044
     5.65000   2178.00000   2097.68811      0.00046
     5.66000   2177.00000   2095.28751      0.00046
     5.67000   2202.00000   2092.91353      0.00045
     5.68000   2209.00000   2090.56667      0.00045
     5.69000   2149.00000   2088.24728      0.00047
     5.70000   2125.00000   2085.95573      0.00047
     5.71000   2188.00000   2083.69243      0.00046
     5.72000   2232.00000   2081.45793      0.00045
     5.73000   2249.00000   2079.25334      0.00044
     5.74000   2203.00000   2077.08022      0.00045
     5.75000   2242.00000   2074.93939      0.00045
     5.76000   2153.00000   2072.83150      0.00046
     5.77000   2216.00000   2070.75723      0.00045
     5.78000   2125.00000   2068.71738      0.00047
     5.79000   2157.00000   2066.71308      0.00046
     5.80000   2179.00000   2064.74631      0.00046
     5.81000   2201.00000   2062.81889      0.00045
     5.82000   2129.00000   2060.93194      0.00047
     5.83000   2151.00000   2059.08663      0.00046
     5.84000   2169.00000   2057.28424      0.00046
     5.85000   2222.00000   2055.52649      0.00045
     5.86000   2172.00000   2053.81607      0.00046
     5.87000   2148.00000   2052.15568      0.00047
     5.88000   2179.00000   2050.54723      0.00046
     5.89000   2185.00000   2048.99267      0.00046
     5.90000   2207.00000   2047.49429      0.00045
     5.91000   2205.00000   2046.05519      0.00045
     5.92000   2191.00000   2044.67959      0.00046
     5.93000   2232.00000   2043.37105      0.00045
     5.94000   2157.00000   2042.13270      0.00046
     5.95000   2179.00000   2040.96813      0.00046
     5.96000   2153.00000   2039.88198      0.00046
     5.97000   2120.00000   2038.88041      0.00047
     5.98000   2145.00000   2037.96927      0.00047
     5.99000   2142.00000   2037.15385      0.00047
     6.00000   2118.00000   2036.44069      0.00047
     6.01000   2160.00000   2035.83957      0.00046
     6.02000   2189.00000   2035.36342      0.00046
     6.03000   2138.00000   2035.02251      0.00047
     6.04000   2175.00000   2034.82756      0.00046
     6.05000   2153.00000   2034.79246      0.00046
     6.06000   2147.00000   2034.93445      0.00047
     6.07000   2069.00000   2035.27130      0.00048
     6.08000   2144.00000   2035.82353      0.00047
     6.09000   2142.00000   2036.61771      0.00047
     6.10000   2123.00000   2037.68562      0.00047
     6.11000   2257.00000   2039.06299      0.00044
     6.12000   2111.00000   2040.79504      0.00047
     6.13000   2084.00000   2042.93723      0.00048
     6.14000   2147.00000   2045.55884      0.00047
     6.15000   2217.00000   2048.75624      0.00045
     6.16000   2200.00000   2052.66922      0.00045
     6.17000   2197.00000   2057.52661      0.00046
     6.18000   2124.00000   2063.76677      0.00047
     6.19000   2116.00000   2072.65618      0.00047
     6.20000   2198.00000   2085.63132      0.00045
     6.21000   2253.00000   2096.94165      0.00044
     6.22000   2248.00000   2098.55932      0.00044
     6.23000   2178.00000   2099.56935      0.00046
     6.24000   2131.00000   2100.68878      0.00047
     6.25000   2148.00000   2101.92281      0.00047
     6.26000   2231.00000   2103.27707      0.00045
     6.27000   2240.00000   2104.75765      0.00045
     6.28000   2165.00000   2106.37120      0.00046
     6.29000   2251.00000   2108.12492      0.00044
     6.30000   2260.00000   2110.02673      0.00044
     6.31000   2308.00000   2112.08537      0.00043
     6.32000   2215.00000   2114.31059      0.00045
     6.33000   2177.00000   2116.71340      0.00046
     6.34000   2288.00000   2119.30650      0.00044
     6.35000   2298.00000   2122.10487      0.00044
     6.36000   2269.00000   2125.12667      0.00044
     6.37000   2281.00000   2128.39453      0.00044
     6.38000   2284.00000   2131.93726      0.00044
     6.39000   2275.00000   2135.79219      0.00044
     6.40000   2268.00000   2140.00789      0.00044
     6.41000   2380.00000   2144.64739      0.00042
     6.42000   2380.00000   2149.79144      0.00042
     6.43000   2384.00000   2155.54156      0.00042
     6.44000   2442.00000   2162.02221      0.00041
     6.45000   2439.00000   2169.38177      0.00041
     6.46000   2478.00000   2177.79160      0.00040
     6.47000   2474.00000   2187.44287      0.00040
     6.48000   2510.00000   2198.54072      0.00040
     6.49000   2490.00000   2211.29587      0.00040
     6.50000   2559.00000   2225.91403      0.00039
     6.51000   2480.00000   2242.58548      0.00040
     6.52000   2605.00000   2261.47830      0.00038
     6.53000   2594.00000   2282.73836      0.00039
     6.54000   2579.00000   2306.49633      0.00039
     6.55000   2681.00000   2332.87811      0.00037
     6.56000   2705.00000   2362.01419      0.00037
     6.57000   2643.00000   2394.04450      0.00038
     6.58000   2730.00000   2429.11765      0.00037
     6.59000   2748.00000   2467.38565      0.00036
     6.60000   2911.00000   2508.99780      0.00034
     6.61000   2957.00000   2554.09805      0.00034
     6.62000   2952.00000   2602.82854      0.00034
     6.63000   3012.00000   2655.33776      0.00033
     6.64000   2999.00000   2711.78901      0.00033
     6.65000   3031.00000   2772.36498      0.00033
     6.66000   3127.00000   2837.26648      0.00032
     6.67000   3204.00000   2906.70651      0.00031
     6.68000   3230.00000   2980.90322      0.00031
     6.69000   3297.00000   3060.07691      0.00030
     6.70000   3268.00000   3144.45374      0.00031
     6.71000   3315.00000   3234.27438      0.00030
     6.72000   3442.00000   3329.80265      0.00029
     6.73000   3405.00000   3431.32945      0.00029
     6.74000   3524.00000   3539.17047      0.00028
     6.75000   3668.00000   3653.66000      0.00027
     6.76000   3682.00000   3775.14589      0.00027
     6.77000   3873.00000   3903.99071      0.00026
     6.78000   4014.00000   4040.57972      0.00025
     6.79000   4144.00000   4185.33148      0.00024
     6.80000   4219.00000   4338.70496      0.00024
     6.81000   4302.00000   4501.20034      0.00023
     6.82000   4502.00000   4673.35491      0.00022
     6.83000   4704.00000   4855.73969      0.00021
     6.84000   4849.00000   5048.96265      0.00021
     6.85000   4994.00000   5253.67932      0.00020
     6.86000   5222.00000   5470.60611      0.00019
     6.87000   5388.00000   5700.52986      0.00019
     6.88000   5711.00000   5944.31094      0.00018
     6.89000   5739.00000   6202.88338      0.00017
     6.90000   5988.00000   6477.25920      0.00017
     6.91000   6394.00000   6768.54157      0.00016
     6.92000   6592.00000   7077.94510      0.00015
     6.93000   7027.00000   7406.81661      0.00014
     6.94000   7214.00000   7756.65188      0.00014
     6.95000   7701.00000   8129.11098      0.00013
     6.96000   8129.00000   8526.04021      0.00012
     6.97000   8312.00000   8949.50733      0.00012
     6.98000   8840.00000   9401.84935      0.00011
     6.99000   9244.00000   9885.72714      0.00011
     7.00000   9872.00000  10404.18354      0.00010
     7.01000  10411.00000  10960.70928      0.00009
     7.02000  10955.00000  11559.32555      0.00008
     7.03000  11644.00000  12204.68772      0.00007
     7.04000  12636.00000  12902.20821      0.00006
     7.05000  13217.00000  13658.19690      0.00006
     7.06000  14008.00000  14480.02704      0.00005
     7.07000  14916.00000  15376.34380      0.00004
     7.08000  16174.00000  16357.33257      0.00004
     7.09000  17000.00000  17435.05639      0.00003
     7.10000  18260.00000  18623.86552      0.00003
     7.11000  19842.00000  19940.86947      0.00003
     7.12000  21426.00000  21406.41506      0.00002
     7.13000  23183.00000  23044.41440      0.00002
     7.14000  25395.00000  24882.22988      0.00002
     7.15000  27816.00000  26949.68944      0.00001
     7.16000  30268.00000  29276.71068      0.00001
     7.17000  33580.00000  31889.00511      0.00001
     7.18000  36579.00000  34801.49199      0.00001
     7.19000  40111.00000  38009.44771      0.00001
     7.20000  43942.00000  41478.05020      0.00001
     7.21000  47719.00000  45131.73304      0.00000
     7.22000  51361.00000  48845.42341      0.00000
     7.23000  54417.00000  52440.03663      0.00000
     7.24000  57365.00000  55684.39576      0.00000
     7.25000  58712.00000  58305.29264      0.00000
     7.25999  60406.00000  60006.62703      0.00000
     7.27000  59699.00000  60507.04145      0.00000
     7.27999  57778.00000  59583.59162      0.00000
     7.29000  54592.00000  57136.15189      0.00000
     7.29999  50059.00000  53267.21865      0.00000
     7.31000  45163.00000  48250.75074      0.00000
     7.31999  39706.00000  42535.91624      0.00001
     7.33000  33865.00000  36561.96367      0.00001
     7.33999  28888.00000  30755.11293      0.00001
     7.35000  23733.00000  25390.32180      0.00002
     7.35999  19638.00000  20674.27407      0.00003
     7.37000  16041.00000  16676.04646      0.00004
     7.37999  13174.00000  13419.10166      0.00006
     7.39000  10910.00000  10841.39693      0.00008
     7.39999   9218.00000   8866.76422      0.00011
     7.41000   7735.00000   7384.50372      0.00013
     7.41999   6784.00000   6295.55082      0.00015
     7.43000   5787.00000   5500.26403      0.00017
     7.43999   5299.00000   4921.45706      0.00019
     7.45000   4751.00000   4493.82029      0.00021
     7.45999   4377.00000   4172.14158      0.00023
     7.47000   4057.00000   3921.99883      0.00025
     7.47999   3765.00000   3721.80270      0.00027
     7.49000   3541.00000   3555.88560      0.00028
     7.49999   3386.00000   3415.25218      0.00030
     7.50999   3218.00000   3293.23283      0.00031
     7.51999   3010.00000   3185.88754      0.00033
     7.52999   2963.00000   3090.44561      0.00034
     7.53999   2961.00000   3004.93898      0.00034
     7.54999   2909.00000   2927.89704      0.00034
     7.55999   2726.00000   2858.16943      0.00037
     7.56999   2642.00000   2794.82357      0.00038
     7.57999   2543.00000   2737.08429      0.00039
     7.58999   2549.00000   2684.29644      0.00039
     7.59999   2524.00000   2635.90014      0.00040
     7.60999   2453.00000   2591.41303      0.00041
     7.61999   2430.00000   2550.41724      0.00041
     7.62999   2453.00000   2512.54972      0.00041
     7.63999   2393.00000   2477.49355      0.00042
     7.64999   2275.00000   2444.97098      0.00044
     7.65999   2252.00000   2414.73777      0.00044
     7.66999   2245.00000   2386.57843      0.00045
     7.67999   2269.00000   2360.30230      0.00044
     7.68999   2196.00000   2335.73989      0.00046
     7.69999   2217.00000   2312.73997      0.00045
     7.70999   2190.00000   2291.16774      0.00046
     7.71999   2152.00000   2270.90298      0.00046
     7.72999   2162.00000   2251.83788      0.00046
     7.73999   2153.00000   2233.87553      0.00046
     7.74999   2151.00000   2216.92862      0.00046
     7.75999   2084.00000   2200.91829      0.00048
     7.76999   2184.00000   2185.77295      0.00046
     7.77999   2149.00000   2171.42718      0.00047
     7.78999   2055.00000   2157.82181      0.00049
     7.79999   2102.00000   2144.90334      0.00048
     7.80999   2096.00000   2132.62306      0.00048
     7.81999   2011.00000   2120.93645      0.00050
     7.82999   2115.00000   2109.80279      0.00047
     7.83999   2053.00000   2099.18465      0.00049
     7.84999   2043.00000   2089.04720      0.00049
     7.85999   2095.00000   2079.35810      0.00048
     7.86999   2073.00000   2070.08818      0.00048
     7.87999   2068.00000   2061.21072      0.00048
     7.88999   2042.00000   2052.70104      0.00049
     7.89999   1982.00000   2044.53629      0.00050
     7.90999   1988.00000   2036.69523      0.00050
     7.91999   1963.00000   2029.15761      0.00051
     7.92999   1951.00000   2021.90420      0.00051
     7.93999   1945.00000   2014.91786      0.00051
     7.94999   1905.00000   2008.18280      0.00052
     7.95999   1954.00000   2001.68430      0.00051
     7.96999   1876.00000   1995.40858      0.00053
     7.97999   1835.00000   1989.34245      0.00054
     7.98999   1854.00000   1983.47275      0.00054
     7.99999   1936.00000   1977.78733      0.00052
     8.00999   1897.00000   1972.27551      0.00053
     8.01999   1867.00000   1966.92724      0.00054
     8.02999   1959.00000   1961.73302      0.00051
     8.03999   1762.00000   1956.68352      0.00057
     8.04999   1783.00000   1951.76902      0.00056
     8.05999   1889.00000   1946.98038      0.00053
     8.06999   1794.00000   1942.30977      0.00056
     8.07999   1779.00000   1937.74979      0.00056
     8.08999   1810.00000   1933.29317      0.00055
     8.09999   1858.00000   1928.93226      0.00054
     8.10999   1799.00000   1924.65878      0.00056
     8.11999   1814.00000   1920.46552      0.00055
     8.12999   1751.00000   1916.34612      0.00057
     8.13999   1794.00000   1912.29413      0.00056
     8.14999   1770.00000   1908.30248      0.00056
     8.15999   1786.00000   1904.36294      0.00056
     8.16999   1763.00000   1900.46806      0.00057
     8.17999   1770.00000   1896.61133      0.00056
     8.18999   1825.00000   1892.78541      0.00055
     8.19999   1774.00000   1888.98014      0.00056
     8.20999   1719.00000   1885.18280      0.00058
     8.21999   1736.00000   1881.38389      0.00058
     8.22999   1792.00000   1877.57395      0.00056
     8.23999   1693.00000   1873.74092      0.00059
     8.24999   1759.00000   1869.87006      0.00057
     8.25999   1757.00000   1865.94682      0.00057
     8.26999   1821.00000   1861.95468      0.00055
     8.27999   1882.00000   1857.87197      0.00053
     8.28999   1792.00000   1853.67296      0.00056
     8.29999   1729.00000   1849.32916      0.00058
     8.30999   1698.00000   1844.80414      0.00059
     8.31999   1742.00000   1840.05303      0.00057
     8.32999   1730.00000   1835.01936      0.00058
     8.33999   1737.00000   1829.62255      0.00058
     8.34999   1679.00000   1823.74279      0.00060
     8.35999   1719.00000   1817.17780      0.00058
     8.36999   1722.00000   1809.52781      0.00058
     8.37999   1756.00000   1799.59681      0.00057
     8.38999   1757.00000   1786.06021      0.00057
     8.39999   1750.00000   1774.97233      0.00057
     8.40999   1711.00000   1773.33501      0.00058
     8.41999   1774.00000   1772.70506      0.00056
     8.42999   1713.00000   1772.07547      0.00058
     8.43999   1758.00000   1771.44622      0.00057
     8.44999   1737.00000   1770.81728      0.00058
     8.45999   1728.00000   1770.18866      0.00058
     8.46999   1801.00000   1769.56033      0.00056
     8.47999   1703.00000   1768.93228      0.00059
     8.48999   1726.00000   1768.30450      0.00058
     8.49999   1771.00000   1767.67696      0.00056
     8.50999   1746.00000   1767.04967      0.00057
     8.51999   1709.00000   1766.42260      0.00059
     8.52999   1745.00000   1765.79574      0.00057
     8.53999   1728.00000   1765.16908      0.00058
     8.54999   1734.00000   1764.54261      0.00058
     8.55999   1731.00000   1763.91631      0.00058
     8.56999   1799.00000   1763.29018      0.00056
     8.57999   1870.00000   1762.66419      0.00053
     8.58999   1726.00000   1762.03835      0.00058
     8.59999   1786.00000   1761.41264      0.00056
     8.60999   1756.00000   1760.78704      0.00057
     8.61999   1727.00000   1760.16155      0.00058
     8.62999   1757.00000   1759.53616      0.00057
     8.63999   1757.00000   1758.91086      0.00057
     8.64999   1862.00000   1758.28563      0.00054
     8.65999   1777.00000   1757.66047      0.00056
     8.66999   1800.00000   1757.03537      0.00056
     8.67999   1757.00000   1756.41032      0.00057
     8.68999   1740.00000   1755.78531      0.00057
     8.69999   1779.00000   1755.16034      0.00056
     8.70999   1752.00000   1754.53538      0.00057
     8.71999   1749.00000   1753.91045      0.00057
     8.72999   1729.00000   1753.28552      0.00058
     8.73999   1820.00000   1752.66059      0.00055
     8.74999   1763.00000   1752.03566      0.00057
     8.75999   1712.00000   1751.41071      0.00058
     8.76999   1728.00000   1750.78574      0.00058
     8.77999   1621.00000   1750.16075      0.00062
     8.78999   1684.00000   1749.53572      0.00059
     8.79999   1682.00000   1748.91065      0.00059
     8.80999   1710.00000   1748.28554      0.00058
     8.81999   1723.00000   1747.66038      0.00058
     8.82999   1683.00000   1747.03516      0.00059
     8.83999   1751.00000   1746.40988      0.00057
     8.84999   1745.00000   1745.78453      0.00057
     8.85999   1710.00000   1745.15912      0.00058
     8.86999   1646.00000   1744.53363      0.00061
     8.87999   1668.00000   1743.90805      0.00060
     8.88999   1718.00000   1743.28240      0.00058
     8.89999   1730.00000   1742.65666      0.00058
     8.90999   1633.00000   1742.03082      0.00061
     8.91999   1714.00000   1741.40489      0.00058
     8.92999   1614.00000   1740.77887      0.00062
     8.93999   1704.00000   1740.15274      0.00059
     8.94999   1700.00000   1739.52651      0.00059
     8.95999   1663.00000   1738.90018      0.00060
     8.96999   1661.00000   1738.27374      0.00060
     8.97999   1784.00000   1737.64719      0.00056
     8.98999   1786.00000   1737.02052      0.00056
     8.99999   1686.00000   1736.39375      0.00059
     9.00999   1687.00000   1735.76685      0.00059
     9.01999   1688.00000   1735.13985      0.00059
     9.02999   1640.00000   1734.51272      0.00061
     9.03999   1668.00000   1733.88548      0.00060
     9.04999   1650.00000   1733.25812      0.00061
     9.05999   1689.00000   1732.63064      0.00059
     9.06999   1658.00000   1732.00304      0.00060
     9.07999   1684.00000   1731.37532      0.00059
     9.08999   1655.00000   1730.74749      0.00060
     9.09999   1679.00000   1730.11953      0.00060
     9.10999   1716.00000   1729.49146      0.00058
     9.11999   1699.00000   1728.86327      0.00059
     9.12999   1684.00000   1728.23496      0.00059
     9.13999   1651.00000   1727.60654      0.00061
     9.14999   1650.00000   1726.97800      0.00061
     9.15999   1629.00000   1726.34936      0.00061
     9.16999   1690.00000   1725.72060      0.00059
     9.17999   1636.00000   1725.09173      0.00061
     9.18999   1602.00000   1724.46276      0.00062
     9.19999   1657.00000   1723.83368      0.00060
     9.20999   1755.00000   1723.20450      0.00057
     9.21999   1691.00000   1722.57522      0.00059
     9.22999   1689.00000   1721.94584      0.00059
     9.23999   1673.00000   1721.31637      0.00060
     9.24999   1625.00000   1720.68681      0.00062
     9.25999   1634.00000   1720.05717      0.00061
     9.26999   1729.00000   1719.42744      0.00058
     9.27999   1665.00000   1718.79762      0.00060
     9.28999   1602.00000   1718.16774      0.00062
     9.29999   1686.00000   1717.53778      0.00059
     9.30999   1704.00000   1716.90775      0.00059
     9.31999   1751.00000   1716.27766      0.00057
     9.32999   1596.00000   1715.64751      0.00063
     9.33999   1637.00000   1715.01730      0.00061
     9.34999   1616.00000   1714.38705      0.00062
     9.35999   1706.00000   1713.75675      0.00059
     9.36999   1678.00000   1713.12641      0.00060
     9.37999   1668.00000   1712.49604      0.00060
     9.38999   1691.00000   1711.86563      0.00059
     9.39999   1721.00000   1711.23521      0.00058
     9.40999   1607.00000   1710.60476      0.00062
     9.41999   1659.00000   1709.97431      0.00060
     9.42999   1743.00000   1709.34385      0.00057
     9.43999   1685.00000   1708.71338      0.00059
     9.44999   1660.00000   1708.08293      0.00060
     9.45999   1678.00000   1707.45249      0.00060
     9.46999   1618.00000   1706.82207      0.00062
     9.47999   1650.00000   1706.19167      0.00061
     9.48999   1742.00000   1705.56131      0.00057
     9.49999   1759.00000   1704.93099      0.00057
     9.50999   1700.00000   1704.30072      0.00059
     9.51999   1683.00000   1703.67050      0.00059
     9.52999   1655.00000   1703.04035      0.00060
     9.53999   1661.00000   1702.41026      0.00060
     9.54999   1670.00000   1701.78026      0.00060
     9.55999   1665.00000   1701.15033      0.00060
     9.56999   1663.00000   1700.52051      0.00060
     9.57999   1701.00000   1699.89078      0.00059
     9.58999   1626.00000   1699.26117      0.00062
     9.59999   1707.00000   1698.63167      0.00059
     9.60999   1667.00000   1698.00230      0.00060
     9.61999   1651.00000   1697.37307      0.00061
     9.62999   1629.00000   1696.74398      0.00061
     9.63999   1650.00000   1696.11504      0.00061
     9.64999   1562.00000   1695.48627      0.00064
     9.65999   1635.00000   1694.85767      0.00061
     9.66999   1665.00000   1694.22924      0.00060
     9.67999   1578.00000   1693.60101      0.00063
     9.68999   1594.00000   1692.97298      0.00063
     9.69999   1578.00000   1692.34516      0.00063
     9.70999   1644.00000   1691.71756      0.00061
     9.71999   1739.00000   1691.09018      0.00058
     9.72999   1690.00000   1690.46304      0.00059
     9.73999   1720.00000   1689.83616      0.00058
     9.74999   1664.00000   1689.20953      0.00060
     9.75999   1632.00000   1688.58317      0.00061
     9.76999   1679.00000   1687.95709      0.00060
     9.77999   1692.00000   1687.33130      0.00059
     9.78999   1630.00000   1686.70580      0.00061
     9.79999   1662.00000   1686.08063      0.00060
     9.80999   1655.00000   1685.45577      0.00060
     9.81999   1666.00000   1684.83124      0.00060
     9.82999   1642.00000   1684.20706      0.00061
     9.83999   1600.00000   1683.58323      0.00063
     9.84999   1657.00000   1682.95977      0.00060
     9.85999   1615.00000   1682.33669      0.00062
     9.86999   1680.00000   1681.71399      0.00060
     9.87999   1686.00000   1681.09170      0.00059
     9.88999   1663.00000   1680.46981      0.00060
     9.89999   1593.00000   1679.84835      0.00063
     9.90999   1673.00000   1679.22732      0.00060
     9.91999   1639.00000   1678.60674      0.00061
     9.92999   1656.00000   1677.98662      0.00060
     9.93999   1652.00000   1677.36697      0.00061
     9.94999   1621.00000   1676.74780      0.00062
     9.95999   1679.00000   1676.12913      0.00060
     9.96999   1748.00000   1675.51096      0.00057
     9.97999   1629.00000   1674.89331      0.00061
     9.98999   1715.00000   1674.27619      0.00058
     9.99999   1642.00000   1673.65961      0.00061
    10.00999   1681.00000   1673.04360      0.00059
    10.01999   1674.00000   1672.42815      0.00060
    10.02999   1658.00000   1671.81328      0.00060
    10.03999   1645.00000   1671.19900      0.00061
    10.04999   1584.00000   1670.58534      0.00063
    10.05999   1656.00000   1669.97229      0.00060
    10.06999   1579.00000   1669.35988      0.00063
    10.07999   1663.00000   1668.74811      0.00060
    10.08999   1564.00000   1668.13700      0.00064
    10.09999   1633.00000   1667.52656      0.00061
    10.10999   1578.00000   1666.91681      0.00063
    10.11999   1599.00000   1666.30775      0.00063
    10.12999   1703.00000   1665.69941      0.00059
    10.13999   1667.00000   1665.09180      0.00060
    10.14999   1619.00000   1664.48492      0.00062
    10.15999   1639.00000   1663.87879      0.00061
    10.16999   1689.00000   1663.27343      0.00059
    10.17999   1628.00000   1662.66885      0.00061
    10.18999   1600.00000   1662.06507      0.00063
    10.19999   1638.00000   1661.46208      0.00061
    10.20999   1639.00000   1660.85992      0.00061
    10.21999   1641.00000   1660.25860      0.00061
    10.22999   1580.00000   1659.65812      0.00063
    10.23999   1592.00000   1659.05851      0.00063
    10.24999   1582.00000   1658.45977      0.00063
    10.25999   1573.00000   1657.86192      0.00064
    10.26999   1620.00000   1657.26498      0.00062
    10.27999   1628.00000   1656.66896      0.00061
    10.28999   1627.00000   1656.07386      0.00061
    10.29999   1630.00000   1655.47972      0.00061
    10.30999   1667.00000   1654.88654      0.00060
    10.31999   1624.00000   1654.29433      0.00062
    10.32999   1622.00000   1653.70311      0.00062
    10.33999   1715.00000   1653.11290      0.00058
    10.34999   1616.00000   1652.52370      0.00062
    10.35999   1691.00000   1651.93554      0.00059
    10.36999   1590.00000   1651.34843      0.00063
    10.37999   1639.00000   1650.76237      0.00061
    10.38999   1681.00000   1650.17740      0.00059
    10.39999   1574.00000   1649.59352      0.00064
    10.40999   1609.00000   1649.01074      0.00062
    10.41999   1665.00000   1648.42908      0.00060
    10.42999   1661.00000   1647.84856      0.00060
    10.43999   1607.00000   1647.26919      0.00062
    10.44999   1629.00000   1646.69098      0.00061
    10.45999   1606.00000   1646.11396      0.00062
    10.46999   1664.00000   1645.53812      0.00060
    10.47999   1622.00000   1644.96350      0.00062
    10.48999   1610.00000   1644.39010      0.00062
    10.49999   1639.00000   1643.81794      0.00061
    10.50999   1554.00000   1643.24704      0.00064
    10.51999   1599.00000   1642.67740      0.00063
    10.52999   1606.00000   1642.10905      0.00062
    10.53999   1650.00000   1641.54199      0.00061
    10.54999   1630.00000   1640.97625      0.00061
    10.55999   1638.00000   1640.41184      0.00061
    10.56999   1686.00000   1639.84877      0.00059
    10.57999   1684.00000   1639.28706      0.00059
    10.58999   1652.00000   1638.72672      0.00061
    10.59999   1645.00000   1638.16778      0.00061
    10.60999   1632.00000   1637.61023      0.00061
    10.61999   1643.00000   1637.05411      0.00061
    10.62999   1623.00000   1636.49942      0.00062
    10.63999   1617.00000   1635.94618      0.00062
    10.64999   1679.00000   1635.39440      0.00060
    10.65999   1618.00000   1634.84410      0.00062
    10.66999   1649.00000   1634.29530      0.00061
    10.67999   1638.00000   1633.74801      0.00061
    10.68999   1628.00000   1633.20224      0.00061
    10.69999   1563.00000   1632.65801      0.00064
    10.70999   1527.00000   1632.11534      0.00065
    10.71999   1559.00000   1631.57423      0.00064
    10.72999   1628.00000   1631.03471      0.00061
    10.73999   1653.00000   1630.49680      0.00060
    10.74999   1628.00000   1629.96049      0.00061
    10.75999   1681.00000   1629.42582      0.00059
    10.76999   1659.00000   1628.89280      0.00060
    10.77999   1642.00000   1628.36143      0.00061
    10.78999   1659.00000   1627.83174      0.00060
    10.79999   1712.00000   1627.30375      0.00058
    10.80999   1601.00000   1626.77746      0.00062
    10.81999   1651.00000   1626.25289      0.00061
    10.82999   1665.00000   1625.73005      0.00060
    10.83999   1618.00000   1625.20897      0.00062
    10.84999   1672.00000   1624.68966      0.00060
    10.85999   1649.00000   1624.17213      0.00061
    10.86999   1645.00000   1623.65639      0.00061
    10.87999   1684.00000   1623.14247      0.00059
    10.88999   1626.00000   1622.63037      0.00062
    10.89999   1613.00000   1622.12012      0.00062
    10.90999   1636.00000   1621.61172      0.00061
    10.91999   1686.00000   1621.10520      0.00059
    10.92999   1635.00000   1620.60056      0.00061
    10.93999   1581.00000   1620.09783      0.00063
    10.94999   1638.00000   1619.59701      0.00061
    10.95999   1612.00000   1619.09812      0.00062
    10.96999   1673.00000   1618.60118      0.00060
    10.97999   1680.00000   1618.10621      0.00060
    10.98999   1646.00000   1617.61321      0.00061
    10.99999   1589.00000   1617.12220      0.00063
    11.00999   1614.00000   1616.63320      0.00062
    11.01999   1609.00000   1616.14622      0.00062
    11.02999   1626.00000   1615.66127      0.00062
    11.03999   1630.00000   1615.17838      0.00061
    11.04999   1606.00000   1614.69755      0.00062
    11.05999   1557.00000   1614.21880      0.00064
    11.06999   1636.00000   1613.74215      0.00061
    11.07999   1614.00000   1613.26761      0.00062
    11.08999   1648.00000   1612.79519      0.00061
    11.09999   1642.00000   1612.32491      0.00061
    11.10999   1669.00000   1611.85679      0.00060
    11.11999   1637.00000   1611.39083      0.00061
    11.12999   1634.00000   1610.92706      0.00061
    11.13999   1660.00000   1610.46548      0.00060
    11.14999   1657.00000   1610.00611      0.00060
    11.15999   1595.00000   1609.54898      0.00063
    11.16999   1752.00000   1609.09408      0.00057
    11.17999   1585.00000   1608.64143      0.00063
    11.18999   1623.00000   1608.19106      0.00062
    11.19999   1630.00000   1607.74297      0.00061
    11.20999   1692.00000   1607.29718      0.00059
    11.21999   1663.00000   1606.85370      0.00060
    11.22999   1610.00000   1606.41254      0.00062
    11.23999   1619.00000   1605.97373      0.00062
    11.24999   1580.00000   1605.53727      0.00063
    11.25999   1615.00000   1605.10318      0.00062
    11.26999   1650.00000   1604.67148      0.00061
    11.27999   1625.00000   1604.24217      0.00062
    11.28999   1645.00000   1603.81527      0.00061
    11.29999   1644.00000   1603.39079      0.00061
    11.30999   1632.00000   1602.96875      0.00061
    11.31999   1651.00000   1602.54917      0.00061
    11.32999   1611.00000   1602.13205      0.00062
    11.33999   1618.00000   1601.71741      0.00062
    11.34999   1666.00000   1601.30527      0.00060
    11.35999   1551.00000   1600.89563      0.00064
    11.36999   1601.00000   1600.48852      0.00062
    11.37999   1670.00000   1600.08393      0.00060
    11.38999   1643.00000   1599.68190      0.00061
    11.39999   1573.00000   1599.28243      0.00064
    11.40999   1633.00000   1598.88553      0.00061
    11.41999   1710.00000   1598.49122      0.00058
    11.42999   1638.00000   1598.09952      0.00061
    11.43999   1607.00000   1597.71042      0.00062
    11.44999   1576.00000   1597.32396      0.00063
    11.45999   1685.00000   1596.94014      0.00059
    11.46999   1624.00000   1596.55897      0.00062
    11.47999   1613.00000   1596.18047      0.00062
    11.48999   1637.00000   1595.80465      0.00061
    11.49999   1642.00000   1595.43152      0.00061
    11.50999   1577.00000   1595.06110      0.00063
    11.51999   1647.00000   1594.69340      0.00061
    11.52999   1633.00000   1594.32843      0.00061
    11.53999   1636.00000   1593.96621      0.00061
    11.54999   1652.00000   1593.60674      0.00061
    11.55999   1636.00000   1593.25004      0.00061
    11.56999   1632.00000   1592.89613      0.00061
    11.57999   1627.00000   1592.54501      0.00061
    11.58999   1627.00000   1592.19670      0.00061
    11.59999   1544.00000   1591.85122      0.00065
    11.60999   1623.00000   1591.50856      0.00062
    11.61999   1621.00000   1591.16875      0.00062
    11.62999   1636.00000   1590.83179      0.00061
    11.63999   1675.00000   1590.49771      0.00060
    11.64999   1615.00000   1590.16650      0.00062
    11.65999   1646.00000   1589.83819      0.00061
    11.66999   1659.00000   1589.51279      0.00060
    11.67999   1698.00000   1589.19030      0.00059
    11.68999   1640.00000   1588.87075      0.00061
    11.69999   1627.00000   1588.55413      0.00061
    11.70999   1579.00000   1588.24047      0.00063
    11.71999   1618.00000   1587.92977      0.00062
    11.72999   1665.00000   1587.62205      0.00060
    11.73999   1607.00000   1587.31731      0.00062
    11.74999   1581.00000   1587.01558      0.00063
    11.75999   1569.00000   1586.71685      0.00064
    11.76999   1683.00000   1586.42115      0.00059
    11.77999   1691.00000   1586.12848      0.00059
    11.78999   1612.00000   1585.83886      0.00062
    11.79999   1696.00000   1585.55229      0.00059
    11.80999   1636.00000   1585.26879      0.00061
    11.81999   1599.00000   1584.98837      0.00063
    11.82999   1601.00000   1584.71103      0.00062
    11.83999   1709.00000   1584.43680      0.00059
    11.84999   1641.00000   1584.16568      0.00061
    11.85999   1698.00000   1583.89767      0.00059
    11.86999   1716.00000   1583.63280      0.00058
    11.87999   1689.00000   1583.37108      0.00059
    11.88999   1579.00000   1583.11250      0.00063
    11.89999   1585.00000   1582.85709      0.00063
    11.90999   1635.00000   1582.60486      0.00061
    11.91999   1665.00000   1582.35581      0.00060
    11.92999   1608.00000   1582.10995      0.00062
    11.93999   1654.00000   1581.86730      0.00060
    11.94999   1655.00000   1581.62786      0.00060
    11.95999   1629.00000   1581.39165      0.00061
    11.96999   1594.00000   1581.15867      0.00063
    11.97999   1596.00000   1580.92894      0.00063
    11.98999   1555.00000   1580.70247      0.00064
    11.99999   1619.00000   1580.47926      0.00062
    12.00999   1606.00000   1580.25932      0.00062
    12.01999   1610.00000   1580.04266      0.00062
    12.02999   1572.00000   1579.82930      0.00064
    12.03999   1583.00000   1579.61925      0.00063
    12.04999   1609.00000   1579.41250      0.00062
    12.05999   1608.00000   1579.20908      0.00062
    12.06999   1574.00000   1579.00899      0.00064
    12.07999   1613.00000   1578.81223      0.00062
    12.08999   1590.00000   1578.61883      0.00063
    12.09999   1618.00000   1578.42878      0.00062
    12.10999   1645.00000   1578.24211      0.00061
    12.11999   1586.00000   1578.05880      0.00063
    12.12999   1616.00000   1577.87888      0.00062
    12.13999   1642.00000   1577.70236      0.00061
    12.14999   1661.00000   1577.52924      0.00060
    12.15999   1700.00000   1577.35952      0.00059
    12.16999   1602.00000   1577.19323      0.00062
    12.17999   1608.00000   1577.03036      0.00062
    12.18999   1597.00000   1576.87093      0.00063
    12.19999   1620.00000   1576.71494      0.00062
    12.20999   1651.00000   1576.56241      0.00061
    12.21999   1639.00000   1576.41333      0.00061
    12.22999   1588.00000   1576.26772      0.00063
    12.23999   1625.00000   1576.12559      0.00062
    12.24999   1637.00000   1575.98694      0.00061
    12.25999   1601.00000   1575.85178      0.00062
    12.26999   1611.00000   1575.72012      0.00062
    12.27999   1691.00000   1575.59197      0.00059
    12.28999   1617.00000   1575.46733      0.00062
    12.29999   1599.00000   1575.34622      0.00063
    12.30999   1627.00000   1575.22863      0.00061
    12.31999   1599.00000   1575.11458      0.00063
    12.32999   1636.00000   1575.00407      0.00061
    12.33999   1615.00000   1574.89711      0.00062
    12.34999   1686.00000   1574.79370      0.00059
    12.35999   1555.00000   1574.69387      0.00064
    12.36999   1639.00000   1574.59760      0.00061
    12.37999   1688.00000   1574.50491      0.00059
    12.38999   1614.00000   1574.41580      0.00062
    12.39999   1647.00000   1574.33029      0.00061
    12.40999   1571.00000   1574.24837      0.00064
    12.41999   1646.00000   1574.17006      0.00061
    12.42999   1603.00000   1574.09536      0.00062
    12.43999   1605.00000   1574.02427      0.00062
    12.44999   1613.00000   1573.95680      0.00062
    12.45999   1617.00000   1573.89297      0.00062
    12.46999   1638.00000   1573.83277      0.00061
    12.47999   1664.00000   1573.77620      0.00060
    12.48999   1589.00000   1573.72329      0.00063
    12.49999   1623.00000   1573.67402      0.00062
    12.50999   1553.00000   1573.62842      0.00064
    12.51999   1574.00000   1573.58648      0.00064
    12.52999   1597.00000   1573.54820      0.00063
    12.53999   1627.00000   1573.51360      0.00061
    12.54999   1612.00000   1573.48268      0.00062
    12.55999   1681.00000   1573.45544      0.00059
    12.56999   1620.00000   1573.43190      0.00062
    12.57999   1631.00000   1573.41204      0.00061
    12.58999   1652.00000   1573.39589      0.00061
    12.59999   1607.00000   1573.38344      0.00062
    12.60999   1628.00000   1573.37470      0.00061
    12.61999   1588.00000   1573.36968      0.00063
    12.62999   1613.00000   1573.36837      0.00062
    12.63999   1688.00000   1573.37078      0.00059
    12.64999   1614.00000   1573.37693      0.00062
    12.65999   1630.00000   1573.38680      0.00061
    12.66999   1665.00000   1573.40041      0.00060
    12.67999   1662.00000   1573.41776      0.00060
    12.68999   1613.00000   1573.43886      0.00062
    12.69999   1602.00000   1573.46370      0.00062
    12.70999   1594.00000   1573.49230      0.00063
    12.71999   1578.00000   1573.52465      0.00063
    12.72999   1586.00000   1573.56076      0.00063
    12.73999   1598.00000   1573.60064      0.00063
    12.74999   1629.00000   1573.64428      0.00061
    12.75999   1620.00000   1573.69169      0.00062
    12.76999   1618.00000   1573.74288      0.00062
    12.77999   1617.00000   1573.79784      0.00062
    12.78999   1657.00000   1573.85658      0.00060
    12.79999   1610.00000   1573.91911      0.00062
    12.80999   1608.00000   1573.98542      0.00062
    12.81999   1584.00000   1574.05552      0.00063
    12.82999   1628.00000   1574.12942      0.00061
    12.83999   1637.00000   1574.20710      0.00061
    12.84999   1553.00000   1574.28859      0.00064
    12.85999   1657.00000   1574.37388      0.00060
    12.86999   1625.00000   1574.46297      0.00062
    12.87999   1623.00000   1574.55589      0.00062
    12.88999   1595.00000   1574.65270      0.00063
    12.89999   1588.00000   1574.75342      0.00063
    12.90999   1622.00000   1574.85804      0.00062
    12.91999   1577.00000   1574.96660      0.00063
    12.92999   1659.00000   1575.07916      0.00060
    12.93999   1598.00000   1575.19576      0.00063
    12.94999   1588.00000   1575.31642      0.00063
    12.95999   1675.00000   1575.44116      0.00060
    12.96999   1646.00000   1575.57008      0.00061
    12.97999   1670.00000   1575.70322      0.00060
    12.98999   1623.00000   1575.84061      0.00062
    12.99999   1599.00000   1575.98232      0.00063
    13.00999   1629.00000   1576.12846      0.00061
    13.01999   1609.00000   1576.27908      0.00062
    13.02999   1638.00000   1576.43424      0.00061
    13.03999   1567.00000   1576.59409      0.00064
    13.04999   1632.00000   1576.75872      0.00061
    13.05999   1630.00000   1576.92824      0.00061
    13.06999   1648.00000   1577.10280      0.00061
    13.07999   1673.00000   1577.28257      0.00060
    13.08999   1644.00000   1577.46771      0.00061
    13.09999   1559.00000   1577.65845      0.00064
    13.10999   1641.00000   1577.85504      0.00061
    13.11999   1629.00000   1578.05774      0.00061
    13.12999   1665.00000   1578.26691      0.00060
    13.13999   1704.00000   1578.48293      0.00059
    13.14999   1685.00000   1578.70629      0.00059
    13.15999   1605.00000   1578.93760      0.00062
    13.16999   1643.00000   1579.17760      0.00061
    13.17999   1625.00000   1579.42749      0.00062
    13.18999   1607.00000   1579.68860      0.00062
    13.19999   1612.00000   1579.96273      0.00062
    13.20999   1634.00000   1580.25224      0.00061
    13.21999   1711.00000   1580.56060      0.00058
    13.22999   1608.00000   1580.89295      0.00062
    13.23999   1659.00000   1581.25770      0.00060
    13.24999   1604.00000   1581.67235      0.00062
    13.25999   1639.00000   1582.19962      0.00061
    13.26999   1612.00000   1582.81930      0.00062
    13.27999   1643.00000   1583.14236      0.00061
    13.28999   1622.00000   1583.42178      0.00062
    13.29999   1579.00000   1583.70382      0.00063
    13.30999   1610.00000   1583.99037      0.00062
    13.31999   1606.00000   1584.28146      0.00062
    13.32999   1593.00000   1584.57711      0.00063
    13.33999   1642.00000   1584.87734      0.00061
    13.34999   1644.00000   1585.18217      0.00061
    13.35999   1632.00000   1585.49163      0.00061
    13.36999   1680.00000   1585.80575      0.00060
    13.37999   1667.00000   1586.12455      0.00060
    13.38999   1586.00000   1586.44806      0.00063
    13.39999   1694.00000   1586.77632      0.00059
    13.40999   1628.00000   1587.10934      0.00061
    13.41999   1652.00000   1587.44717      0.00061
    13.42999   1616.00000   1587.78983      0.00062
    13.43999   1585.00000   1588.13737      0.00063
    13.44999   1592.00000   1588.48981      0.00063
    13.45999   1618.00000   1588.84721      0.00062
    13.46999   1646.00000   1589.20959      0.00061
    13.47999   1645.00000   1589.57700      0.00061
    13.48999   1691.00000   1589.94949      0.00059
    13.49999   1668.00000   1590.32711      0.00060
    13.50999   1652.00000   1590.70989      0.00061
    13.51999   1628.00000   1591.09790      0.00061
    13.52999   1570.00000   1591.49118      0.00064
    13.53999   1631.00000   1591.88980      0.00061
    13.54999   1623.00000   1592.29382      0.00062
    13.55999   1641.00000   1592.70329      0.00061
    13.56999   1663.00000   1593.11829      0.00060
    13.57999   1707.00000   1593.53888      0.00059
    13.58999   1618.00000   1593.96515      0.00062
    13.59999   1652.00000   1594.39716      0.00061
    13.60999   1653.00000   1594.83501      0.00060
    13.61999   1613.00000   1595.27877      0.00062
    13.62999   1619.00000   1595.72854      0.00062
    13.63999   1580.00000   1596.18443      0.00063
    13.64999   1651.00000   1596.64652      0.00061
    13.65999   1655.00000   1597.11494      0.00060
    13.66999   1624.00000   1597.58980      0.00062
    13.67999   1675.00000   1598.07122      0.00060
    13.68999   1573.00000   1598.55933      0.00064
    13.69999   1654.00000   1599.05428      0.00060
    13.70999   1637.00000   1599.55620      0.00061
    13.71999   1610.00000   1600.06527      0.00062
    13.72999   1717.00000   1600.58164      0.00058
    13.73999   1676.00000   1601.10550      0.00060
    13.74999   1654.00000   1601.63703      0.00060
    13.75999   1721.00000   1602.17645      0.00058
    13.76999   1673.00000   1602.72395      0.00060
    13.77999   1650.00000   1603.27979      0.00061
    13.78999   1639.00000   1603.84421      0.00061
    13.79999   1575.00000   1604.41746      0.00063
    13.80999   1604.00000   1604.99985      0.00062
    13.81999   1598.00000   1605.59168      0.00063
    13.82999   1688.00000   1606.19327      0.00059
    13.83999   1637.00000   1606.80497      0.00061
    13.84999   1660.00000   1607.42719      0.00060
    13.85999   1660.00000   1608.06031      0.00060
    13.86999   1640.00000   1608.70479      0.00061
    13.87999   1599.00000   1609.36110      0.00063
    13.88999   1725.00000   1610.02978      0.00058
    13.89999   1671.00000   1610.71137      0.00060
    13.90999   1617.00000   1611.40649      0.00062
    13.91999   1654.00000   1612.11581      0.00060
    13.92999   1754.00000   1612.84005      0.00057
    13.93999   1701.00000   1613.58000      0.00059
    13.94999   1706.00000   1614.33652      0.00059
    13.95999   1659.00000   1615.11056      0.00060
    13.96999   1640.00000   1615.90315      0.00061
    13.97999   1694.00000   1616.71544      0.00059
    13.98999   1653.00000   1617.54870      0.00060
    13.99999   1658.00000   1618.40432      0.00060
    14.00999   1650.00000   1619.28389      0.00061
    14.01999   1662.00000   1620.18916      0.00060
    14.02999   1633.00000   1621.12217      0.00061
    14.03999   1636.00000   1622.08523      0.00061
    14.04999   1693.00000   1623.08106      0.00059
    14.05999   1662.00000   1624.11289      0.00060
    14.06999   1611.00000   1625.18459      0.00062
    14.07999   1668.00000   1626.30089      0.00060
    14.08999   1622.00000   1627.46760      0.00062
    14.09999   1666.00000   1628.69189      0.00060
    14.10999   1712.00000   1629.98265      0.00058
    14.11999   1672.00000   1631.35082      0.00060
    14.12999   1681.00000   1632.80982      0.00059
    14.13999   1653.00000   1634.37590      0.00060
    14.14999   1617.00000   1636.06854      0.00062
    14.15999   1625.00000   1637.91072      0.00062
    14.16999   1672.00000   1639.92916      0.00060
    14.17999   1698.00000   1642.15434      0.00059
    14.18999   1675.00000   1644.62041      0.00060
    14.19999   1631.00000   1647.36488      0.00061
    14.20999   1632.00000   1650.42819      0.00061
    14.21999   1663.00000   1653.85337      0.00060
    14.22999   1745.00000   1657.68590      0.00057
    14.23999   1663.00000   1661.97383      0.00060
    14.24999   1687.00000   1666.76810      0.00059
    14.25999   1728.00000   1672.12306      0.00058
    14.26999   1691.00000   1678.09718      0.00059
    14.27999   1708.00000   1684.75407      0.00059
    14.28999   1673.00000   1692.16362      0.00060
    14.29999   1755.00000   1700.40353      0.00057
    14.30999   1681.00000   1709.56107      0.00059
    14.31999   1760.00000   1719.73541      0.00057
    14.32999   1770.00000   1731.04046      0.00056
    14.33999   1714.00000   1743.60857      0.00058
    14.34999   1761.00000   1757.59528      0.00057
    14.35999   1802.00000   1773.18544      0.00055
    14.36999   1810.00000   1790.60086      0.00055
    14.37999   1847.00000   1810.10978      0.00054
    14.38999   1875.00000   1832.03776      0.00053
    14.39999   1948.00000   1856.77939      0.00051
    14.40999   1925.00000   1884.80887      0.00052
    14.41999   1985.00000   1916.68673      0.00050
    14.42999   1989.00000   1953.05789      0.00050
    14.43999   2010.00000   1994.63526      0.00050
    14.44999   2128.00000   2042.16161      0.00047
    14.45999   2142.00000   2096.34288      0.00047
    14.46999   2161.00000   2157.74798      0.00046
    14.47999   2339.00000   2226.67434      0.00043
    14.48999   2372.00000   2302.98531      0.00042
    14.49999   2475.00000   2385.93322      0.00040
    14.50999   2453.00000   2473.99000      0.00041
    14.51999   2708.00000   2564.71147      0.00037
    14.52999   2844.00000   2654.66193      0.00035
    14.53999   2890.00000   2739.42196      0.00035
    14.54999   3009.00000   2813.70369      0.00033
    14.55999   3118.00000   2871.61479      0.00032
    14.56999   3057.00000   2907.15170      0.00033
    14.57999   3029.00000   2915.03144      0.00033
    14.58999   3051.00000   2891.88525      0.00033
    14.59999   2953.00000   2837.52536      0.00034
    14.60999   2870.00000   2755.60752      0.00035
    14.61999   2829.00000   2653.06664      0.00035
    14.62999   2646.00000   2538.46046      0.00038
    14.63999   2493.00000   2420.11569      0.00040
    14.64999   2385.00000   2304.89993      0.00042
    14.65999   2359.00000   2197.78698      0.00042
    14.66999   2166.00000   2101.93037      0.00046
    14.67999   2008.00000   2018.93620      0.00050
    14.68999   2008.00000   1949.17704      0.00050
    14.69999   1981.00000   1892.10020      0.00050
    14.70999   1892.00000   1846.52051      0.00053
    14.71999   1830.00000   1810.88821      0.00055
    14.72999   1764.00000   1783.51772      0.00057
    14.73999   1824.00000   1762.76471      0.00055
    14.74999   1786.00000   1747.14557      0.00056
    14.75999   1751.00000   1735.40233      0.00057
    14.76999   1754.00000   1726.52237      0.00057
    14.77999   1719.00000   1719.72615      0.00058
    14.78999   1782.00000   1714.43598      0.00056
    14.79999   1767.00000   1710.23712      0.00057
    14.80999   1771.00000   1706.83901      0.00056
    14.81999   1783.00000   1704.04125      0.00056
    14.82999   1722.00000   1701.70631      0.00058
    14.83999   1683.00000   1699.73919      0.00059
    14.84999   1706.00000   1698.07293      0.00059
    14.85999   1650.00000   1696.65892      0.00061
    14.86999   1703.00000   1695.46056      0.00059
    14.87999   1733.00000   1694.44924      0.00058
    14.88999   1730.00000   1693.60188      0.00058
    14.89999   1663.00000   1692.89936      0.00060
    14.90999   1713.00000   1692.32554      0.00058
    14.91999   1769.00000   1691.86660      0.00057
    14.92999   1606.00000   1691.51060      0.00062
    14.93999   1696.00000   1691.24718      0.00059
    14.94999   1749.00000   1691.06725      0.00057
    14.95999   1650.00000   1690.96286      0.00061
    14.96999   1670.00000   1690.92699      0.00060
    14.97999   1654.00000   1690.95344      0.00060
    14.98999   1706.00000   1691.03673      0.00059
    14.99999   1635.00000   1691.17196      0.00061
    15.00999   1645.00000   1691.35480      0.00061
    15.01999   1672.00000   1691.58135      0.00060
    15.02999   1653.00000   1691.84814      0.00060
    15.03999   1683.00000   1692.15203      0.00059
    15.04999   1622.00000   1692.49021      0.00062
    15.05999   1701.00000   1692.86015      0.00059
    15.06999   1732.00000   1693.25955      0.00058
    15.07999   1666.00000   1693.68635      0.00060
    15.08999   1674.00000   1694.13865      0.00060
    15.09999   1694.00000   1694.61475      0.00059
    15.10999   1705.00000   1695.11308      0.00059
    15.11999   1669.00000   1695.63222      0.00060
    15.12999   1682.00000   1696.17087      0.00059
    15.13999   1726.00000   1696.72785      0.00058
    15.14999   1698.00000   1697.30205      0.00059
    15.15999   1629.00000   1697.89249      0.00061
    15.16999   1635.00000   1698.49823      0.00061
    15.17999   1733.00000   1699.11842      0.00058
    15.18999   1681.00000   1699.75228      0.00059
    15.19999   1683.00000   1700.39910      0.00059
    15.20999   1712.00000   1701.05819      0.00058
    15.21999   1735.00000   1701.72894      0.00058
    15.22999   1690.00000   1702.41077      0.00059
    15.23999   1636.00000   1703.10314      0.00061
    15.24999   1669.00000   1703.80557      0.00060
    15.25999   1701.00000   1704.51758      0.00059
    15.26999   1696.00000   1705.23875      0.00059
    15.27999   1709.00000   1705.96867      0.00059
    15.28999   1691.00000   1706.70696      0.00059
    15.29999   1742.00000   1707.45328      0.00057
    15.30999   1668.00000   1708.20729      0.00060
    15.31999   1728.00000   1708.96869      0.00058
    15.32999   1757.00000   1709.73718      0.00057
    15.33999   1675.00000   1710.51250      0.00060
    15.34999   1695.00000   1711.29438      0.00059
    15.35999   1706.00000   1712.08259      0.00059
    15.36999   1715.00000   1712.87689      0.00058
    15.37999   1689.00000   1713.67707      0.00059
    15.38999   1687.00000   1714.48294      0.00059
    15.39999   1689.00000   1715.29429      0.00059
    15.40999   1651.00000   1716.11095      0.00061
    15.41999   1691.00000   1716.93274      0.00059
    15.42999   1642.00000   1717.75951      0.00061
    15.43999   1649.00000   1718.59110      0.00061
    15.44999   1700.00000   1719.42736      0.00059
    15.45999   1767.00000   1720.26815      0.00057
    15.46999   1717.00000   1721.11334      0.00058
    15.47999   1657.00000   1721.96280      0.00060
    15.48999   1680.00000   1722.81642      0.00060
    15.49999   1666.00000   1723.67408      0.00060
    15.50999   1705.00000   1724.53566      0.00059
    15.51999   1684.00000   1725.40107      0.00059
    15.52999   1715.00000   1726.27021      0.00058
    15.53999   1789.00000   1727.14297      0.00056
    15.54999   1718.00000   1728.01924      0.00058
    15.55999   1729.00000   1728.89889      0.00058
    15.56999   1737.00000   1729.78181      0.00058
    15.57999   1666.00000   1730.66792      0.00060
    15.58999   1717.00000   1731.55713      0.00058
    15.59999   1723.00000   1732.44929      0.00058
    15.60999   1701.00000   1733.34431      0.00059
    15.61999   1717.00000   1734.24212      0.00058
    15.62999   1678.00000   1735.14261      0.00060
    15.63999   1641.00000   1736.04565      0.00061
    15.64999   1700.00000   1736.95114      0.00059
    15.65999   1742.00000   1737.85901      0.00057
    15.66999   1693.00000   1738.76914      0.00059
    15.67999   1713.00000   1739.68138      0.00058
    15.68999   1682.00000   1740.59564      0.00059
    15.69999   1672.00000   1741.51184      0.00060
    15.70999   1762.00000   1742.42979      0.00057
    15.71999   1695.00000   1743.34937      0.00059
    15.72999   1690.00000   1744.27047      0.00059
    15.73999   1733.00000   1745.19291      0.00058
    15.74999   1696.00000   1746.11651      0.00059
    15.75999   1704.00000   1747.04111      0.00059
    15.76999   1657.00000   1747.96649      0.00060
    15.77999   1692.00000   1748.89239      0.00059
    15.78999   1761.00000   1749.81859      0.00057
    15.79999   1715.00000   1750.74473      0.00058
    15.80999   1767.00000   1751.67048      0.00057
    15.81999   1739.00000   1752.59542      0.00058
    15.82999   1715.00000   1753.51899      0.00058
    15.83999   1771.00000   1754.44053      0.00056
    15.84999   1748.00000   1755.35897      0.00057
    15.85999   1739.00000   1756.27311      0.00058
    15.86999   1676.00000   1757.18137      0.00060
    15.87999   1801.00000   1758.08163      0.00056
    15.88999   1748.00000   1758.97076      0.00057
    15.89999   1687.00000   1759.84408      0.00059
    15.90999   1730.00000   1760.69384      0.00058
    15.91999   1743.00000   1761.50357      0.00057
    15.92999   1700.00000   1762.21276      0.00059
    15.93999   1748.00000   1762.84444      0.00057
    15.94999   1767.00000   1763.80884      0.00057
    15.95999   1817.00000   1764.77416      0.00055
    15.96999   1725.00000   1765.76696      0.00058
    15.97999   1655.00000   1766.76080      0.00060
    15.98999   1685.00000   1767.75565      0.00059
    15.99999   1749.00000   1768.75151      0.00057
    16.00999   1747.00000   1769.74835      0.00057
    16.01999   1684.00000   1770.74617      0.00059
    16.02999   1660.00000   1771.74493      0.00060
    16.03999   1709.00000   1772.74464      0.00059
    16.04999   1691.00000   1773.74526      0.00059
    16.05999   1736.00000   1774.74679      0.00058
    16.06999   1758.00000   1775.74921      0.00057
    16.07999   1761.00000   1776.75250      0.00057
    16.08999   1750.00000   1777.75665      0.00057
    16.09999   1772.00000   1778.76164      0.00056
    16.10999   1751.00000   1779.76745      0.00057
    16.11999   1704.00000   1780.77407      0.00059
    16.12999   1655.00000   1781.78148      0.00060
    16.13999   1812.00000   1782.78967      0.00055
    16.14999   1689.00000   1783.79861      0.00059
    16.15999   1723.00000   1784.80830      0.00058
    16.16999   1760.00000   1785.81871      0.00057
    16.17999   1677.00000   1786.82984      0.00060
    16.18999   1722.00000   1787.84165      0.00058
    16.19999   1782.00000   1788.85414      0.00056
    16.20999   1709.00000   1789.86730      0.00059
    16.21999   1786.00000   1790.88109      0.00056
    16.22999   1639.00000   1791.89552      0.00061
    16.23999   1748.00000   1792.91055      0.00057
    16.24999   1762.00000   1793.92618      0.00057
    16.25999   1840.00000   1794.94239      0.00054
    16.26999   1747.00000   1795.95916      0.00057
    16.27999   1776.00000   1796.97648      0.00056
    16.28999   1694.00000   1797.99432      0.00059
    16.29999   1774.00000   1799.01268      0.00056
    16.30999   1698.00000   1800.03154      0.00059
    16.31999   1692.00000   1801.05087      0.00059
    16.32999   1787.00000   1802.07067      0.00056
    16.33999   1749.00000   1803.09092      0.00057
    16.34999   1738.00000   1804.11159      0.00058
    16.35999   1745.00000   1805.13269      0.00057
    16.37000   1741.00000   1806.15520      0.00057
    16.38000   1754.00000   1807.17707      0.00057
    16.39000   1794.00000   1808.19930      0.00056
    16.40000   1733.00000   1809.22188      0.00058
    16.41000   1805.00000   1810.24480      0.00055
    16.42000   1776.00000   1811.26803      0.00056
    16.43000   1738.00000   1812.29156      0.00058
    16.44000   1758.00000   1813.31537      0.00057
    16.45000   1815.00000   1814.33945      0.00055
    16.46000   1809.00000   1815.36378      0.00055
    16.47000   1745.00000   1816.38834      0.00057
    16.48000   1729.00000   1817.41312      0.00058
    16.49000   1792.00000   1818.43809      0.00056
    16.50000   1767.00000   1819.46326      0.00057
    16.51000   1756.00000   1820.48859      0.00057
    16.52000   1689.00000   1821.51407      0.00059
    16.53000   1779.00000   1822.53968      0.00056
    16.54000   1837.00000   1823.56542      0.00054
    16.55000   1738.00000   1824.59125      0.00058
    16.56000   1755.00000   1825.61717      0.00057
    16.57000   1809.00000   1826.64316      0.00055
    16.58000   1727.00000   1827.66920      0.00058
    16.59000   1767.00000   1828.69528      0.00057
    16.60000   1801.00000   1829.72137      0.00056
    16.61000   1823.00000   1830.74747      0.00055
    16.62000   1801.00000   1831.77356      0.00056
    16.63000   1744.00000   1832.79962      0.00057
    16.64000   1770.00000   1833.82563      0.00056
    16.65000   1713.00000   1834.85158      0.00058
    16.66000   1780.00000   1835.87744      0.00056
    16.67000   1763.00000   1836.90322      0.00057
    16.68000   1729.00000   1837.92888      0.00058
    16.69000   1763.00000   1838.95441      0.00057
    16.70000   1832.00000   1839.97980      0.00055
    16.71000   1819.00000   1841.00503      0.00055
    16.72000   1723.00000   1842.03009      0.00058
    16.73000   1707.00000   1843.05494      0.00059
    16.74000   1780.00000   1844.07959      0.00056
    16.75000   1714.00000   1845.10402      0.00058
    16.76000   1785.00000   1846.12820      0.00056
    16.77000   1810.00000   1847.15212      0.00055
    16.78000   1791.00000   1848.17577      0.00056
    16.79000   1898.00000   1849.19912      0.00053
    16.80000   1736.00000   1850.22217      0.00058
    16.81001   1822.00000   1851.24592      0.00055
    16.82001   1725.00000   1852.26830      0.00058
    16.83001   1794.00000   1853.29033      0.00056
    16.84001   1787.00000   1854.31198      0.00056
    16.85001   1779.00000   1855.33325      0.00056
    16.86001   1822.00000   1856.35411      0.00055
    16.87001   1771.00000   1857.37455      0.00056
    16.88001   1771.00000   1858.39456      0.00056
    16.89001   1849.00000   1859.41411      0.00054
    16.90001   1759.00000   1860.43319      0.00057
    16.91001   1750.00000   1861.45178      0.00057
    16.92001   1835.00000   1862.46988      0.00054
    16.93001   1725.00000   1863.48745      0.00058
    16.94001   1728.00000   1864.50449      0.00058
    16.95001   1776.00000   1865.52098      0.00056
    16.96001   1843.00000   1866.53691      0.00054
    16.97001   1817.00000   1867.55225      0.00055
    16.98001   1852.00000   1868.56699      0.00054
    16.99001   1823.00000   1869.58112      0.00055
    17.00001   1805.00000   1870.59462      0.00055
    17.01001   1859.00000   1871.60748      0.00054
    17.02001   1869.00000   1872.61967      0.00054
    17.03001   1879.00000   1873.63118      0.00053
    17.04001   1793.00000   1874.64200      0.00056
    17.05001   1821.00000   1875.65210      0.00055
    17.06001   1821.00000   1876.66149      0.00055
    17.07001   1877.00000   1877.67013      0.00053
    17.08001   1847.00000   1878.67801      0.00054
    17.09001   1763.00000   1879.68512      0.00057
    17.10001   1764.00000   1880.69144      0.00057
    17.11001   1805.00000   1881.69695      0.00055
    17.12001   1804.00000   1882.70164      0.00055
    17.13001   1846.00000   1883.70550      0.00054
    17.14001   1802.00000   1884.70850      0.00055
    17.15001   1866.00000   1885.71063      0.00054
    17.16001   1833.00000   1886.71188      0.00055
    17.17001   1822.00000   1887.71223      0.00055
    17.18001   1844.00000   1888.71167      0.00054
    17.19001   1817.00000   1889.71017      0.00055
    17.20001   1877.00000   1890.70772      0.00053
    17.21001   1815.00000   1891.70432      0.00055
    17.22001   1749.00000   1892.69993      0.00057
    17.23001   1832.00000   1893.69455      0.00055
    17.24002   1793.00000   1894.68916      0.00056
    17.25002   1862.00000   1895.68175      0.00054
    17.26002   1835.00000   1896.67329      0.00054
    17.27002   1799.00000   1897.66378      0.00056
    17.28002   1822.00000   1898.65320      0.00055
    17.29002   1791.00000   1899.64153      0.00056
    17.30002   1813.00000   1900.62876      0.00055
    17.31002   1841.00000   1901.61487      0.00054
    17.32002   1782.00000   1902.59985      0.00056
    17.33002   1802.00000   1903.58368      0.00055
    17.34002   1842.00000   1904.56635      0.00054
    17.35002   1858.00000   1905.54784      0.00054
    17.36002   1828.00000   1906.52813      0.00055
    17.37002   1805.00000   1907.50721      0.00055
    17.38002   1860.00000   1908.48507      0.00054
    17.39002   1845.00000   1909.46169      0.00054
    17.40002   1798.00000   1910.43705      0.00056
    17.41002   1858.00000   1911.41115      0.00054
    17.42002   1832.00000   1912.38395      0.00055
    17.43002   1822.00000   1913.35546      0.00055
    17.44002   1832.00000   1914.32565      0.00055
    17.45002   1895.00000   1915.29451      0.00053
    17.46002   1899.00000   1916.26203      0.00053
    17.47002   1805.00000   1917.22818      0.00055
    17.48002   1843.00000   1918.19296      0.00054
    17.49002   1826.00000   1919.15634      0.00055
    17.50002   1821.00000   1920.11832      0.00055
    17.51002   1897.00000   1921.07888      0.00053
    17.52002   1836.00000   1922.03801      0.00054
    17.53002   1886.00000   1922.99568      0.00053
    17.54002   1852.00000   1923.95189      0.00054
    17.55002   1834.00000   1924.90662      0.00055
    17.56002   1862.00000   1925.85986      0.00054
    17.57002   1903.00000   1926.81158      0.00053
    17.58002   1826.00000   1927.76178      0.00055
    17.59002   1817.00000   1928.71045      0.00055
    17.60002   1782.00000   1929.65756      0.00056
    17.61002   1799.00000   1930.60310      0.00056
    17.62002   1909.00000   1931.54705      0.00052
    17.63002   1840.00000   1932.48942      0.00054
    17.64002   1885.00000   1933.43017      0.00053
    17.65002   1862.00000   1934.36929      0.00054
    17.66002   1915.00000   1935.30677      0.00052
    17.67002   1843.00000   1936.24260      0.00054
    17.68003   1860.00000   1937.17769      0.00054
    17.69003   1823.00000   1938.11016      0.00055
    17.70003   1886.00000   1939.04094      0.00053
    17.71003   1816.00000   1939.97000      0.00055
    17.72003   1851.00000   1940.89733      0.00054
    17.73003   1849.00000   1941.82293      0.00054
    17.74003   1906.00000   1942.74677      0.00052
    17.75003   1915.00000   1943.66884      0.00052
    17.76003   1824.00000   1944.58912      0.00055
    17.77003   1852.00000   1945.50761      0.00054
    17.78003   1833.00000   1946.42429      0.00055
    17.79003   1887.00000   1947.33914      0.00053
    17.80003   1840.00000   1948.25215      0.00054
    17.81003   1925.00000   1949.16331      0.00052
    17.82003   1841.00000   1950.07260      0.00054
    17.83003   1896.00000   1950.98001      0.00053
    17.84003   1776.00000   1951.88552      0.00056
    17.85003   1883.00000   1952.78912      0.00053
    17.86003   1897.00000   1953.69080      0.00053
    17.87003   1858.00000   1954.59055      0.00054
    17.88003   1862.00000   1955.48834      0.00054
    17.89003   1872.00000   1956.38417      0.00053
    17.90003   1891.00000   1957.27802      0.00053
    17.91003   1870.00000   1958.16988      0.00053
    17.92003   1871.00000   1959.05973      0.00053
    17.93003   1886.00000   1959.94757      0.00053
    17.94003   1893.00000   1960.83337      0.00053
    17.95003   1942.00000   1961.71713      0.00051
    17.96003   1890.00000   1962.59883      0.00053
    17.97003   1945.00000   1963.47845      0.00051
    17.98003   1862.00000   1964.35599      0.00054
    17.99003   1903.00000   1965.23143      0.00053
    18.00003   1871.00000   1966.10476      0.00053
    18.01003   1912.00000   1966.97596      0.00052
    18.02003   1849.00000   1967.84502      0.00054
    18.03003   1855.00000   1968.71193      0.00054
    18.04003   1825.00000   1969.57668      0.00055
    18.05003   1797.00000   1970.43924      0.00056
    18.06003   1824.00000   1971.29962      0.00055
    18.07003   1907.00000   1972.15779      0.00052
    18.08003   1971.00000   1973.01374      0.00051
    18.09003   1948.00000   1973.86746      0.00051
    18.10003   1944.00000   1974.71894      0.00051
    18.11003   1915.00000   1975.56816      0.00052
    18.12004   1841.00000   1976.41596      0.00054
    18.13004   1894.00000   1977.26063      0.00053
    18.14004   1897.00000   1978.10300      0.00053
    18.15004   1904.00000   1978.94306      0.00053
    18.16004   1888.00000   1979.78081      0.00053
    18.17004   1938.00000   1980.61622      0.00052
    18.18004   1940.00000   1981.44929      0.00052
    18.19004   1985.00000   1982.28000      0.00050
    18.20004   1906.00000   1983.10833      0.00052
    18.21004   1978.00000   1983.93429      0.00051
    18.22004   2000.00000   1984.75785      0.00050
    18.23004   1951.00000   1985.57900      0.00051
    18.24004   1935.00000   1986.39773      0.00052
    18.25004   1952.00000   1987.21402      0.00051
    18.26004   1924.00000   1988.02788      0.00052
    18.27004   1989.00000   1988.83927      0.00050
    18.28004   1950.00000   1989.64820      0.00051
    18.29004   1895.00000   1990.45464      0.00053
    18.30004   1938.00000   1991.25859      0.00052
    18.31004   1911.00000   1992.06004      0.00052
    18.32004   1862.00000   1992.85896      0.00054
    18.33004   1859.00000   1993.65536      0.00054
    18.34004   1894.00000   1994.44922      0.00053
    18.35004   1969.00000   1995.24052      0.00051
    18.36004   1919.00000   1996.02925      0.00052
    18.37004   1899.00000   1996.81541      0.00053
    18.38004   1905.00000   1997.59898      0.00052
    18.39004   1988.00000   1998.37995      0.00050
    18.40004   1936.00000   1999.15831      0.00052
    18.41004   1973.00000   1999.93404      0.00051
    18.42004   1967.00000   2000.70713      0.00051
    18.43004   1879.00000   2001.47758      0.00053
    18.44004   1959.00000   2002.24537      0.00051
    18.45004   1947.00000   2003.01049      0.00051
    18.46004   1896.00000   2003.77297      0.00053
    18.47004   1931.00000   2004.53284      0.00052
    18.48004   1924.00000   2005.29015      0.00052
    18.49004   1988.00000   2006.04495      0.00050
    18.50004   2026.00000   2006.79731      0.00049
    18.51004   1997.00000   2007.54772      0.00050
    18.52004   1939.00000   2008.29704      0.00052
    18.53004   1952.00000   2009.04593      0.00051
    18.54004   1964.00000   2009.79522      0.00051
    18.55005   1979.00000   2010.54682      0.00051
    18.56005   1960.00000   2011.30020      0.00051
    18.57005   2014.00000   2012.05757      0.00050
    18.58005   1954.00000   2012.82050      0.00051
    18.59005   1997.00000   2013.59074      0.00050
    18.60005   2016.00000   2014.37062      0.00050
    18.61005   1860.00000   2015.16266      0.00054
    18.62005   1930.00000   2015.97029      0.00052
    18.63005   1991.00000   2016.79778      0.00050
    18.64005   1946.00000   2017.65097      0.00051
    18.65005   1899.00000   2018.53799      0.00053
    18.66005   1929.00000   2019.47173      0.00052
    18.67005   2001.00000   2020.48185      0.00050
    18.68005   1992.00000   2021.59139      0.00050
    18.69005   1956.00000   2022.68996      0.00051
    18.70005   2027.00000   2023.75586      0.00049
    18.71005   2040.00000   2024.89771      0.00049
    18.72005   2011.00000   2026.15693      0.00050
    18.73005   1972.00000   2027.58110      0.00051
    18.74005   2002.00000   2029.24797      0.00050
    18.75005   2047.00000   2031.30748      0.00049
    18.76005   2002.00000   2034.21794      0.00050
    18.77005   2025.00000   2038.19385      0.00049
    18.78005   1987.00000   2040.76629      0.00050
    18.79005   2029.00000   2041.67535      0.00049
    18.80005   1984.00000   2042.44249      0.00050
    18.81005   1999.00000   2043.20769      0.00050
    18.82005   2019.00000   2043.97096      0.00050
    18.83005   2027.00000   2044.73232      0.00049
    18.84005   2017.00000   2045.49175      0.00050
    18.85005   2006.00000   2046.24929      0.00050
    18.86005   2005.00000   2047.00492      0.00050
    18.87005   1993.00000   2047.75866      0.00050
    18.88005   2036.00000   2048.51053      0.00049
    18.89005   2009.00000   2049.26052      0.00050
    18.90005   2001.00000   2050.00864      0.00050
    18.91005   1989.00000   2050.75492      0.00050
    18.92005   1984.00000   2051.49936      0.00050
    18.93005   2002.00000   2052.24196      0.00050
    18.94005   2045.00000   2052.98275      0.00049
    18.95005   2066.00000   2053.72173      0.00048
    18.96005   1992.00000   2054.45891      0.00050
    18.97005   2005.00000   2055.19431      0.00050
    18.98005   2018.00000   2055.92795      0.00050
    18.99006   2064.00000   2056.66055      0.00048
    19.00006   2039.00000   2057.39069      0.00049
    19.01006   2031.00000   2058.11910      0.00049
    19.02006   2022.00000   2058.84580      0.00049
    19.03006   2072.00000   2059.57080      0.00048
    19.04006   2009.00000   2060.29412      0.00050
    19.05006   2011.00000   2061.01578      0.00050
    19.06006   2048.00000   2061.73580      0.00049
    19.07006   2037.00000   2062.45419      0.00049
    19.08006   2025.00000   2063.17097      0.00049
    19.09006   2036.00000   2063.88617      0.00049
    19.10006   2075.00000   2064.59979      0.00048
    19.11006   1998.00000   2065.31187      0.00050
    19.12006   2004.00000   2066.02242      0.00050
    19.13006   2061.00000   2066.73147      0.00049
    19.14006   2060.00000   2067.43903      0.00049
    19.15006   2110.00000   2068.14513      0.00047
    19.16006   2057.00000   2068.84980      0.00049
    19.17006   2074.00000   2069.55305      0.00048
    19.18006   1999.00000   2070.25492      0.00050
    19.19006   2000.00000   2070.95543      0.00050
    19.20006   2028.00000   2071.65461      0.00049
    19.21006   2052.00000   2072.35248      0.00049
    19.22006   1971.00000   2073.04908      0.00051
    19.23006   2054.00000   2073.74442      0.00049
    19.24006   1985.00000   2074.43855      0.00050
    19.25006   2099.00000   2075.13150      0.00048
    19.26006   2052.00000   2075.82329      0.00049
    19.27006   2043.00000   2076.51396      0.00049
    19.28006   2061.00000   2077.20354      0.00049
    19.29006   2046.00000   2077.89207      0.00049
    19.30006   2121.00000   2078.57959      0.00047
    19.31006   2069.00000   2079.26612      0.00048
    19.32006   2087.00000   2079.95171      0.00048
    19.33006   2026.00000   2080.63641      0.00049
    19.34006   2092.00000   2081.32023      0.00048
    19.35006   2074.00000   2082.00324      0.00048
    19.36006   2081.00000   2082.68547      0.00048
    19.37006   2053.00000   2083.36696      0.00049
    19.38006   2132.00000   2084.04777      0.00047
    19.39006   2078.00000   2084.72793      0.00048
    19.40006   2082.00000   2085.40749      0.00048
    19.41006   2090.00000   2086.08651      0.00048
    19.42006   2084.00000   2086.76503      0.00048
    19.43007   1990.00000   2087.44378      0.00050
    19.44007   2055.00000   2088.12145      0.00049
    19.45007   2059.00000   2088.79880      0.00049
    19.46007   2107.00000   2089.47585      0.00047
    19.47007   2096.00000   2090.15269      0.00048
    19.48007   2113.00000   2090.82935      0.00047
    19.49007   2141.00000   2091.50592      0.00047
    19.50007   2082.00000   2092.18244      0.00048
    19.51007   2106.00000   2092.85898      0.00047
    19.52007   2100.00000   2093.53561      0.00048
    19.53007   2071.00000   2094.21240      0.00048
    19.54007   2090.00000   2094.88942      0.00048
    19.55007   2111.00000   2095.56673      0.00047
    19.56007   2097.00000   2096.24441      0.00048
    19.57007   2119.00000   2096.92255      0.00047
    19.58007   2124.00000   2097.60121      0.00047
    19.59007   2110.00000   2098.28047      0.00047
    19.60007   2099.00000   2098.96043      0.00048
    19.61007   2039.00000   2099.64116      0.00049
    19.62007   2138.00000   2100.32275      0.00047
    19.63007   2079.00000   2101.00530      0.00048
    19.64007   2087.00000   2101.68889      0.00048
    19.65007   2082.00000   2102.37362      0.00048
    19.66007   2051.00000   2103.05959      0.00049
    19.67007   2140.00000   2103.74690      0.00047
    19.68007   2128.00000   2104.43565      0.00047
    19.69007   2151.00000   2105.12595      0.00046
    19.70007   2140.00000   2105.81791      0.00047
    19.71007   2077.00000   2106.51165      0.00048
    19.72007   2102.00000   2107.20727      0.00048
    19.73007   1997.00000   2107.90491      0.00050
    19.74007   2097.00000   2108.60468      0.00048
    19.75007   2092.00000   2109.30670      0.00048
    19.76007   2084.00000   2110.01112      0.00048
    19.77007   2116.00000   2110.71807      0.00047
    19.78007   2252.00000   2111.42768      0.00044
    19.79007   2141.00000   2112.14010      0.00047
    19.80007   2136.00000   2112.85547      0.00047
    19.81007   2139.00000   2113.57395      0.00047
    19.82007   2178.00000   2114.29570      0.00046
    19.83007   2141.00000   2115.02087      0.00047
    19.84007   2112.00000   2115.74964      0.00047
    19.85007   2169.00000   2116.48217      0.00046
    19.86007   2090.00000   2117.21864      0.00048
    19.87008   2093.00000   2117.95998      0.00048
    19.88008   2116.00000   2118.70489      0.00047
    19.89008   2087.00000   2119.45430      0.00048
    19.90008   2133.00000   2120.20842      0.00047
    19.91008   2178.00000   2120.96745      0.00046
    19.92008   2089.00000   2121.73161      0.00048
    19.93008   2132.00000   2122.50112      0.00047
    19.94008   2187.00000   2123.27620      0.00046
    19.95008   2195.00000   2124.05708      0.00046
    19.96008   2064.00000   2124.84402      0.00048
    19.97008   2136.00000   2125.63725      0.00047
    19.98008   2141.00000   2126.43705      0.00047
    19.99008   2069.00000   2127.24367      0.00048
    20.00008   2143.00000   2128.05739      0.00047
    20.01008   2129.00000   2128.87850      0.00047
    20.02008   2158.00000   2129.70729      0.00046
    20.03008   2157.00000   2130.54406      0.00046
    20.04008   2098.00000   2131.38914      0.00048
    20.05008   2165.00000   2132.24284      0.00046
    20.06008   2181.00000   2133.10551      0.00046
    20.07008   2095.00000   2133.97750      0.00048
    20.08008   2135.00000   2134.85916      0.00047
    20.09008   2138.00000   2135.75087      0.00047
    20.10008   2129.00000   2136.65305      0.00047
    20.11008   2092.00000   2137.56621      0.00048
    20.12008   2111.00000   2138.49090      0.00047
    20.13008   2165.00000   2139.42765      0.00046
    20.14008   2206.00000   2140.37708      0.00045
    20.15008   2200.00000   2141.33981      0.00045
    20.16008   2081.00000   2142.31650      0.00048
    20.17008   2230.00000   2143.30791      0.00045
    20.18008   2187.00000   2144.31478      0.00046
    20.19008   2164.00000   2145.33797      0.00046
    20.20008   2238.00000   2146.37838      0.00045
    20.21008   2201.00000   2147.43699      0.00045
    20.22008   2163.00000   2148.51491      0.00046
    20.23008   2158.00000   2149.61333      0.00046
    20.24008   2195.00000   2150.73364      0.00046
    20.25008   2123.00000   2151.87738      0.00047
    20.26008   2247.00000   2153.04637      0.00045
    20.27008   2191.00000   2154.24274      0.00046
    20.28008   2175.00000   2155.46906      0.00046
    20.29008   2268.00000   2156.72856      0.00044
    20.30009   2157.00000   2158.02710      0.00046
    20.31009   2255.00000   2159.36861      0.00044
    20.32009   2173.00000   2160.76377      0.00046
    20.33009   2177.00000   2162.22731      0.00046
    20.34009   2245.00000   2163.78693      0.00045
    20.35009   2195.00000   2165.52543      0.00046
    20.36009   2228.00000   2167.47999      0.00045
    20.37009   2167.00000   2169.20955      0.00046
    20.38009   2223.00000   2170.69284      0.00045
    20.39009   2351.00000   2172.18468      0.00043
    20.40009   2257.00000   2173.70957      0.00044
    20.41009   2158.00000   2175.26884      0.00046
    20.42009   2324.00000   2176.86386      0.00043
    20.43009   2182.00000   2178.49607      0.00046
    20.44009   2300.00000   2180.16697      0.00043
    20.45009   2229.00000   2181.87815      0.00045
    20.46009   2262.00000   2183.63124      0.00044
    20.47009   2262.00000   2185.42798      0.00044
    20.48009   2249.00000   2187.27017      0.00044
    20.49009   2195.00000   2189.15970      0.00046
    20.50009   2188.00000   2191.09856      0.00046
    20.51009   2290.00000   2193.08883      0.00044
    20.52009   2263.00000   2195.13270      0.00044
    20.53009   2170.00000   2197.23247      0.00046
    20.54009   2244.00000   2199.39053      0.00045
    20.55009   2291.00000   2201.60944      0.00044
    20.56009   2285.00000   2203.89185      0.00044
    20.57009   2289.00000   2206.24056      0.00044
    20.58009   2298.00000   2208.65852      0.00044
    20.59009   2219.00000   2211.14884      0.00045
    20.60009   2238.00000   2213.71479      0.00045
    20.61009   2277.00000   2216.35982      0.00044
    20.62009   2236.00000   2219.08756      0.00045
    20.63009   2244.00000   2221.90185      0.00045
    20.64009   2193.00000   2224.80675      0.00046
    20.65009   2333.00000   2227.80654      0.00043
    20.66009   2277.00000   2230.90575      0.00044
    20.67009   2279.00000   2234.10917      0.00044
    20.68009   2302.00000   2237.42187      0.00043
    20.69009   2326.00000   2240.84923      0.00043
    20.70009   2304.00000   2244.39693      0.00043
    20.71009   2239.00000   2248.07101      0.00045
    20.72009   2303.00000   2251.87789      0.00043
    20.73009   2229.00000   2255.82438      0.00045
    20.74010   2359.00000   2259.92186      0.00042
    20.75010   2419.00000   2264.16988      0.00041
    20.76010   2277.00000   2268.58065      0.00044
    20.77010   2375.00000   2273.16288      0.00042
    20.78010   2341.00000   2277.92591      0.00043
    20.79010   2345.00000   2282.87965      0.00043
    20.80010   2333.00000   2288.03473      0.00043
    20.81010   2353.00000   2293.40247      0.00042
    20.82010   2419.00000   2298.99503      0.00041
    20.83010   2244.00000   2304.82539      0.00045
    20.84010   2394.00000   2310.90749      0.00042
    20.85010   2378.00000   2317.25627      0.00042
    20.86010   2374.00000   2323.88779      0.00042
    20.87010   2400.00000   2330.81930      0.00042
    20.88010   2384.00000   2338.06938      0.00042
    20.89010   2438.00000   2345.65805      0.00041
    20.90010   2437.00000   2353.60690      0.00041
    20.91010   2383.00000   2361.93925      0.00042
    20.92010   2350.00000   2370.68032      0.00043
    20.93010   2441.00000   2379.85743      0.00041
    20.94010   2473.00000   2389.50021      0.00040
    20.95010   2456.00000   2399.64086      0.00041
    20.96010   2366.00000   2410.31440      0.00042
    20.97010   2396.00000   2421.55905      0.00042
    20.98010   2423.00000   2433.41658      0.00041
    20.99010   2492.00000   2445.93273      0.00040
    21.00010   2541.00000   2459.15776      0.00039
    21.01010   2495.00000   2473.14706      0.00040
    21.02010   2535.00000   2487.96184      0.00039
    21.03010   2549.00000   2503.67001      0.00039
    21.04010   2639.00000   2520.34722      0.00038
    21.05010   2589.00000   2538.07804      0.00039
    21.06010   2504.00000   2556.95743      0.00040
    21.07010   2533.00000   2577.09253      0.00039
    21.08010   2558.00000   2598.60468      0.00039
    21.09010   2658.00000   2621.63196      0.00038
    21.10010   2685.00000   2646.33211      0.00037
    21.11010   2682.00000   2672.88604      0.00037
    21.12010   2714.00000   2701.50198      0.00037
    21.13010   2763.00000   2732.42032      0.00036
    21.14010   2736.00000   2765.91935      0.00037
    21.15010   2804.00000   2802.32186      0.00036
    21.16010   2809.00000   2842.00293      0.00036
    21.17010   2887.00000   2885.39873      0.00035
    21.18011   2897.00000   2933.06633      0.00035
    21.19011   3020.00000   2985.50189      0.00033
    21.20011   3055.00000   3043.43642      0.00033
    21.21011   3035.00000   3107.66537      0.00033
    21.22011   3135.00000   3179.10861      0.00032
    21.23011   3235.00000   3258.82586      0.00031
    21.24011   3289.00000   3348.03171      0.00030
    21.25011   3291.00000   3448.10943      0.00030
    21.26011   3476.00000   3560.62219      0.00029
    21.27011   3622.00000   3687.32012      0.00028
    21.28011   3763.00000   3830.14169      0.00027
    21.29011   3828.00000   3991.20738      0.00026
    21.30011   4009.00000   4172.80409      0.00025
    21.31011   4187.00000   4377.35808      0.00024
    21.32011   4335.00000   4607.39444      0.00023
    21.33011   4599.00000   4865.48084      0.00022
    21.34011   5030.00000   5154.15337      0.00020
    21.35011   5248.00000   5475.82237      0.00019
    21.36011   5571.00000   5832.65690      0.00018
    21.37011   5926.00000   6226.44674      0.00017
    21.38011   6316.00000   6658.44172      0.00016
    21.39011   6816.00000   7129.16840      0.00015
    21.40011   7181.00000   7638.22411      0.00014
    21.41011   7633.00000   8184.04811      0.00013
    21.42011   8522.00000   8763.66859      0.00012
    21.43011   9023.00000   9372.42405      0.00011
    21.44011   9628.00000  10003.65880      0.00010
    21.45011  10426.00000  10648.39767      0.00009
    21.46011  11193.00000  11295.01814      0.00008
    21.47011  11969.00000  11928.96288      0.00007
    21.48011  12805.00000  12532.57670      0.00006
    21.49011  13305.00000  13085.20554      0.00006
    21.50011  13738.00000  13563.74990      0.00005
    21.51011  14354.00000  13943.88633      0.00005
    21.52011  14530.00000  14202.10622      0.00005
    21.53011  14702.00000  14318.51798      0.00005
    21.54011  14977.00000  14280.01759      0.00004
    21.55011  14495.00000  14083.06712      0.00005
    21.56011  14109.00000  13735.16043      0.00005
    21.57011  13754.00000  13254.31079      0.00005
    21.58011  12971.00000  12666.55616      0.00006
    21.59011  12335.00000  12002.16952      0.00007
    21.60011  11322.00000  11291.62068      0.00008
    21.61012  10721.00000  10561.88167      0.00009
    21.62012   9932.00000   9837.57612      0.00010
    21.63012   9034.00000   9135.77578      0.00011
    21.64012   8372.00000   8469.24600      0.00012
    21.65012   7781.00000   7846.45130      0.00013
    21.66012   7258.00000   7272.41507      0.00014
    21.67012   6887.00000   6749.52941      0.00015
    21.68012   6401.00000   6278.23726      0.00016
    21.69012   5866.00000   5857.57531      0.00017
    21.70012   5521.00000   5485.59768      0.00018
    21.71012   5121.00000   5159.70751      0.00020
    21.72012   5009.00000   4876.92123      0.00020
    21.73012   4583.00000   4634.08289      0.00022
    21.74012   4506.00000   4428.03942      0.00022
    21.75012   4348.00000   4255.78222      0.00023
    21.76012   4229.00000   4114.55677      0.00024
    21.77012   4166.00000   4001.93938      0.00024
    21.78012   4072.00000   3915.87909      0.00025
    21.79012   3974.00000   3854.70178      0.00025
    21.80012   3970.00000   3817.07375      0.00025
    21.81012   3988.00000   3801.92301      0.00025
    21.82012   3982.00000   3808.31852      0.00025
    21.83012   4032.00000   3835.31098      0.00025
    21.84012   4060.00000   3881.74290      0.00025
    21.85012   4146.00000   3946.04017      0.00024
    21.86012   4321.00000   4026.00114      0.00023
    21.87012   4415.00000   4118.60107      0.00023
    21.88012   4628.00000   4219.82969      0.00022
    21.89012   4797.00000   4324.57885      0.00021
    21.90012   4883.00000   4426.60042      0.00020
    21.91012   5010.00000   4518.56939      0.00020
    21.92012   5221.00000   4592.32006      0.00019
    21.93012   5221.00000   4639.36719      0.00019
    21.94012   5236.00000   4651.83652      0.00019
    21.95012   5257.00000   4623.82128      0.00019
    21.96012   5303.00000   4552.89186      0.00019
    21.97012   5105.00000   4441.14026      0.00020
    21.98012   4965.00000   4295.10255      0.00020
    21.99012   4752.00000   4124.41561      0.00021
    22.00012   4541.00000   3939.79727      0.00022
    22.01012   4335.00000   3751.23062      0.00023
    22.02012   4007.00000   3566.89087      0.00025
    22.03012   3810.00000   3392.81338      0.00026
    22.04012   3523.00000   3233.01577      0.00028
    22.05013   3415.00000   3089.66199      0.00029
    22.06013   3252.00000   2963.95240      0.00031
    22.07013   3120.00000   2855.56353      0.00032
    22.08013   2984.00000   2763.52815      0.00034
    22.09013   2806.00000   2686.34066      0.00036
    22.10013   2810.00000   2622.18779      0.00036
    22.11013   2780.00000   2569.14407      0.00036
    22.12013   2684.00000   2525.32510      0.00037
    22.13013   2598.00000   2488.99583      0.00038
    22.14013   2572.00000   2458.63545      0.00039
    22.15013   2584.00000   2432.96518      0.00039
    22.16013   2561.00000   2410.94736      0.00039
    22.17013   2495.00000   2391.76531      0.00040
    22.18013   2454.00000   2374.79250      0.00041
    22.19013   2507.00000   2359.55789      0.00040
    22.20013   2432.00000   2345.71228      0.00041
    22.21013   2428.00000   2332.99863      0.00041
    22.22013   2365.00000   2321.22753      0.00042
    22.23013   2445.00000   2310.25807      0.00041
    22.24013   2418.00000   2299.98357      0.00041
    22.25013   2404.00000   2290.32134      0.00042
    22.26013   2356.00000   2281.20547      0.00042
    22.27013   2421.00000   2272.58203      0.00041
    22.28013   2399.00000   2264.40574      0.00042
    22.29013   2323.00000   2256.63782      0.00043
    22.30013   2265.00000   2249.24452      0.00044
    22.31013   2404.00000   2242.19608      0.00042
    22.32013   2298.00000   2235.46607      0.00044
    22.33013   2399.00000   2229.03083      0.00042
    22.34013   2262.00000   2222.86909      0.00044
    22.35013   2355.00000   2216.96161      0.00042
    22.36013   2366.00000   2211.29100      0.00042
    22.37013   2341.00000   2205.84141      0.00043
    22.38013   2291.00000   2200.59844      0.00044
    22.39013   2334.00000   2195.54889      0.00043
    22.40013   2275.00000   2190.68070      0.00044
    22.41013   2245.00000   2185.98281      0.00045
    22.42013   2225.00000   2181.44502      0.00045
    22.43013   2372.00000   2177.05796      0.00042
    22.44013   2328.00000   2172.81295      0.00043
    22.45013   2267.00000   2168.70200      0.00044
    22.46013   2268.00000   2164.71768      0.00044
    22.47013   2246.00000   2160.85310      0.00045
    22.48013   2270.00000   2157.10187      0.00044
    22.49014   2272.00000   2153.45443      0.00044
    22.50014   2256.00000   2149.91253      0.00044
    22.51014   2181.00000   2146.46728      0.00046
    22.52014   2211.00000   2143.11384      0.00045
    22.53014   2226.00000   2139.84768      0.00045
    22.54014   2281.00000   2136.66455      0.00044
    22.55014   2316.00000   2133.56049      0.00043
    22.56014   2249.00000   2130.53174      0.00044
    22.57014   2222.00000   2127.57480      0.00045
    22.58014   2198.00000   2124.68637      0.00045
    22.59014   2229.00000   2121.86333      0.00045
    22.60014   2242.00000   2119.10274      0.00045
    22.61014   2236.00000   2116.40184      0.00045
    22.62014   2216.00000   2113.75802      0.00045
    22.63014   2215.00000   2111.16881      0.00045
    22.64014   2142.00000   2108.63186      0.00047
    22.65014   2198.00000   2106.14498      0.00045
    22.66014   2186.00000   2103.70605      0.00046
    22.67014   2236.00000   2101.31311      0.00045
    22.68014   2233.00000   2098.96426      0.00045
    22.69014   2228.00000   2096.65772      0.00045
    22.70014   2178.00000   2094.39178      0.00046
    22.71014   2229.00000   2092.16484      0.00045
    22.72014   2201.00000   2089.97536      0.00045
    22.73014   2285.00000   2087.82188      0.00044
    22.74014   2262.00000   2085.70301      0.00044
    22.75014   2231.00000   2083.61742      0.00045
    22.76014   2256.00000   2081.56385      0.00044
    22.77014   2091.00000   2079.54111      0.00048
    22.78014   2228.00000   2077.54803      0.00045
    22.79014   2222.00000   2075.58352      0.00045
    22.80014   2202.00000   2073.64654      0.00045
    22.81014   2223.00000   2071.73609      0.00045
    22.82014   2166.00000   2069.85121      0.00046
    22.83014   2166.00000   2067.99099      0.00046
    22.84014   2194.00000   2066.15455      0.00046
    22.85014   2133.00000   2064.34106      0.00047
    22.86014   2151.00000   2062.54972      0.00046
    22.87014   2134.00000   2060.77976      0.00047
    22.88014   2218.00000   2059.03045      0.00045
    22.89014   2158.00000   2057.30109      0.00046
    22.90014   2148.00000   2055.59099      0.00047
    22.91014   2147.00000   2053.89952      0.00047
    22.92015   2194.00000   2052.22439      0.00046
    22.93015   2203.00000   2050.56836      0.00045
    22.94015   2174.00000   2048.92916      0.00046
    22.95015   2175.00000   2047.30626      0.00046
    22.96015   2121.00000   2045.69913      0.00047
    22.97015   2101.00000   2044.10727      0.00048
    22.98015   2100.00000   2042.53018      0.00048
    22.99015   2169.00000   2040.96741      0.00046
    23.00015   2135.00000   2039.41851      0.00047
    23.01015   2198.00000   2037.88305      0.00045
    23.02015   2063.00000   2036.36062      0.00048
    23.03015   2093.00000   2034.85083      0.00048
    23.04015   2074.00000   2033.35328      0.00048
    23.05015   2079.00000   2031.86762      0.00048
    23.06015   2200.00000   2030.39349      0.00045
    23.07015   2155.00000   2028.93057      0.00046
    23.08015   2070.00000   2027.47851      0.00048
    23.09015   2111.00000   2026.03701      0.00047
    23.10015   2135.00000   2024.60577      0.00047
    23.11015   2171.00000   2023.18450      0.00046
    23.12015   2085.00000   2021.77293      0.00048
    23.13015   2132.00000   2020.37078      0.00047
    23.14015   2123.00000   2018.97781      0.00047
    23.15015   2105.00000   2017.59376      0.00048
    23.16015   2103.00000   2016.21840      0.00048
    23.17015   2109.00000   2014.85150      0.00047
    23.18015   2097.00000   2013.49285      0.00048
    23.19015   2116.00000   2012.14223      0.00047
    23.20015   2107.00000   2010.79945      0.00047
    23.21015   2110.00000   2009.46431      0.00047
    23.22015   2092.00000   2008.13662      0.00048
    23.23015   2160.00000   2006.81623      0.00046
    23.24015   2059.00000   2005.50294      0.00049
    23.25015   2146.00000   2004.19660      0.00047
    23.26015   2111.00000   2002.89706      0.00047
    23.27015   2103.00000   2001.60417      0.00048
    23.28015   2124.00000   2000.31778      0.00047
    23.29015   2071.00000   1999.03777      0.00048
    23.30015   2126.00000   1997.76399      0.00047
    23.31015   2104.00000   1996.49632      0.00048
    23.32015   2050.00000   1995.23450      0.00049
    23.33015   2084.00000   1993.97830      0.00048
    23.34015   2103.00000   1992.72753      0.00048
    23.35015   1992.00000   1991.48193      0.00050
    23.36016   2024.00000   1990.24003      0.00049
    23.37016   2040.00000   1989.00404      0.00049
    23.38016   2118.00000   1987.77241      0.00047
    23.39016   2026.00000   1986.54488      0.00049
    23.40016   2062.00000   1985.32108      0.00048
    23.41016   2084.00000   1984.10065      0.00048
    23.42016   2052.00000   1982.88315      0.00049
    23.43016   2075.00000   1981.66811      0.00048
    23.44016   2092.00000   1980.45496      0.00048
    23.45016   2095.00000   1979.24302      0.00048
    23.46016   2008.00000   1978.03147      0.00050
    23.47016   2075.00000   1976.81931      0.00048
    23.48016   2047.00000   1975.60524      0.00049
    23.49016   2032.00000   1974.38763      0.00049
    23.50016   2085.00000   1973.16425      0.00048
    23.51016   1995.00000   1971.93168      0.00050
    23.52016   2004.00000   1970.68466      0.00050
    23.53016   2048.00000   1969.41525      0.00049
    23.54016   2041.00000   1968.11047      0.00049
    23.55016   2050.00000   1966.74486      0.00049
    23.56016   1992.00000   1965.23871      0.00050
    23.57016   1970.00000   1963.56106      0.00051
    23.58016   2043.00000   1962.19018      0.00049
    23.59016   1956.00000   1961.03679      0.00051
    23.60016   2028.00000   1959.94297      0.00049
    23.61016   2014.00000   1958.85359      0.00050
    23.62016   2049.00000   1957.76868      0.00049
    23.63016   1998.00000   1956.68830      0.00050
    23.64016   2057.00000   1955.61249      0.00049
    23.65016   2109.00000   1954.54133      0.00047
    23.66016   2019.00000   1953.47487      0.00050
    23.67016   2042.00000   1952.41319      0.00049
    23.68016   2066.00000   1951.35636      0.00048
    23.69016   1963.00000   1950.30447      0.00051
    23.70016   1955.00000   1949.25760      0.00051
    23.71016   1955.00000   1948.21585      0.00051
    23.72016   2019.00000   1947.17931      0.00050
    23.73016   2039.00000   1946.14810      0.00049
    23.74016   2004.00000   1945.12232      0.00050
    23.75016   2052.00000   1944.10210      0.00049
    23.76016   1956.00000   1943.08757      0.00051
    23.77016   1988.00000   1942.07884      0.00050
    23.78016   1989.00000   1941.07607      0.00050
    23.79016   1950.00000   1940.07941      0.00051
    23.80017   2001.00000   1939.08801      0.00050
    23.81017   2004.00000   1938.10404      0.00050
    23.82017   2011.00000   1937.12666      0.00050
    23.83017   1936.00000   1936.15606      0.00052
    23.84017   1932.00000   1935.19243      0.00052
    23.85017   1910.00000   1934.23598      0.00052
    23.86017   2061.00000   1933.28690      0.00049
    23.87017   1956.00000   1932.34543      0.00051
    23.88017   1930.00000   1931.41179      0.00052
    23.89017   1982.00000   1930.48624      0.00050
    23.90017   1964.00000   1929.56901      0.00051
    23.91017   1940.00000   1928.66039      0.00052
    23.92017   1947.00000   1927.76065      0.00051
    23.93017   1937.00000   1926.87009      0.00052
    23.94017   2017.00000   1925.98902      0.00050
    23.95017   1925.00000   1925.11775      0.00052
    23.96017   1880.00000   1924.25664      0.00053
    23.97017   1905.00000   1923.40603      0.00052
    23.98017   1967.00000   1922.56630      0.00051
    23.99017   1933.00000   1921.73783      0.00052
    24.00017   1917.00000   1920.92105      0.00052
    24.01017   1942.00000   1920.11637      0.00051
    24.02017   2018.00000   1919.32425      0.00050
    24.03017   1917.00000   1918.54517      0.00052
    24.04017   1974.00000   1917.77962      0.00051
    24.05017   1972.00000   1917.02812      0.00051
    24.06017   1927.00000   1916.29122      0.00052
    24.07017   1930.00000   1915.56948      0.00052
    24.08017   1943.00000   1914.86309      0.00051
    24.09017   1958.00000   1914.17191      0.00051
    24.10017   1897.00000   1913.49609      0.00053
    24.11017   1929.00000   1912.83566      0.00052
    24.12017   1968.00000   1912.19038      0.00051
    24.13017   1977.00000   1911.56031      0.00051
    24.14017   1860.00000   1910.94512      0.00054
    24.15017   1912.00000   1910.34448      0.00052
    24.16017   1937.00000   1909.75804      0.00052
    24.17017   1899.00000   1909.18506      0.00053
    24.18017   1957.00000   1908.62488      0.00051
    24.19017   1913.00000   1908.07626      0.00052
    24.20017   1905.00000   1907.53786      0.00052
    24.21017   1955.00000   1907.00778      0.00051
    24.22017   2000.00000   1906.48360      0.00050
    24.23018   1958.00000   1905.96152      0.00051
    24.24018   1876.00000   1905.43832      0.00053
    24.25018   1886.00000   1904.90764      0.00053
    24.26018   1908.00000   1904.36143      0.00052
    24.27018   1951.00000   1903.78845      0.00051
    24.28018   1970.00000   1903.17028      0.00051
    24.29018   1911.00000   1902.47824      0.00052
    24.30018   1924.00000   1901.66856      0.00052
    24.31018   1924.00000   1900.66806      0.00052
    24.32018   1835.00000   1899.33240      0.00054
    24.33018   1960.00000   1897.20844      0.00051
    24.34018   1966.00000   1894.10869      0.00051
    24.35018   1940.00000   1892.73539      0.00052
    24.36018   1990.00000   1892.69614      0.00050
    24.37018   1954.00000   1893.03286      0.00051
    24.38018   1884.00000   1893.43306      0.00053
    24.39018   1937.00000   1893.90056      0.00052
    24.40018   1871.00000   1894.43947      0.00053
    24.41018   1920.00000   1895.05419      0.00052
    24.42018   1982.00000   1895.74947      0.00050
    24.43018   1879.00000   1896.53043      0.00053
    24.44018   1877.00000   1897.40256      0.00053
    24.45018   1853.00000   1898.37176      0.00054
    24.46018   1885.00000   1899.44442      0.00053
    24.47018   1811.00000   1900.62736      0.00055
    24.48018   1899.00000   1901.92794      0.00053
    24.49018   1879.00000   1903.35408      0.00053
    24.50018   1853.00000   1904.91427      0.00054
    24.51018   1951.00000   1906.61761      0.00051
    24.52018   1865.00000   1908.47388      0.00054
    24.53018   1939.00000   1910.49353      0.00052
    24.54018   1880.00000   1912.68776      0.00053
    24.55018   1928.00000   1915.06851      0.00052
    24.56018   1890.00000   1917.64852      0.00053
    24.57018   1976.00000   1920.44136      0.00051
    24.58018   1927.00000   1923.46145      0.00052
    24.59018   1904.00000   1926.72406      0.00053
    24.60018   1956.00000   1930.24539      0.00051
    24.61018   1845.00000   1934.04251      0.00054
    24.62018   1926.00000   1938.13341      0.00052
    24.63018   2010.00000   1942.53696      0.00050
    24.64018   1944.00000   1947.27295      0.00051
    24.65018   1923.00000   1952.36198      0.00052
    24.66018   1950.00000   1957.82549      0.00051
    24.67019   1958.00000   1963.69168      0.00051
    24.68019   1998.00000   1969.97169      0.00050
    24.69019   1813.00000   1976.69450      0.00055
    24.70019   1942.00000   1983.88380      0.00051
    24.71019   1992.00000   1991.56346      0.00050
    24.72019   1954.00000   1999.75730      0.00051
    24.73019   1978.00000   2008.48874      0.00051
    24.74019   1976.00000   2017.78046      0.00051
    24.75019   1982.00000   2027.65396      0.00050
    24.76019   2020.00000   2038.12898      0.00050
    24.77019   2034.00000   2049.22294      0.00049
    24.78019   2063.00000   2060.95009      0.00048
    24.79019   2104.00000   2073.32073      0.00048
    24.80019   2020.00000   2086.34010      0.00050
    24.81019   2072.00000   2100.00733      0.00048
    24.82019   2086.00000   2114.31404      0.00048
    24.83019   2050.00000   2129.24296      0.00049
    24.84019   2067.00000   2144.76632      0.00048
    24.85019   2160.00000   2160.84415      0.00046
    24.86019   2106.00000   2177.42247      0.00047
    24.87019   2166.00000   2194.43152      0.00046
    24.88019   2325.00000   2211.78392      0.00043
    24.89019   2303.00000   2229.37305      0.00043
    24.90019   2380.00000   2247.07164      0.00042
    24.91019   2376.00000   2264.73083      0.00042
    24.92019   2308.00000   2282.17978      0.00043
    24.93019   2466.00000   2299.22613      0.00041
    24.94019   2458.00000   2315.65753      0.00041
    24.95019   2587.00000   2331.24436      0.00039
    24.96019   2629.00000   2345.74395      0.00038
    24.97019   2648.00000   2358.90629      0.00038
    24.98019   2794.00000   2370.48131      0.00036
    24.99019   2654.00000   2380.22742      0.00038
    25.00019   2704.00000   2387.92122      0.00037
    25.01019   2749.00000   2393.36744      0.00036
    25.02019   2808.00000   2396.40882      0.00036
    25.03019   2830.00000   2396.93479      0.00035
    25.04019   2761.00000   2394.88826      0.00036
    25.05019   2813.00000   2390.26978      0.00036
    25.06019   2771.00000   2383.13849      0.00036
    25.07019   2807.00000   2373.60977      0.00036
    25.08019   2715.00000   2361.84959      0.00037
    25.09019   2607.00000   2348.06632      0.00038
    25.10019   2690.00000   2332.50045      0.00037
    25.11020   2597.00000   2315.39577      0.00039
    25.12020   2463.00000   2297.05799      0.00041
    25.13020   2387.00000   2277.74149      0.00042
    25.14020   2293.00000   2257.70746      0.00044
    25.15020   2384.00000   2237.20044      0.00042
    25.16020   2326.00000   2216.44314      0.00043
    25.17020   2304.00000   2195.63328      0.00043
    25.18020   2270.00000   2174.94208      0.00044
    25.19020   2188.00000   2154.51422      0.00046
    25.20020   2129.00000   2134.46886      0.00047
    25.21020   2097.00000   2114.90147      0.00048
    25.22020   2109.00000   2095.88607      0.00047
    25.23020   2027.00000   2077.47776      0.00049
    25.24020   1979.00000   2059.71529      0.00051
    25.25020   1984.00000   2042.62349      0.00050
    25.26020   2064.00000   2026.21562      0.00048
    25.27020   1938.00000   2010.49540      0.00052
    25.28020   1894.00000   1995.45885      0.00053
    25.29020   1907.00000   1981.09592      0.00052
    25.30020   1864.00000   1967.39178      0.00054
    25.31020   1851.00000   1954.32797      0.00054
    25.32020   1843.00000   1941.88337      0.00054
    25.33020   1840.00000   1930.03494      0.00054
    25.34020   1891.00000   1918.75837      0.00053
    25.35020   1867.00000   1908.02860      0.00054
    25.36020   1827.00000   1897.82019      0.00055
    25.37020   1796.00000   1888.10767      0.00056
    25.38020   1871.00000   1878.86583      0.00053
    25.39020   1811.00000   1870.06986      0.00055
    25.40020   1795.00000   1861.69553      0.00056
    25.41020   1797.00000   1853.71933      0.00056
    25.42020   1798.00000   1846.11853      0.00056
    25.43020   1784.00000   1838.87127      0.00056
    25.44020   1752.00000   1831.95659      0.00057
    25.45020   1791.00000   1825.35445      0.00056
    25.46020   1762.00000   1819.04577      0.00057
    25.47020   1723.00000   1813.01241      0.00058
    25.48020   1775.00000   1807.23719      0.00056
    25.49020   1826.00000   1801.70386      0.00055
    25.50020   1774.00000   1796.39708      0.00056
    25.51020   1736.00000   1791.30243      0.00058
    25.52020   1671.00000   1786.40633      0.00060
    25.53020   1707.00000   1781.69607      0.00059
    25.54021   1663.00000   1777.15528      0.00060
    25.55021   1754.00000   1772.78186      0.00057
    25.56021   1667.00000   1768.56080      0.00060
    25.57021   1660.00000   1764.48239      0.00060
    25.58021   1694.00000   1760.53758      0.00059
    25.59021   1708.00000   1756.71795      0.00059
    25.60021   1620.00000   1753.01568      0.00062
    25.61021   1674.00000   1749.42349      0.00060
    25.62021   1677.00000   1745.93462      0.00060
    25.63021   1669.00000   1742.54279      0.00060
    25.64021   1663.00000   1739.24217      0.00060
    25.65021   1647.00000   1736.02736      0.00061
    25.66021   1717.00000   1732.89333      0.00058
    25.67021   1665.00000   1729.83542      0.00060
    25.68021   1666.00000   1726.84930      0.00060
    25.69021   1686.00000   1723.93094      0.00059
    25.70021   1673.00000   1721.07660      0.00060
    25.71021   1692.00000   1718.28281      0.00059
    25.72021   1704.00000   1715.54631      0.00059
    25.73021   1661.00000   1712.86409      0.00060
    25.74021   1661.00000   1710.23334      0.00060
    25.75021   1657.00000   1707.65142      0.00060
    25.76021   1615.00000   1705.11587      0.00062
    25.77021   1614.00000   1702.62440      0.00062
    25.78021   1609.00000   1700.17486      0.00062
    25.79021   1645.00000   1697.76522      0.00061
    25.80021   1621.00000   1695.39360      0.00062
    25.81021   1615.00000   1693.05821      0.00062
    25.82021   1670.00000   1690.75738      0.00060
    25.83021   1569.00000   1688.48955      0.00064
    25.84021   1638.00000   1686.25322      0.00061
    25.85021   1577.00000   1684.04700      0.00063
    25.86021   1623.00000   1681.86957      0.00062
    25.87021   1613.00000   1679.71968      0.00062
    25.88021   1621.00000   1677.59616      0.00062
    25.89021   1627.00000   1675.49789      0.00061
    25.90021   1646.00000   1673.42381      0.00061
    25.91021   1584.00000   1671.37293      0.00063
    25.92021   1644.00000   1669.34429      0.00061
    25.93021   1560.00000   1667.33699      0.00064
    25.94021   1599.00000   1665.35019      0.00063
    25.95021   1555.00000   1663.38307      0.00064
    25.96021   1583.00000   1661.43485      0.00063
    25.97021   1620.00000   1659.50481      0.00062
    25.98022   1640.00000   1657.59034      0.00061
    25.99022   1618.00000   1655.69460      0.00062
    26.00022   1602.00000   1653.81505      0.00062
    26.01022   1608.00000   1651.95107      0.00062
    26.02022   1595.00000   1650.10210      0.00063
    26.03022   1570.00000   1648.26758      0.00064
    26.04022   1599.00000   1646.44699      0.00063
    26.05022   1569.00000   1644.63984      0.00064
    26.06022   1545.00000   1642.84565      0.00065
    26.07022   1583.00000   1641.06397      0.00063
    26.08022   1562.00000   1639.29436      0.00064
    26.09022   1628.00000   1637.53640      0.00061
    26.10022   1583.00000   1635.78971      0.00063
    26.11022   1541.00000   1634.05390      0.00065
    26.12022   1644.00000   1632.32861      0.00061
    26.13022   1553.00000   1630.61349      0.00064
    26.14022   1620.00000   1628.90822      0.00062
    26.15022   1606.00000   1627.21247      0.00062
    26.16022   1560.00000   1625.52594      0.00064
    26.17022   1600.00000   1623.84833      0.00063
    26.18022   1595.00000   1622.17938      0.00063
    26.19022   1578.00000   1620.51881      0.00063
    26.20022   1505.00000   1618.86637      0.00066
    26.21022   1559.00000   1617.22180      0.00064
    26.22022   1588.00000   1615.58488      0.00063
    26.23022   1562.00000   1613.95538      0.00064
    26.24022   1526.00000   1612.33308      0.00066
    26.25022   1581.00000   1610.71777      0.00063
    26.26022   1643.00000   1609.10925      0.00061
    26.27022   1595.00000   1607.50734      0.00063
    26.28022   1589.00000   1605.91184      0.00063
    26.29022   1598.00000   1604.32258      0.00063
    26.30022   1553.00000   1602.73939      0.00064
    26.31022   1541.00000   1601.16210      0.00065
    26.32022   1534.00000   1599.59057      0.00065
    26.33022   1481.00000   1598.02463      0.00068
    26.34022   1524.00000   1596.46414      0.00066
    26.35022   1535.00000   1594.90896      0.00065
    26.36022   1541.00000   1593.35897      0.00065
    26.37022   1487.00000   1591.81402      0.00067
    26.38022   1529.00000   1590.27400      0.00065
    26.39022   1610.00000   1588.73878      0.00062
    26.40022   1563.00000   1587.20825      0.00064
    26.41022   1537.00000   1585.68230      0.00065
    26.42023   1515.00000   1584.15930      0.00066
    26.43023   1538.00000   1582.64219      0.00065
    26.44023   1490.00000   1581.12936      0.00067
    26.45023   1530.00000   1579.62070      0.00065
    26.46023   1525.00000   1578.11612      0.00066
    26.47023   1530.00000   1576.61554      0.00065
    26.48023   1575.00000   1575.11886      0.00063
    26.49023   1521.00000   1573.62602      0.00066
    26.50023   1554.00000   1572.13692      0.00064
    26.51023   1481.00000   1570.65150      0.00068
    26.52023   1541.00000   1569.16967      0.00065
    26.53023   1499.00000   1567.69138      0.00067
    26.54023   1546.00000   1566.21654      0.00065
    26.55023   1529.00000   1564.74510      0.00065
    26.56023   1485.00000   1563.27699      0.00067
    26.57023   1506.00000   1561.81215      0.00066
    26.58023   1533.00000   1560.35052      0.00065
    26.59023   1478.00000   1558.89204      0.00068
    26.60023   1505.00000   1557.43667      0.00066
    26.61023   1514.00000   1555.98434      0.00066
    26.62023   1501.00000   1554.53501      0.00067
    26.63023   1475.00000   1553.08863      0.00068
    26.64023   1449.00000   1551.64514      0.00069
    26.65023   1517.00000   1550.20452      0.00066
    26.66023   1547.00000   1548.76670      0.00065
    26.67023   1542.00000   1547.33165      0.00065
    26.68023   1440.00000   1545.89933      0.00069
    26.69023   1451.00000   1544.46970      0.00069
    26.70023   1509.00000   1543.04272      0.00066
    26.71023   1551.00000   1541.61836      0.00064
    26.72023   1505.00000   1540.19658      0.00066
    26.73023   1515.00000   1538.77734      0.00066
    26.74023   1572.00000   1537.36062      0.00064
    26.75023   1502.00000   1535.94638      0.00067
    26.76023   1431.00000   1534.53459      0.00070
    26.77023   1550.00000   1533.12522      0.00065
    26.78023   1518.00000   1531.71825      0.00066
    26.79023   1422.00000   1530.31365      0.00070
    26.80023   1440.00000   1528.91139      0.00069
    26.81023   1489.00000   1527.51145      0.00067
    26.82023   1494.00000   1526.11381      0.00067
    26.83023   1471.00000   1524.71843      0.00068
    26.84023   1487.00000   1523.32531      0.00067
    26.85023   1429.00000   1521.93441      0.00070
    26.86024   1469.00000   1520.54433      0.00068
    26.87024   1480.00000   1519.15783      0.00068
    26.88024   1504.00000   1517.77350      0.00066
    26.89024   1464.00000   1516.39133      0.00068
    26.90024   1462.00000   1515.01128      0.00068
    26.91024   1510.00000   1513.63336      0.00066
    26.92024   1455.00000   1512.25754      0.00069
    26.93024   1420.00000   1510.88380      0.00070
    26.94024   1485.00000   1509.51214      0.00067
    26.95024   1497.00000   1508.14254      0.00067
    26.96024   1422.00000   1506.77498      0.00070
    26.97024   1453.00000   1505.40946      0.00069
    26.98024   1469.00000   1504.04596      0.00068
    26.99024   1427.00000   1502.68448      0.00070
    27.00024   1476.00000   1501.32499      0.00068
    27.01024   1474.00000   1499.96749      0.00068
    27.02024   1457.00000   1498.61198      0.00069
    27.03024   1417.00000   1497.25843      0.00071
    27.04024   1449.00000   1495.90685      0.00069
    27.05024   1407.00000   1494.55722      0.00071
    27.06024   1434.00000   1493.20954      0.00070
    27.07024   1434.00000   1491.86380      0.00070
    27.08024   1454.00000   1490.52000      0.00069
    27.09024   1463.00000   1489.17812      0.00068
    27.10024   1450.00000   1487.83817      0.00069
    27.11024   1469.00000   1486.50013      0.00068
    27.12024   1505.00000   1485.16400      0.00066
    27.13024   1403.00000   1483.82979      0.00071
    27.14024   1406.00000   1482.49749      0.00071
    27.15024   1450.00000   1481.16712      0.00069
    27.16024   1387.00000   1479.83869      0.00072
    27.17024   1410.00000   1478.51223      0.00071
    27.18024   1385.00000   1477.18776      0.00072
    27.19024   1440.00000   1475.86530      0.00069
    27.20024   1460.00000   1474.54492      0.00068
    27.21024   1432.00000   1473.22666      0.00070
    27.22024   1430.00000   1471.91062      0.00070
    27.23024   1370.00000   1470.59692      0.00073
    27.24024   1409.00000   1469.28577      0.00071
    27.25024   1420.00000   1467.97753      0.00070
    27.26024   1475.00000   1466.67297      0.00068
    27.27024   1464.00000   1465.37420      0.00068
    27.28024   1477.00000   1464.08374      0.00068
    27.29025   1449.00000   1462.79167      0.00069
    27.30025   1431.00000   1461.49162      0.00070
    27.31025   1440.00000   1460.19187      0.00069
    27.32025   1450.00000   1458.89424      0.00069
    27.33025   1443.00000   1457.59882      0.00069
    27.34025   1431.00000   1456.30571      0.00070
    27.35025   1330.00000   1455.01506      0.00075
    27.36025   1419.00000   1453.72710      0.00070
    27.37025   1419.00000   1452.44210      0.00070
    27.38025   1440.00000   1451.16042      0.00069
    27.39025   1381.00000   1449.88246      0.00072
    27.40025   1413.00000   1448.60880      0.00071
    27.41025   1415.00000   1447.34017      0.00071
    27.42025   1437.00000   1446.07766      0.00070
    27.43025   1401.00000   1444.82303      0.00071
    27.44025   1444.00000   1443.57908      0.00069
    27.45025   1344.00000   1442.35089      0.00074
    27.46025   1444.00000   1441.15139      0.00069
    27.47025   1432.00000   1439.99541      0.00070
    27.48025   1355.00000   1438.83320      0.00074
    27.49025   1367.00000   1437.61071      0.00073
    27.50025   1392.00000   1436.39253      0.00072
    27.51025   1391.00000   1435.19277      0.00072
    27.52025   1374.00000   1434.02251      0.00073
    27.53025   1385.00000   1432.91697      0.00072
    27.54025   1348.00000   1431.88016      0.00074
    27.55025   1392.00000   1430.69867      0.00072
    27.56025   1390.00000   1429.49219      0.00072
    27.57025   1410.00000   1428.29718      0.00071
    27.58025   1426.00000   1427.12191      0.00070
    27.59025   1366.00000   1425.97928      0.00073
    27.60025   1366.00000   1424.91206      0.00073
    27.61025   1430.00000   1423.92156      0.00070
    27.62025   1392.00000   1422.73625      0.00072
    27.63025   1357.00000   1421.52277      0.00074
    27.64025   1419.00000   1420.31131      0.00070
    27.65025   1357.00000   1419.10242      0.00074
    27.66025   1386.00000   1417.89614      0.00072
    27.67025   1438.00000   1416.69248      0.00070
    27.68025   1366.00000   1415.49147      0.00073
    27.69025   1355.00000   1414.29314      0.00074
    27.70025   1457.00000   1413.09752      0.00069
    27.71025   1320.00000   1411.90464      0.00076
    27.72025   1384.00000   1410.71453      0.00072
    27.73026   1445.00000   1409.52602      0.00069
    27.74026   1383.00000   1408.34153      0.00072
    27.75026   1359.00000   1407.15991      0.00074
    27.76026   1346.00000   1405.98118      0.00074
    27.77026   1344.00000   1404.80538      0.00074
    27.78026   1403.00000   1403.63255      0.00071
    27.79026   1363.00000   1402.46272      0.00073
    27.80026   1328.00000   1401.29594      0.00075
    27.81026   1332.00000   1400.13224      0.00075
    27.82026   1376.00000   1398.97167      0.00073
    27.83026   1357.00000   1397.81426      0.00074
    27.84026   1297.00000   1396.66008      0.00077
    27.85026   1356.00000   1395.50915      0.00074
    27.86026   1309.00000   1394.36153      0.00076
    27.87026   1394.00000   1393.21727      0.00072
    27.88026   1403.00000   1392.07643      0.00071
    27.89026   1402.00000   1390.93905      0.00071
    27.90026   1463.00000   1389.80519      0.00068
    27.91026   1354.00000   1388.67492      0.00074
    27.92026   1344.00000   1387.54829      0.00074
    27.93026   1328.00000   1386.42537      0.00075
    27.94026   1372.00000   1385.30622      0.00073
    27.95026   1317.00000   1384.19092      0.00076
    27.96026   1304.00000   1383.07963      0.00077
    27.97026   1387.00000   1381.97261      0.00072
    27.98026   1331.00000   1380.87014      0.00075
    27.99026   1356.00000   1379.77256      0.00074
    28.00026   1309.00000   1378.68028      0.00076
    28.01026   1403.00000   1377.59376      0.00071
    28.02026   1315.00000   1376.51357      0.00076
    28.03026   1332.00000   1375.44042      0.00075
    28.04026   1347.00000   1374.37519      0.00074
    28.05026   1388.00000   1373.31903      0.00072
    28.06026   1314.00000   1372.27343      0.00076
    28.07026   1328.00000   1371.24053      0.00075
    28.08026   1356.00000   1370.22336      0.00074
    28.09026   1377.00000   1369.22695      0.00073
    28.10026   1331.00000   1368.26097      0.00075
    28.11026   1333.00000   1367.34456      0.00075
    28.12026   1316.00000   1366.53811      0.00076
    28.13026   1408.00000   1365.85973      0.00071
    28.14026   1338.00000   1364.94733      0.00075
    28.15026   1322.00000   1363.94403      0.00076
    28.16026   1351.00000   1362.93863      0.00074
    28.17027   1323.00000   1361.93898      0.00076
    28.18027   1318.00000   1360.94733      0.00076
    28.19027   1326.00000   1359.96291      0.00075
    28.20027   1320.00000   1358.98602      0.00076
    28.21027   1361.00000   1358.01694      0.00073
    28.22027   1309.00000   1357.05600      0.00076
    28.23027   1300.00000   1356.10353      0.00077
    28.24027   1331.00000   1355.15991      0.00075
    28.25027   1292.00000   1354.22554      0.00077
    28.26027   1310.00000   1353.30086      0.00076
    28.27027   1340.00000   1352.38634      0.00075
    28.28027   1313.00000   1351.48249      0.00076
    28.29027   1349.00000   1350.58988      0.00074
    28.30027   1329.00000   1349.70912      0.00075
    28.31027   1334.00000   1348.84089      0.00075
    28.32027   1358.00000   1347.98592      0.00074
    28.33027   1352.00000   1347.14503      0.00074
    28.34027   1386.00000   1346.31913      0.00072
    28.35027   1348.00000   1345.50922      0.00074
    28.36027   1283.00000   1344.71642      0.00078
    28.37027   1321.00000   1343.94199      0.00076
    28.38027   1329.00000   1343.18735      0.00075
    28.39027   1318.00000   1342.45413      0.00076
    28.40027   1266.00000   1341.74421      0.00079
    28.41027   1333.00000   1341.05979      0.00075
    28.42027   1284.00000   1340.40350      0.00078
    28.43027   1411.00000   1339.77853      0.00071
    28.44027   1312.00000   1339.18880      0.00076
    28.45027   1284.00000   1338.63925      0.00078
    28.46027   1289.00000   1338.13617      0.00078
    28.47027   1324.00000   1337.68764      0.00076
    28.48027   1290.00000   1337.30417      0.00078
    28.49027   1254.00000   1336.99942      0.00080
    28.50027   1302.00000   1336.79120      0.00077
    28.51027   1253.00000   1336.70272      0.00080
    28.52027   1338.00000   1336.76404      0.00075
    28.53027   1326.00000   1337.01401      0.00075
    28.54027   1301.00000   1337.50246      0.00077
    28.55027   1324.00000   1338.29292      0.00076
    28.56027   1319.00000   1339.46570      0.00076
    28.57027   1306.00000   1341.12131      0.00077
    28.58027   1247.00000   1343.38404      0.00080
    28.59027   1323.00000   1346.40523      0.00076
    28.60028   1339.00000   1350.37030      0.00075
    28.61028   1343.00000   1355.48216      0.00074
    28.62028   1337.00000   1361.98305      0.00075
    28.63028   1353.00000   1370.13273      0.00074
    28.64028   1405.00000   1380.19958      0.00071
    28.65028   1449.00000   1392.44087      0.00069
    28.66028   1376.00000   1407.07520      0.00073
    28.67028   1420.00000   1424.24747      0.00070
    28.68028   1450.00000   1443.98813      0.00069
    28.69028   1399.00000   1466.17010      0.00071
    28.70028   1491.00000   1490.46809      0.00067
    28.71028   1501.00000   1516.32578      0.00067
    28.72028   1539.00000   1542.93606      0.00065
    28.73028   1522.00000   1569.23905      0.00066
    28.74028   1507.00000   1593.94272      0.00066
    28.75028   1581.00000   1615.57298      0.00063
    28.76028   1608.00000   1632.56598      0.00062
    28.77028   1665.00000   1643.41990      0.00060
    28.78028   1549.00000   1646.91581      0.00065
    28.79028   1611.00000   1642.38003      0.00062
    28.80028   1540.00000   1629.90182      0.00065
    28.81028   1584.00000   1610.38897      0.00063
    28.82028   1579.00000   1585.40184      0.00063
    28.83028   1501.00000   1556.83096      0.00067
    28.84028   1494.00000   1526.56371      0.00067
    28.85028   1417.00000   1496.25276      0.00071
    28.86028   1435.00000   1467.20868      0.00070
    28.87028   1430.00000   1440.37953      0.00070
    28.88028   1326.00000   1416.37410      0.00075
    28.89028   1379.00000   1395.50363      0.00073
    28.90028   1378.00000   1377.83202      0.00073
    28.91028   1324.00000   1363.23097      0.00076
    28.92028   1341.00000   1351.43663      0.00075
    28.93028   1345.00000   1342.10368      0.00074
    28.94028   1256.00000   1334.85283      0.00080
    28.95028   1307.00000   1329.30851      0.00077
    28.96028   1336.00000   1325.12547      0.00075
    28.97028   1260.00000   1322.00456      0.00079
    28.98028   1293.00000   1319.69926      0.00077
    28.99028   1309.00000   1318.01521      0.00076
    29.00028   1354.00000   1316.80534      0.00074
    29.01028   1282.00000   1315.96267      0.00078
    29.02028   1327.00000   1315.41240      0.00075
    29.03028   1249.00000   1315.10466      0.00080
    29.04029   1329.00000   1315.00826      0.00075
    29.05029   1306.00000   1315.10621      0.00077
    29.06029   1298.00000   1315.39156      0.00077
    29.07029   1297.00000   1315.86590      0.00077
    29.08029   1293.00000   1316.53792      0.00077
    29.09029   1314.00000   1317.42309      0.00076
    29.10029   1365.00000   1318.54399      0.00073
    29.11029   1323.00000   1319.93125      0.00076
    29.12029   1324.00000   1321.62498      0.00076
    29.13029   1270.00000   1323.67669      0.00079
    29.14029   1344.00000   1326.15165      0.00074
    29.15029   1270.00000   1329.13161      0.00079
    29.16029   1300.00000   1332.71788      0.00077
    29.17029   1327.00000   1337.03446      0.00075
    29.18029   1291.00000   1342.23113      0.00077
    29.19029   1356.00000   1348.48591      0.00074
    29.20029   1298.00000   1356.00647      0.00077
    29.21029   1331.00000   1365.02980      0.00075
    29.22029   1322.00000   1375.81919      0.00076
    29.23029   1292.00000   1388.65804      0.00077
    29.24029   1330.00000   1403.83941      0.00075
    29.25029   1377.00000   1421.65109      0.00073
    29.26029   1387.00000   1442.35587      0.00072
    29.27029   1346.00000   1466.16713      0.00074
    29.28029   1455.00000   1493.22045      0.00069
    29.29029   1452.00000   1523.54248      0.00069
    29.30029   1497.00000   1557.01835      0.00067
    29.31029   1499.00000   1593.35979      0.00067
    29.32029   1574.00000   1632.07538      0.00064
    29.33029   1557.00000   1672.44487      0.00064
    29.34029   1628.00000   1713.49911      0.00061
    29.35029   1676.00000   1754.00853      0.00060
    29.36029   1635.00000   1792.48623      0.00061
    29.37029   1767.00000   1827.21808      0.00057
    29.38029   1752.00000   1856.34052      0.00057
    29.39029   1816.00000   1877.99116      0.00055
    29.40029   1790.00000   1890.54670      0.00056
    29.41029   1838.00000   1892.92519      0.00054
    29.42029   1827.00000   1884.87140      0.00055
    29.43029   1725.00000   1867.10438      0.00058
    29.44029   1717.00000   1841.23700      0.00058
    29.45029   1755.00000   1809.48311      0.00057
    29.46029   1696.00000   1774.27278      0.00059
    29.47029   1724.00000   1737.91938      0.00058
    29.48030   1638.00000   1702.38307      0.00061
    29.49030   1582.00000   1669.34450      0.00063
    29.50030   1556.00000   1639.99988      0.00064
    29.51030   1500.00000   1615.25890      0.00067
    29.52030   1524.00000   1595.76645      0.00066
    29.53030   1480.00000   1581.95508      0.00068
    29.54030   1481.00000   1574.08854      0.00068
    29.55030   1508.00000   1572.29688      0.00066
    29.56030   1440.00000   1576.60367      0.00069
    29.57030   1430.00000   1586.94545      0.00070
    29.58030   1474.00000   1603.18274      0.00068
    29.59030   1473.00000   1625.10253      0.00068
    29.60030   1496.00000   1652.41230      0.00067
    29.61030   1520.00000   1684.72638      0.00066
    29.62030   1529.00000   1721.54596      0.00065
    29.63030   1511.00000   1762.23464      0.00066
    29.64030   1572.00000   1805.99143      0.00064
    29.65030   1587.00000   1851.82305      0.00063
    29.66030   1601.00000   1898.51844      0.00062
    29.67030   1613.00000   1944.63045      0.00062
    29.68030   1727.00000   1988.47400      0.00058
    29.69030   1700.00000   2028.15678      0.00059
    29.70030   1741.00000   2061.66566      0.00057
    29.71030   1740.00000   2087.03117      0.00057
    29.72030   1787.00000   2102.57748      0.00056
    29.73030   1735.00000   2107.22595      0.00058
    29.74030   1837.00000   2100.78062      0.00054
    29.75030   1777.00000   2083.96858      0.00056
    29.76030   1732.00000   2058.09547      0.00058
    29.77030   1720.00000   2025.52620      0.00058
    29.78030   1756.00000   1988.69196      0.00057
    29.79030   1745.00000   1949.86160      0.00057
    29.80030   1688.00000   1910.96859      0.00059
    29.81030   1721.00000   1873.52746      0.00058
    29.82030   1703.00000   1838.63939      0.00059
    29.83030   1663.00000   1807.04179      0.00060
    29.84030   1635.00000   1779.16986      0.00061
    29.85030   1634.00000   1755.21474      0.00061
    29.86030   1658.00000   1735.17352      0.00060
    29.87030   1602.00000   1718.89182      0.00062
    29.88030   1723.00000   1706.10073      0.00058
    29.89030   1650.00000   1696.44946      0.00061
    29.90030   1681.00000   1689.53427      0.00059
    29.91031   1648.00000   1684.91895      0.00061
    29.92031   1648.00000   1682.17674      0.00061
    29.93031   1788.00000   1680.87298      0.00056
    29.94031   1725.00000   1680.60313      0.00058
    29.95031   1833.00000   1680.99471      0.00055
    29.96031   1795.00000   1681.71264      0.00056
    29.97031   1757.00000   1682.46205      0.00057
    29.98031   1803.00000   1682.98886      0.00055
    29.99031   1766.00000   1683.07897      0.00057
    30.00031   1785.00000   1682.55669      0.00056
    30.01031   1853.00000   1681.28250      0.00054
    30.02031   1825.00000   1679.15072      0.00055
    30.03031   1806.00000   1676.08707      0.00055
    30.04031   1837.00000   1672.04613      0.00054
    30.05031   1833.00000   1667.00880      0.00055
    30.06031   1825.00000   1660.97963      0.00055
    30.07031   1799.00000   1653.98400      0.00056
    30.08031   1790.00000   1646.06499      0.00056
    30.09031   1754.00000   1637.27996      0.00057
    30.10031   1710.00000   1627.69648      0.00058
    30.11031   1699.00000   1617.38378      0.00059
    30.12031   1655.00000   1606.41635      0.00060
    30.13031   1684.00000   1594.94221      0.00059
    30.14031   1583.00000   1583.09150      0.00063
    30.15031   1638.00000   1570.90780      0.00061
    30.16031   1625.00000   1558.46518      0.00062
    30.17031   1573.00000   1545.84656      0.00064
    30.18031   1551.00000   1533.12915      0.00064
    30.19031   1510.00000   1520.38366      0.00066
    30.20031   1448.00000   1507.67381      0.00069
    30.21031   1413.00000   1495.05611      0.00071
    30.22031   1410.00000   1482.57994      0.00071
    30.23031   1412.00000   1470.28768      0.00071
    30.24031   1400.00000   1458.21511      0.00071
    30.25031   1411.00000   1446.39183      0.00071
    30.26031   1384.00000   1434.84175      0.00072
    30.27031   1407.00000   1423.58365      0.00071
    30.28031   1392.00000   1412.63170      0.00072
    30.29031   1386.00000   1401.99601      0.00072
    30.30031   1318.00000   1391.68316      0.00076
    30.31031   1300.00000   1381.69663      0.00077
    30.32031   1300.00000   1372.03732      0.00077
    30.33031   1298.00000   1362.70388      0.00077
    30.34031   1271.00000   1353.69314      0.00079
    30.35032   1236.00000   1344.99183      0.00081
    30.36032   1228.00000   1336.61140      0.00081
    30.37032   1299.00000   1328.53605      0.00077
    30.38032   1313.00000   1320.75804      0.00076
    30.39032   1246.00000   1313.26906      0.00080
    30.40032   1242.00000   1306.06035      0.00081
    30.41032   1216.00000   1299.12286      0.00082
    30.42032   1204.00000   1292.44735      0.00083
    30.43032   1201.00000   1286.02448      0.00083
    30.44032   1257.00000   1279.84489      0.00080
    30.45032   1184.00000   1273.89928      0.00084
    30.46032   1222.00000   1268.17845      0.00082
    30.47032   1213.00000   1262.67334      0.00082
    30.48032   1174.00000   1257.37509      0.00085
    30.49032   1146.00000   1252.27501      0.00087
    30.50032   1227.00000   1247.36466      0.00081
    30.51032   1237.00000   1242.63586      0.00081
    30.52032   1143.00000   1238.08067      0.00087
    30.53032   1260.00000   1233.69140      0.00079
    30.54032   1222.00000   1229.46065      0.00082
    30.55032   1190.00000   1225.38130      0.00084
    30.56032   1225.00000   1221.44648      0.00082
    30.57032   1185.00000   1217.64962      0.00084
    30.58032   1220.00000   1213.98438      0.00082
    30.59032   1219.00000   1210.44474      0.00082
    30.60032   1212.00000   1207.02489      0.00083
    30.61032   1146.00000   1203.71932      0.00087
    30.62032   1142.00000   1200.52274      0.00088
    30.63032   1187.00000   1197.43012      0.00084
    30.64032   1155.00000   1194.43665      0.00087
    30.65032   1192.00000   1191.53778      0.00084
    30.66032   1194.00000   1188.72915      0.00084
    30.67032   1169.00000   1186.00663      0.00086
    30.68032   1206.00000   1183.36630      0.00083
    30.69032   1177.00000   1180.80443      0.00085
    30.70032   1207.00000   1178.31747      0.00083
    30.71032   1180.00000   1175.90209      0.00085
    30.72032   1160.00000   1173.55509      0.00086
    30.73032   1168.00000   1171.27347      0.00086
    30.74032   1220.00000   1169.05437      0.00082
    30.75032   1132.00000   1166.89510      0.00088
    30.76032   1163.00000   1164.79310      0.00086
    30.77032   1232.00000   1162.74594      0.00081
    30.78032   1200.00000   1160.75135      0.00083
    30.79033   1157.00000   1158.80524      0.00086
    30.80033   1134.00000   1156.90946      0.00088
    30.81033   1183.00000   1155.06009      0.00085
    30.82033   1167.00000   1153.25532      0.00086
    30.83033   1147.00000   1151.49342      0.00087
    30.84033   1155.00000   1149.77276      0.00087
    30.85033   1150.00000   1148.09178      0.00087
    30.86033   1249.00000   1146.44904      0.00080
    30.87033   1213.00000   1144.84316      0.00082
    30.88033   1169.00000   1143.27283      0.00086
    30.89033   1067.00000   1141.73682      0.00094
    30.90033   1132.00000   1140.23397      0.00088
    30.91033   1159.00000   1138.76317      0.00086
    30.92033   1196.00000   1137.32339      0.00084
    30.93033   1160.00000   1135.91363      0.00086
    30.94033   1158.00000   1134.53298      0.00086
    30.95033   1146.00000   1133.18054      0.00087
    30.96033   1177.00000   1131.85549      0.00085
    30.97033   1134.00000   1130.55705      0.00088
    30.98033   1170.00000   1129.28446      0.00085
    30.99033   1158.00000   1128.03702      0.00086
    31.00033   1116.00000   1126.81408      0.00090
    31.01033   1170.00000   1125.61500      0.00085
    31.02033   1161.00000   1124.43919      0.00086
    31.03033   1154.00000   1123.28610      0.00087
    31.04033   1119.00000   1122.15519      0.00089
    31.05033   1110.00000   1121.04597      0.00090
    31.06033   1113.00000   1119.95798      0.00090
    31.07033   1116.00000   1118.89076      0.00090
    31.08033   1155.00000   1117.84392      0.00087
    31.09033   1144.00000   1116.81707      0.00087
    31.10033   1167.00000   1115.80983      0.00086
    31.11033   1159.00000   1114.82189      0.00086
    31.12033   1128.00000   1113.85287      0.00089
    31.13033   1210.00000   1112.90241      0.00083
    31.14033   1180.00000   1111.97017      0.00085
    31.15033   1139.00000   1111.05579      0.00088
    31.16033   1126.00000   1110.15894      0.00089
    31.17033   1105.00000   1109.27927      0.00090
    31.18033   1166.00000   1108.41643      0.00086
    31.19033   1133.00000   1107.57005      0.00088
    31.20033   1126.00000   1106.73972      0.00089
    31.21033   1118.00000   1105.92499      0.00089
    31.22034   1128.00000   1105.12446      0.00089
    31.23034   1134.00000   1104.33907      0.00088
    31.24034   1130.00000   1103.56715      0.00088
    31.25034   1130.00000   1102.80751      0.00088
    31.26034   1164.00000   1102.05848      0.00086
    31.27034   1078.00000   1101.31710      0.00093
    31.28034   1156.00000   1100.57819      0.00087
    31.29034   1128.00000   1099.83144      0.00089
    31.30034   1141.00000   1099.04286      0.00088
    31.31034   1136.00000   1098.21085      0.00088
    31.32034   1123.00000   1097.57241      0.00089
    31.33034   1132.00000   1096.94032      0.00088
    31.34034   1131.00000   1096.34612      0.00088
    31.35034   1175.00000   1095.76651      0.00085
    31.36034   1138.00000   1095.20095      0.00088
    31.37034   1079.00000   1094.64866      0.00093
    31.38034   1082.00000   1094.10829      0.00092
    31.39034   1150.00000   1093.57753      0.00087
    31.40034   1136.00000   1093.05249      0.00088
    31.41034   1099.00000   1092.52544      0.00091
    31.42034   1147.00000   1091.97262      0.00087
    31.43034   1122.00000   1091.38068      0.00089
    31.44034   1165.00000   1090.88752      0.00086
    31.45034   1130.00000   1090.48615      0.00088
    31.46034   1132.00000   1090.12417      0.00088
    31.47034   1092.00000   1089.78275      0.00092
    31.48034   1139.00000   1089.46234      0.00088
    31.49034   1131.00000   1089.16347      0.00088
    31.50034   1092.00000   1088.88667      0.00092
    31.51034   1095.00000   1088.63253      0.00091
    31.52034   1141.00000   1088.40166      0.00088
    31.53034   1140.00000   1088.19474      0.00088
    31.54034   1126.00000   1088.01248      0.00089
    31.55034   1157.00000   1087.85562      0.00086
    31.56034   1136.00000   1087.72500      0.00088
    31.57034   1091.00000   1087.62146      0.00092
    31.58034   1026.00000   1087.54593      0.00097
    31.59034   1140.00000   1087.49940      0.00088
    31.60034   1072.00000   1087.48291      0.00093
    31.61034   1122.00000   1087.49758      0.00089
    31.62034   1111.00000   1087.54460      0.00090
    31.63034   1132.00000   1087.62525      0.00088
    31.64034   1065.00000   1087.74087      0.00094
    31.65034   1133.00000   1087.89293      0.00088
    31.66035   1113.00000   1088.08316      0.00090
    31.67035   1081.00000   1088.31286      0.00093
    31.68035   1086.00000   1088.58395      0.00092
    31.69035   1131.00000   1088.89829      0.00088
    31.70035   1110.00000   1089.25780      0.00090
    31.71035   1151.00000   1089.66455      0.00087
    31.72035   1120.00000   1090.12072      0.00089
    31.73035   1139.00000   1090.62869      0.00088
    31.74035   1108.00000   1091.19092      0.00090
    31.75035   1121.00000   1091.81011      0.00089
    31.76035   1157.00000   1092.48907      0.00086
    31.77035   1119.00000   1093.23084      0.00089
    31.78035   1121.00000   1094.03862      0.00089
    31.79035   1164.00000   1094.91577      0.00086
    31.80035   1154.00000   1095.86584      0.00087
    31.81035   1167.00000   1096.89250      0.00086
    31.82035   1110.00000   1097.99940      0.00090
    31.83035   1070.00000   1099.19008      0.00093
    31.84035   1130.00000   1100.46695      0.00088
    31.85035   1101.00000   1101.83024      0.00091
    31.86035   1128.00000   1103.27458      0.00089
    31.87035   1135.00000   1104.76566      0.00088
    31.88035   1211.00000   1106.31265      0.00083
    31.89035   1096.00000   1108.22543      0.00091
    31.90035   1084.00000   1110.25987      0.00092
    31.91035   1165.00000   1112.48044      0.00086
    31.92035   1156.00000   1114.87301      0.00087
    31.93035   1130.00000   1117.45250      0.00088
    31.94035   1067.00000   1120.23562      0.00094
    31.95035   1109.00000   1123.24116      0.00090
    31.96035   1207.00000   1126.49025      0.00083
    31.97035   1196.00000   1130.00661      0.00084
    31.98035   1220.00000   1133.81692      0.00082
    31.99035   1168.00000   1137.95113      0.00086
    32.00035   1187.00000   1142.44280      0.00084
    32.01035   1213.00000   1147.32946      0.00082
    32.02035   1188.00000   1152.65298      0.00084
    32.03035   1193.00000   1158.45992      0.00084
    32.04035   1191.00000   1164.80184      0.00084
    32.05035   1221.00000   1171.73563      0.00082
    32.06035   1219.00000   1179.32371      0.00082
    32.07035   1238.00000   1187.63425      0.00081
    32.08035   1248.00000   1196.74123      0.00080
    32.09035   1237.00000   1206.72447      0.00081
    32.10035   1217.00000   1217.66942      0.00082
    32.11036   1275.00000   1229.67911      0.00078
    32.12035   1284.00000   1242.81270      0.00078
    32.13036   1225.00000   1257.22127      0.00082
    32.14035   1306.00000   1272.95196      0.00077
    32.15036   1288.00000   1290.17128      0.00078
    32.16035   1323.00000   1308.91789      0.00076
    32.17036   1336.00000   1329.36910      0.00075
    32.18036   1359.00000   1351.56813      0.00074
    32.19036   1358.00000   1375.62754      0.00074
    32.20036   1407.00000   1401.63047      0.00071
    32.21036   1434.00000   1429.64539      0.00070
    32.22036   1412.00000   1459.72091      0.00071
    32.23036   1524.00000   1491.87969      0.00066
    32.24036   1553.00000   1526.11121      0.00064
    32.25036   1553.00000   1562.36340      0.00064
    32.26036   1622.00000   1600.53306      0.00062
    32.27036   1741.00000   1640.45519      0.00057
    32.28036   1777.00000   1681.89131      0.00056
    32.29036   1765.00000   1724.51730      0.00057
    32.30036   1840.00000   1767.91159      0.00054
    32.31036   1898.00000   1811.54462      0.00053
    32.32036   1948.00000   1854.77176      0.00051
    32.33036   2070.00000   1896.83159      0.00048
    32.34036   2009.00000   1936.85280      0.00050
    32.35036   2197.00000   1973.87244      0.00046
    32.36036   2205.00000   2006.86850      0.00045
    32.37036   2310.00000   2034.80802      0.00043
    32.38036   2178.00000   2056.70981      0.00046
    32.39036   2229.00000   2071.71755      0.00045
    32.40036   2332.00000   2079.17518      0.00043
    32.41036   2281.00000   2078.69364      0.00044
    32.42036   2260.00000   2070.19723      0.00044
    32.43036   2308.00000   2053.93988      0.00043
    32.44036   2236.00000   2030.48669      0.00045
    32.45036   2106.00000   2000.66316      0.00047
    32.46036   2066.00000   1965.48089      0.00048
    32.47036   2124.00000   1926.05232      0.00047
    32.48036   2104.00000   1883.50797      0.00048
    32.49036   2044.00000   1838.92662      0.00049
    32.50036   1942.00000   1793.28450      0.00051
    32.51036   1937.00000   1747.42493      0.00052
    32.52036   1874.00000   1702.04616      0.00053
    32.53036   1795.00000   1657.70334      0.00056
    32.54036   1730.00000   1614.81972      0.00058
    32.55037   1628.00000   1573.66222      0.00061
    32.56036   1619.00000   1534.56358      0.00062
    32.57037   1603.00000   1497.49534      0.00062
    32.58036   1491.00000   1462.67531      0.00067
    32.59037   1460.00000   1429.97845      0.00068
    32.60036   1451.00000   1399.51725      0.00069
    32.61037   1440.00000   1371.11688      0.00069
    32.62037   1383.00000   1344.79629      0.00072
    32.63037   1383.00000   1320.43844      0.00072
    32.64037   1370.00000   1297.94564      0.00073
    32.65037   1354.00000   1277.21318      0.00074
    32.66037   1285.00000   1258.13229      0.00078
    32.67037   1310.00000   1240.59259      0.00076
    32.68037   1271.00000   1224.48398      0.00079
    32.69037   1326.00000   1209.69825      0.00075
    32.70037   1230.00000   1196.13028      0.00081
    32.71037   1279.00000   1183.67908      0.00078
    32.72037   1208.00000   1172.24851      0.00083
    32.73037   1223.00000   1161.74780      0.00082
    32.74037   1214.00000   1152.09201      0.00082
    32.75037   1166.00000   1143.20214      0.00086
    32.76037   1218.00000   1135.00527      0.00082
    32.77037   1162.00000   1127.43452      0.00086
    32.78037   1225.00000   1120.42884      0.00082
    32.79037   1167.00000   1113.93288      0.00086
    32.80037   1091.00000   1107.89664      0.00092
    32.81037   1186.00000   1102.27514      0.00084
    32.82037   1143.00000   1097.02812      0.00087
    32.83037   1091.00000   1092.11961      0.00092
    32.84037   1154.00000   1087.51755      0.00087
    32.85037   1123.00000   1083.19345      0.00089
    32.86037   1114.00000   1079.12202      0.00090
    32.87037   1090.00000   1075.28079      0.00092
    32.88037   1142.00000   1071.64983      0.00088
    32.89037   1112.00000   1068.21144      0.00090
    32.90037   1143.00000   1064.94989      0.00087
    32.91037   1094.00000   1061.85116      0.00091
    32.92037   1085.00000   1058.90273      0.00092
    32.93037   1017.00000   1056.09340      0.00098
    32.94037   1091.00000   1053.41312      0.00092
    32.95037   1135.00000   1050.85284      0.00088
    32.96037   1112.00000   1048.40437      0.00090
    32.97038   1042.00000   1046.05799      0.00096
    32.98037   1050.00000   1043.81392      0.00095
    32.99038   1099.00000   1041.65690      0.00091
    33.00037   1026.00000   1039.59005      0.00097
    33.01038   1057.00000   1037.59980      0.00095
    33.02037   1059.00000   1035.68947      0.00094
    33.03038   1089.00000   1033.84691      0.00092
    33.04037   1068.00000   1032.07554      0.00094
    33.05038   1135.00000   1030.36441      0.00088
    33.06038   1034.00000   1028.71532      0.00097
    33.07038   1076.00000   1027.12327      0.00093
    33.08038   1067.00000   1025.58523      0.00094
    33.09038   1096.00000   1024.09839      0.00091
    33.10038   1048.00000   1022.66018      0.00095
    33.11038   1048.00000   1021.26831      0.00095
    33.12038   1045.00000   1019.92080      0.00096
    33.13038   1045.00000   1018.61590      0.00096
    33.14038   1016.00000   1017.35210      0.00098
    33.15038   1069.00000   1016.12816      0.00094
    33.16038   1070.00000   1014.94325      0.00093
    33.17038   1062.00000   1013.79699      0.00094
    33.18038   1038.00000   1012.68966      0.00096
    33.19038   1064.00000   1011.62271      0.00094
    33.20038   1054.00000   1010.59992      0.00095
    33.21038   1016.00000   1009.63105      0.00098
    33.22038   1033.00000   1008.74693      0.00097
    33.23038   1023.00000   1007.98659      0.00098
    33.24038   1031.00000   1007.21758      0.00097
    33.25038   1065.00000   1006.31262      0.00094
    33.26038    998.00000   1005.40307      0.00100
    33.27038   1050.00000   1004.51557      0.00095
    33.28038   1037.00000   1003.64924      0.00096
    33.29038   1079.00000   1002.80324      0.00093
    33.30038   1036.00000   1001.97678      0.00097
    33.31038   1037.00000   1001.16911      0.00096
    33.32038   1008.00000   1000.37951      0.00099
    33.33038   1008.00000    999.60730      0.00099
    33.34038   1004.00000    998.85185      0.00100
    33.35038   1027.00000    998.11254      0.00097
    33.36038   1013.00000    997.38879      0.00099
    33.37038   1029.00000    996.68004      0.00097
    33.38038   1081.00000    995.98579      0.00093
    33.39038   1079.00000    995.30551      0.00093
    33.40038   1046.00000    994.63875      0.00096
    33.41039   1007.00000    993.98438      0.00099
    33.42038   1058.00000    993.34394      0.00095
    33.43039    997.00000    992.71443      0.00100
    33.44038   1055.00000    992.09799      0.00095
    33.45039   1063.00000    991.49176      0.00094
    33.46038   1025.00000    990.89782      0.00098
    33.47039   1034.00000    990.31343      0.00097
    33.48038   1022.00000    989.74062      0.00098
    33.49039    991.00000    989.17677      0.00101
    33.50039   1014.00000    988.62329      0.00099
    33.51039   1041.00000    988.07933      0.00096
    33.52039   1017.00000    987.54461      0.00098
    33.53039   1010.00000    987.01887      0.00099
    33.54039   1043.00000    986.50186      0.00096
    33.55039   1002.00000    985.99334      0.00100
    33.56039   1019.00000    985.49308      0.00098
    33.57039   1013.00000    985.00087      0.00099
    33.58039   1030.00000    984.51648      0.00097
    33.59039    993.00000    984.03972      0.00101
    33.60039   1001.00000    983.57039      0.00100
    33.61039   1008.00000    983.10831      0.00099
    33.62039   1016.00000    982.65330      0.00098
    33.63039    994.00000    982.20518      0.00101
    33.64039    971.00000    981.76379      0.00103
    33.65039   1035.00000    981.32898      0.00097
    33.66039    997.00000    980.90059      0.00100
    33.67039   1011.00000    980.47847      0.00099
    33.68039    992.00000    980.06248      0.00101
    33.69039   1056.00000    979.65250      0.00095
    33.70039   1012.00000    979.24839      0.00099
    33.71039   1031.00000    978.85002      0.00097
    33.72039   1032.00000    978.45727      0.00097
    33.73039   1014.00000    978.07004      0.00099
    33.74039   1023.00000    977.68820      0.00098
    33.75039   1043.00000    977.31166      0.00096
    33.76039   1003.00000    976.94030      0.00100
    33.77039   1019.00000    976.57404      0.00098
    33.78039   1014.00000    976.21277      0.00099
    33.79039   1034.00000    975.85640      0.00097
    33.80039   1024.00000    975.50485      0.00098
    33.81039   1061.00000    975.15803      0.00094
    33.82039   1040.00000    974.81585      0.00096
    33.83039    998.00000    974.47825      0.00100
    33.84039   1068.00000    974.14514      0.00094
    33.85040   1028.00000    973.81613      0.00097
    33.86039   1011.00000    973.49212      0.00099
    33.87040   1025.00000    973.17175      0.00098
    33.88039   1073.00000    972.85623      0.00093
    33.89040    968.00000    972.54424      0.00103
    33.90039   1030.00000    972.23696      0.00097
    33.91040   1031.00000    971.93312      0.00097
    33.92039   1009.00000    971.63385      0.00099
    33.93040   1003.00000    971.33792      0.00100
    33.94040   1011.00000    971.04616      0.00099
    33.95040   1008.00000    970.75824      0.00099
    33.96040    994.00000    970.47408      0.00101
    33.97040   1021.00000    970.19367      0.00098
    33.98040    969.00000    969.91694      0.00103
    33.99040    996.00000    969.64386      0.00100
    34.00040   1034.00000    969.37439      0.00097
    34.01040   1001.00000    969.10848      0.00100
    34.02040   1037.00000    968.84611      0.00096
    34.03040   1038.00000    968.58723      0.00096
    34.04040    994.00000    968.33181      0.00101
    34.05040   1000.00000    968.07983      0.00100
    34.06040   1024.00000    967.83124      0.00098
    34.07040    991.00000    967.58601      0.00101
    34.08040   1044.00000    967.34413      0.00096
    34.09040    983.00000    967.10556      0.00102
    34.10040    987.00000    966.87028      0.00101
    34.11040    996.00000    966.63826      0.00100
    34.12040    962.00000    966.40948      0.00104
    34.13040    933.00000    966.18392      0.00107
    34.14040   1020.00000    965.96155      0.00098
    34.15040    967.00000    965.74237      0.00103
    34.16040    994.00000    965.52634      0.00101
    34.17040    969.00000    965.31346      0.00103
    34.18040    971.00000    965.10370      0.00103
    34.19040    939.00000    964.89706      0.00106
    34.20040    994.00000    964.69352      0.00101
    34.21040    974.00000    964.49306      0.00103
    34.22040    949.00000    964.29568      0.00105
    34.23040   1041.00000    964.10136      0.00096
    34.24040   1005.00000    963.91010      0.00100
    34.25040    987.00000    963.72191      0.00101
    34.26040    984.00000    963.53678      0.00102
    34.27040   1064.00000    963.35474      0.00094
    34.28040   1013.00000    963.17582      0.00099
    34.29041    971.00000    962.99986      0.00103
    34.30040    998.00000    962.82744      0.00100
    34.31041    981.00000    962.65794      0.00102
    34.32040    989.00000    962.49215      0.00101
    34.33041    994.00000    962.32958      0.00101
    34.34040    955.00000    962.17120      0.00105
    34.35041    997.00000    962.01715      0.00100
    34.36040    993.00000    961.87050      0.00101
    34.37041    984.00000    961.73182      0.00102
    34.38041    988.00000    961.58622      0.00101
    34.39041    990.00000    961.44068      0.00101
    34.40041   1016.00000    961.29802      0.00098
    34.41041    990.00000    961.15842      0.00101
    34.42041    982.00000    961.02189      0.00102
    34.43041    946.00000    960.88844      0.00106
    34.44041    969.00000    960.75808      0.00103
    34.45041    979.00000    960.63084      0.00102
    34.46041   1040.00000    960.50672      0.00096
    34.47041   1010.00000    960.38573      0.00099
    34.48041    965.00000    960.26790      0.00104
    34.49041   1006.00000    960.15324      0.00099
    34.50041    954.00000    960.04178      0.00105
    34.51041    983.00000    959.93353      0.00102
    34.52041    965.00000    959.82851      0.00104
    34.53041    926.00000    959.72675      0.00108
    34.54041   1002.00000    959.62827      0.00100
    34.55041   1009.00000    959.53310      0.00099
    34.56041    972.00000    959.44127      0.00103
    34.57041    981.00000    959.35280      0.00102
    34.58041    970.00000    959.26772      0.00103
    34.59041   1003.00000    959.18607      0.00100
    34.60041    949.00000    959.10788      0.00105
    34.61041   1006.00000    959.03319      0.00099
    34.62041   1006.00000    958.96202      0.00099
    34.63041    975.00000    958.89442      0.00103
    34.64041    958.00000    958.83043      0.00104
    34.65041    972.00000    958.77008      0.00103
    34.66041    982.00000    958.71345      0.00102
    34.67041    971.00000    958.66067      0.00103
    34.68041    986.00000    958.61201      0.00101
    34.69041   1008.00000    958.56775      0.00099
    34.70041    980.00000    958.52826      0.00102
    34.71041    966.00000    958.49399      0.00104
    34.72041    991.00000    958.46550      0.00101
    34.73042   1004.00000    958.44350      0.00100
    34.74041    986.00000    958.42900      0.00101
    34.75042    977.00000    958.42323      0.00102
    34.76041    969.00000    958.42809      0.00103
    34.77042    980.00000    958.44649      0.00102
    34.78041   1002.00000    958.48330      0.00100
    34.79042    999.00000    958.54893      0.00100
    34.80042    992.00000    958.67030      0.00101
    34.81042    972.00000    958.88867      0.00103
    34.82042    959.00000    959.11512      0.00104
    34.83042    975.00000    959.16699      0.00103
    34.84042    951.00000    959.19410      0.00105
    34.85042    939.00000    959.22627      0.00106
    34.86042    987.00000    959.26359      0.00101
    34.87042   1015.00000    959.30617      0.00099
    34.88042    966.00000    959.35410      0.00104
    34.89042    950.00000    959.40750      0.00105
    34.90042   1006.00000    959.46648      0.00099
    34.91042    965.00000    959.53116      0.00104
    34.92042    978.00000    959.60167      0.00102
    34.93042    984.00000    959.67812      0.00102
    34.94042   1025.00000    959.76066      0.00098
    34.95042    960.00000    959.84942      0.00104
    34.96042   1011.00000    959.94455      0.00099
    34.97042    951.00000    960.04619      0.00105
    34.98042    971.00000    960.15450      0.00103
    34.99042   1036.00000    960.26965      0.00097
    35.00042    967.00000    960.39180      0.00103
    35.01042    963.00000    960.52113      0.00104
    35.02042   1005.00000    960.65782      0.00100
    35.03042    991.00000    960.80207      0.00101
    35.04042    980.00000    960.95407      0.00102
    35.05042    934.00000    961.11404      0.00107
    35.06042   1022.00000    961.28219      0.00098
    35.07042    966.00000    961.45875      0.00104
    35.08042    944.00000    961.64395      0.00106
    35.09042    948.00000    961.83805      0.00105
    35.10042   1033.00000    962.04130      0.00097
    35.11042    977.00000    962.25397      0.00102
    35.12042    963.00000    962.47635      0.00104
    35.13042    945.00000    962.70874      0.00106
    35.14042    959.00000    962.95143      0.00104
    35.15042    972.00000    963.20477      0.00103
    35.16042    972.00000    963.46907      0.00103
    35.17043    986.00000    963.74500      0.00101
    35.18042    968.00000    964.03205      0.00103
    35.19043   1007.00000    964.33179      0.00099
    35.20042    958.00000    964.64342      0.00104
    35.21043    972.00000    964.96861      0.00103
    35.22042    989.00000    965.30650      0.00101
    35.23043    947.00000    965.65894      0.00106
    35.24043    964.00000    966.02535      0.00104
    35.25043    958.00000    966.40662      0.00104
    35.26043    961.00000    966.80327      0.00104
    35.27043    942.00000    967.21586      0.00106
    35.28043    947.00000    967.64500      0.00106
    35.29043   1015.00000    968.09130      0.00099
    35.30043    990.00000    968.55540      0.00101
    35.31043    967.00000    969.03799      0.00103
    35.32043   1026.00000    969.53977      0.00097
    35.33043    964.00000    970.06149      0.00104
    35.34043    951.00000    970.60392      0.00105
    35.35043   1007.00000    971.16787      0.00099
    35.36043    964.00000    971.75420      0.00104
    35.37043    958.00000    972.36378      0.00104
    35.38043   1007.00000    972.99756      0.00099
    35.39043    972.00000    973.65648      0.00103
    35.40043    988.00000    974.34157      0.00101
    35.41043    969.00000    975.05387      0.00103
    35.42043   1010.00000    975.79448      0.00099
    35.43043   1012.00000    976.56455      0.00099
    35.44043    932.00000    977.36525      0.00107
    35.45043    953.00000    978.19783      0.00105
    35.46043    998.00000    979.06356      0.00100
    35.47043    975.00000    979.96380      0.00103
    35.48043   1013.00000    980.89991      0.00099
    35.49043    900.00000    981.87333      0.00111
    35.50043    972.00000    982.88555      0.00103
    35.51043    950.00000    983.93810      0.00105
    35.52043    960.00000    985.03257      0.00104
    35.53043   1001.00000    986.17058      0.00100
    35.54043    938.00000    987.35382      0.00107
    35.55043    973.00000    988.58401      0.00103
    35.56043    977.00000    989.86291      0.00102
    35.57043    967.00000    991.19234      0.00103
    35.58043   1010.00000    992.57412      0.00099
    35.59044    988.00000    994.01160      0.00101
    35.60043   1042.00000    995.50224      0.00096
    35.61044   1021.00000    997.05394      0.00098
    35.62043    984.00000    998.66234      0.00102
    35.63044   1012.00000   1000.33583      0.00099
    35.64043    960.00000   1002.06950      0.00104
    35.65044   1030.00000   1003.87217      0.00097
    35.66043    989.00000   1005.73829      0.00101
    35.67044   1004.00000   1007.67707      0.00100
    35.68044    995.00000   1009.68426      0.00101
    35.69044    955.00000   1011.76318      0.00105
    35.70044   1037.00000   1013.91501      0.00096
    35.71044    971.00000   1016.14077      0.00103
    35.72044   1001.00000   1018.44117      0.00100
    35.73044   1056.00000   1020.81667      0.00095
    35.74044    994.00000   1023.26739      0.00101
    35.75044   1021.00000   1025.79306      0.00098
    35.76044   1002.00000   1028.39302      0.00100
    35.77044   1056.00000   1031.06615      0.00095
    35.78044   1059.00000   1033.81089      0.00094
    35.79044   1051.00000   1036.62515      0.00095
    35.80044   1052.00000   1039.50638      0.00095
    35.81044   1030.00000   1042.45154      0.00097
    35.82044   1056.00000   1045.45712      0.00095
    35.83044   1023.00000   1048.51924      0.00098
    35.84044   1037.00000   1051.63370      0.00096
    35.85044   1048.00000   1054.79609      0.00095
    35.86044   1110.00000   1058.00195      0.00090
    35.87044   1098.00000   1061.24694      0.00091
    35.88044   1072.00000   1064.52705      0.00093
    35.89044   1087.00000   1067.83884      0.00092
    35.90044   1088.00000   1071.17966      0.00092
    35.91044   1099.00000   1074.54800      0.00091
    35.92044   1106.00000   1077.94368      0.00090
    35.93044   1079.00000   1081.36819      0.00093
    35.94044   1127.00000   1084.82490      0.00089
    35.95044   1114.00000   1088.31930      0.00090
    35.96044   1129.00000   1091.85918      0.00089
    35.97044   1143.00000   1095.45475      0.00087
    35.98044   1102.00000   1099.11872      0.00091
    35.99044   1115.00000   1102.86627      0.00090
    36.00044   1174.00000   1106.71506      0.00085
    36.01044   1212.00000   1110.68504      0.00083
    36.02044   1147.00000   1114.79835      0.00087
    36.03045   1154.00000   1119.08355      0.00087
    36.04044   1166.00000   1123.55296      0.00086
    36.05045   1102.00000   1128.25229      0.00091
    36.06044   1161.00000   1133.19065      0.00086
    36.07045   1165.00000   1138.41785      0.00086
    36.08044   1119.00000   1143.94248      0.00089
    36.09045   1152.00000   1149.81798      0.00087
    36.10044   1110.00000   1156.05100      0.00090
    36.11045   1129.00000   1162.69825      0.00089
    36.12045   1206.00000   1169.77072      0.00083
    36.13045   1149.00000   1177.30564      0.00087
    36.14045   1139.00000   1185.33317      0.00088
    36.15045   1161.00000   1193.88290      0.00086
    36.16045   1189.00000   1202.98359      0.00084
    36.17045   1142.00000   1212.66301      0.00088
    36.18045   1191.00000   1222.94765      0.00084
    36.19045   1169.00000   1233.86242      0.00086
    36.20045   1250.00000   1245.43022      0.00080
    36.21045   1199.00000   1257.67149      0.00083
    36.22045   1209.00000   1270.60363      0.00083
    36.23045   1263.00000   1284.24028      0.00079
    36.24045   1287.00000   1298.59051      0.00078
    36.25045   1303.00000   1313.65779      0.00077
    36.26045   1269.00000   1329.43886      0.00079
    36.27045   1303.00000   1345.92242      0.00077
    36.28045   1291.00000   1363.08760      0.00077
    36.29045   1258.00000   1380.90236      0.00079
    36.30045   1394.00000   1399.32167      0.00072
    36.31045   1325.00000   1418.28567      0.00075
    36.32045   1412.00000   1437.71772      0.00071
    36.33045   1439.00000   1457.52263      0.00069
    36.34045   1436.00000   1477.58498      0.00070
    36.35045   1499.00000   1497.76782      0.00067
    36.36045   1591.00000   1517.91185      0.00063
    36.37045   1495.00000   1537.83538      0.00067
    36.38045   1582.00000   1557.33515      0.00063
    36.39045   1516.00000   1576.18832      0.00066
    36.40045   1675.00000   1594.15575      0.00060
    36.41045   1738.00000   1610.98679      0.00058
    36.42045   1767.00000   1626.42543      0.00057
    36.43045   1748.00000   1640.21786      0.00057
    36.44045   1706.00000   1652.12119      0.00059
    36.45045   1750.00000   1661.91280      0.00057
    36.46045   1849.00000   1669.39989      0.00054
    36.47046   1846.00000   1674.43110      0.00054
    36.48045   1850.00000   1676.89131      0.00054
    36.49046   1815.00000   1676.73068      0.00055
    36.50045   1775.00000   1673.95540      0.00056
    36.51046   1847.00000   1668.60680      0.00054
    36.52045   1804.00000   1660.82133      0.00055
    36.53046   1816.00000   1650.72305      0.00055
    36.54045   1750.00000   1638.55621      0.00057
    36.55046   1747.00000   1624.50111      0.00057
    36.56046   1720.00000   1608.85384      0.00058
    36.57046   1714.00000   1591.86675      0.00058
    36.58046   1634.00000   1573.80900      0.00061
    36.59046   1667.00000   1554.94444      0.00060
    36.60046   1607.00000   1535.52509      0.00062
    36.61046   1581.00000   1515.78615      0.00063
    36.62046   1541.00000   1495.94293      0.00065
    36.63046   1441.00000   1476.18930      0.00069
    36.64046   1493.00000   1456.69747      0.00067
    36.65046   1482.00000   1437.61911      0.00067
    36.66046   1365.00000   1419.08721      0.00073
    36.67046   1404.00000   1401.21882      0.00071
    36.68046   1310.00000   1384.11746      0.00076
    36.69046   1320.00000   1367.87461      0.00076
    36.70046   1294.00000   1352.56932      0.00077
    36.71046   1252.00000   1338.24072      0.00080
    36.72046   1248.00000   1324.97932      0.00080
    36.73046   1245.00000   1313.31305      0.00080
    36.74046   1237.00000   1303.09739      0.00081
    36.75046   1244.00000   1294.52065      0.00080
    36.76046   1275.00000   1287.71259      0.00078
    36.77046   1232.00000   1282.87607      0.00081
    36.78046   1181.00000   1280.24001      0.00085
    36.79046   1194.00000   1280.05757      0.00084
    36.80046   1181.00000   1282.60153      0.00085
    36.81046   1212.00000   1288.15625      0.00083
    36.82046   1203.00000   1297.00606      0.00083
    36.83046   1214.00000   1309.41956      0.00082
    36.84046   1215.00000   1325.63011      0.00082
    36.85046   1209.00000   1345.81272      0.00083
    36.86046   1256.00000   1370.05813      0.00080
    36.87046   1357.00000   1398.34490      0.00074
    36.88046   1300.00000   1430.51074      0.00077
    36.89046   1328.00000   1466.22416      0.00075
    36.90046   1364.00000   1504.95725      0.00073
    36.91047   1423.00000   1546.00301      0.00070
    36.92046   1476.00000   1588.24275      0.00068
    36.93047   1403.00000   1630.59500      0.00071
    36.94046   1496.00000   1671.38183      0.00067
    36.95047   1617.00000   1709.01095      0.00062
    36.96046   1612.00000   1741.40273      0.00062
    36.97047   1647.00000   1766.67737      0.00061
    36.98046   1656.00000   1782.85646      0.00060
    36.99047   1662.00000   1788.46926      0.00060
    37.00047   1701.00000   1782.58242      0.00059
    37.01047   1674.00000   1765.11739      0.00060
    37.02047   1662.00000   1736.86548      0.00060
    37.03047   1635.00000   1699.38149      0.00061
    37.04047   1565.00000   1654.72577      0.00064
    37.05047   1559.00000   1605.15142      0.00064
    37.06047   1556.00000   1552.82974      0.00064
    37.07047   1585.00000   1499.66848      0.00063
    37.08047   1437.00000   1447.22862      0.00070
    37.09047   1361.00000   1396.71429      0.00073
    37.10047   1289.00000   1349.00274      0.00078
    37.11047   1276.00000   1304.68944      0.00078
    37.12047   1237.00000   1264.13417      0.00081
    37.13047   1231.00000   1227.50299      0.00081
    37.14047   1150.00000   1194.80518      0.00087
    37.15047   1133.00000   1165.92633      0.00088
    37.16047   1152.00000   1140.65831      0.00087
    37.17047   1121.00000   1118.72663      0.00089
    37.18047   1100.00000   1099.81502      0.00091
    37.19047   1140.00000   1083.58699      0.00088
    37.20047   1121.00000   1069.70376      0.00089
    37.21047   1090.00000   1057.83846      0.00092
    37.22047   1078.00000   1047.68653      0.00093
    37.23047   1029.00000   1038.97248      0.00097
    37.24047   1081.00000   1031.45351      0.00093
    37.25047   1011.00000   1024.92046      0.00099
    37.26047   1053.00000   1019.19679      0.00095
    37.27047   1046.00000   1014.13613      0.00096
    37.28047   1025.00000   1009.61899      0.00098
    37.29047   1043.00000   1005.54912      0.00096
    37.30047    999.00000   1001.84973      0.00100
    37.31047   1091.00000    998.46003      0.00092
    37.32047   1077.00000    995.33207      0.00093
    37.33047   1057.00000    992.42803      0.00095
    37.34047   1024.00000    989.71798      0.00098
    37.35048   1047.00000    987.17561      0.00096
    37.36047   1044.00000    984.78895      0.00096
    37.37048   1048.00000    982.53283      0.00095
    37.38047   1003.00000    980.40310      0.00100
    37.39048   1010.00000    978.38033      0.00099
    37.40047   1070.00000    976.46308      0.00093
    37.41048    986.00000    974.63560      0.00101
    37.42048   1021.00000    972.89625      0.00098
    37.43048    983.00000    971.23680      0.00102
    37.44048   1003.00000    969.65157      0.00100
    37.45048    995.00000    968.13542      0.00101
    37.46048    989.00000    966.68370      0.00101
    37.47048    969.00000    965.29219      0.00103
    37.48048   1025.00000    963.95705      0.00098
    37.49048    985.00000    962.67474      0.00102
    37.50048    980.00000    961.44203      0.00102
    37.51048    984.00000    960.25596      0.00102
    37.52048    968.00000    959.11379      0.00103
    37.53048    907.00000    958.01300      0.00110
    37.54048    995.00000    956.95125      0.00101
    37.55048    961.00000    955.92638      0.00104
    37.56048    969.00000    954.93641      0.00103
    37.57048    984.00000    953.97945      0.00102
    37.58048    965.00000    953.05381      0.00104
[truncated: 2,315,858 more chars]
