# Supplementary material for: Disordered sodium alkoxides from powder data: crystal structures of sodium ethoxide, propoxide, butoxide and pentoxide, and some of their solvates
Source: Acta Crystallogr B Struct Sci Cryst Eng Mater. 2021 Jan 21;77(Pt 1):68–82. doi: 10.1107/S205252062001584X (PMC7941280; doi:10.1107/S205252062001584X)
Supplement: Supplementary file 2 [file b-77-00068-NaOEtsup2.hkl]

data_NaOEt
_cell_length_a 4.41084(4)
_cell_length_b 4.41084(4)
_cell_length_c 9.06779(17)
_cell_angle_alpha 90
_cell_angle_beta  90
_cell_angle_gamma 90
_shelx_F_squared_multiplier 1
loop_
_symmetry_equiv_pos_as_xyz
	 'x, y, z '
	 '-x+1/2, y+1/2, -z '
	 '-y, x, -z '
	 '-y+1/2, -x+1/2, z '
	 'y, -x, -z '
	 'y+1/2, x+1/2, z '
	 '-x, -y, z '
	 'x+1/2, -y+1/2, -z '
loop_
_refln_index_h
_refln_index_k
_refln_index_l
_refln_F_squared_calc
_refln_F_squared_meas
_refln_F_squared_sigma
_refln_observed_status
   0    0    1        54.14        53.03    6136.09 o
   0    0    2         3.82         3.94    3328.34 o
   0    0    3        33.87        32.95   13737.52 o
   0    0    4        13.50        12.18   36728.15 o
   0    0    5         1.75         1.64    3686.14 o
   0    0    6         0.48         0.48     550.09 o
   0    0    7         0.01         0.01      12.01 o
   1    0    1       129.93       133.28   68345.82 o
   1    0    2        17.78        17.56    6661.67 o
   1    0    3         6.17         6.45   10246.79 o
   1    0    4        15.14        15.17   16667.09 o
   1    0    5         9.59         9.40   15875.59 o
   1    0    6         1.35         1.35    1588.91 o
   1    0    7         1.43         1.44    2187.92 o
   1    1    0         3.05         2.98     622.73 o
   1    1    1        19.74        19.54    9569.59 o
   1    1    2        65.38        66.98   63937.17 o
   1    1    3        55.23        55.04   78471.17 o
   1    1    4        46.89        45.15   60763.25 o
   1    1    5        50.79        47.51  352316.58 o
   1    1    6        55.87        50.46  467892.21 o
   1    1    7        39.30        39.27   57935.80 o
   2    0    0       101.01       107.52  124988.80 o
   2    0    1       139.81       143.85  129486.88 o
   2    0    2        55.39        57.19  114672.04 o
   2    0    3        25.38        25.42   25972.43 o
   2    0    4        23.52        21.94   78208.17 o
   2    0    5         7.72         7.59   19633.93 o
   2    0    6         0.07         0.07      99.04 o
   2    1    0         4.98         4.83    8331.92 o
   2    1    1        23.74        23.37   16043.90 o
   2    1    2        38.27        35.38  102099.57 o
   2    1    3        17.43        17.33   20483.74 o
   2    1    4         8.22         8.19   10705.78 o
   2    1    5        10.77        10.98   15881.27 o
   2    1    6         1.73         1.74    2656.57 o
   2    2    0        44.01        46.05  252225.56 o
   2    2    1        67.40        71.75  144999.68 o
   2    2    2        33.20        33.25   40589.45 o
   2    2    3        16.35        16.92   38423.48 o
   2    2    4         9.01         8.93   11827.44 o
   3    0    1         3.25         3.25    3063.15 o
   3    0    2        12.45        12.19   32904.42 o
   3    0    3         3.91         3.98    5006.44 o
   3    0    4         1.61         1.63    2399.26 o
   3    1    0         0.96         0.97    2258.93 o
   3    1    1         4.53         4.94   18104.35 o
   3    1    2        18.42        18.86   21494.90 o
   3    1    3        35.17        34.26   50339.11 o
   3    2    0         0.67         0.67     839.05 o
   3    2    1         6.24         6.10   11253.08 o
