# Supplementary material for: Disordered sodium alkoxides from powder data: crystal structures of sodium ethoxide, propoxide, butoxide and pentoxide, and some of their solvates
Source: Acta Crystallogr B Struct Sci Cryst Eng Mater. 2021 Jan 21;77(Pt 1):68–82. doi: 10.1107/S205252062001584X (PMC7941280; doi:10.1107/S205252062001584X)
Supplement: Supplementary file 3 [file b-77-00068-NaOEt2EtOHsup3.hkl]

data_NaOEt2EtOH                                                                 
_shelx_title ' NaOEt2EtOH.res in P2(1)/n'                                       
_shelx_refln_list_code          4                                               
_shelx_F_calc_maximum      100.12                                               
_exptl_crystal_F_000       352.00                                               
_reflns_d_resolution_high  0.8910                                               
                                                                                
loop_                                                                           
 _space_group_symop_operation_xyz                                               
 'x, y, z'                                                                      
 '-x+1/2, y+1/2, -z+1/2'                                                        
 '-x, -y, -z'                                                                   
 'x-1/2, -y-1/2, z-1/2'                                                         
                                                                                
_cell_length_a    11.6215                                                       
_cell_length_b     5.1926                                                       
_cell_length_c    17.6820                                                       
_cell_angle_alpha  90.000                                                       
_cell_angle_beta  104.078                                                       
_cell_angle_gamma  90.000                                                       
                                                                                
_shelx_F_squared_multiplier     1.000                                           
                                                                                
loop_                                                                           
 _refln_index_h                                                                 
 _refln_index_k                                                                 
 _refln_index_l                                                                 
 _refln_F_squared_calc                                                          
 _refln_F_squared_meas                                                          
 _refln_F_squared_sigma                                                         
 _refln_observed_status                                                         
   2   0   0        818.93        746.45        61.07 o                         
   4   0   0        415.82        474.36        38.37 o                         
   6   0   0        106.60         96.42         9.67 o                         
   8   0   0        221.90        224.86        18.23 o                         
  10   0   0          0.00          5.54        17.20 o                         
   1   1   0          1.30          0.08         0.86 o                         
   2   1   0        535.92        475.56        49.44 o                         
   3   1   0        370.68        375.43        33.52 o                         
   4   1   0        756.77        894.17        73.77 o                         
   5   1   0        462.05        482.68        40.04 o                         
   6   1   0        100.26        119.83        12.20 o                         
   7   1   0          4.75          7.69         6.14 o                         
   8   1   0          9.19          6.53         8.45 o                         
   9   1   0          0.46          0.93        13.20 o                         
  10   1   0          6.94          2.15        11.58 o                         
  11   1   0          2.17         21.27        13.30 o                         
   0   2   0        309.60        226.33         9.70 o                         
   1   2   0          2.45          2.85         0.90 o                         
   2   2   0        322.77        333.61        33.83 o                         
   3   2   0        386.89        382.42        31.91 o                         
   4   2   0          8.71          8.39         2.63 o                         
   5   2   0         29.86         37.67         3.59 o                         
   6   2   0         77.24         94.75         5.68 o                         
   7   2   0         19.51         10.42         4.33 o                         
   8   2   0          1.84         -2.12         6.86 o                         
   9   2   0          0.00         -0.57         7.78 o                         
  10   2   0          5.16        -10.39        14.18 o                         
   1   3   0         11.03         25.47         3.44 o                         
   2   3   0        142.05        129.73        10.68 o                         
   3   3   0          0.01          0.75         3.01 o                         
   4   3   0         51.22         66.38         4.99 o                         
   5   3   0          1.20         -4.14         4.14 o                         
   6   3   0         37.65         24.58         6.14 o                         
   7   3   0          1.23         -0.78         5.72 o                         
   8   3   0          5.21         -2.13         6.15 o                         
   9   3   0          1.12          0.69         6.98 o                         
  10   3   0          0.00         -3.65         9.96 o                         
   2   4   0          2.10          5.13         5.82 o                         
   3   4   0         15.59         15.44         5.33 o                         
   4   4   0          0.02         -0.69         5.78 o                         
   5   4   0          0.05          4.35         5.36 o                         
   6   4   0          1.32          5.62         6.28 o                         
   7   4   0          4.63          4.95         5.50 o                         
   8   4   0          1.21          2.67         7.07 o                         
   9   4   0          0.36         -5.28         6.05 o                         
   6   5   0          0.84          8.70         6.45 o                         
 -11   0   1          0.01          5.13        15.37 o                         
  -9   0   1         46.10         49.77        21.70 o                         
  -7   0   1        745.40        540.05        23.82 o                         
  -5   0   1          2.69          3.35         3.24 o                         
  -3   0   1         13.24         12.12         1.79 o                         
  -1   0   1       3841.96       3902.06       413.63 o                         
   1   0   1       7402.13       6913.22       766.23 o                         
   3   0   1       2364.29       2605.95       225.28 o                         
   5   0   1         18.02         13.54         5.32 o                         
   7   0   1         96.22        117.33        11.69 o                         
   9   0   1         23.76         35.88        18.46 o                         
  11   0   1          1.42         25.48        13.90 o                         
 -11   1   1          5.43          6.22        10.19 o                         
 -10   1   1          2.98          1.39        12.95 o                         
  -9   1   1          8.43         10.23        13.42 o                         
  -8   1   1          6.57          3.42         8.20 o                         
  -7   1   1          3.42          3.87         5.53 o                         
  -6   1   1          1.58          2.54         3.12 o                         
  -5   1   1        246.06        307.38        28.00 o                         
  -4   1   1       1065.29       1157.26       100.05 o                         
  -3   1   1       1723.02       1460.63       169.85 o                         
  -2   1   1       7610.13       8799.95       826.89 o                         
  -1   1   1         41.14         46.40         4.70 o                         
   0   1   1         91.74         88.64         7.84 o                         
   1   1   1        294.99        344.56        30.92 o                         
   2   1   1        961.81        852.09        83.37 o                         
   3   1   1       1322.58       1412.32        95.37 o                         
   4   1   1        120.87        138.37        11.22 o                         
   5   1   1        320.93        363.84        28.31 o                         
   6   1   1          5.87          8.78         3.71 o                         
   7   1   1          0.50         11.85         6.01 o                         
   8   1   1         13.82         15.63         8.38 o                         
   9   1   1          2.02          9.90        12.74 o                         
  10   1   1          0.00          5.28        11.08 o                         
  11   1   1          1.49         13.61        13.13 o                         
 -10   2   1          1.98          2.37         9.65 o                         
  -9   2   1          1.70          4.86         7.27 o                         
  -8   2   1         29.57         30.09         6.59 o                         
  -7   2   1         18.83         16.41         4.11 o                         
  -6   2   1          9.71          5.20         3.49 o                         
  -5   2   1        171.27        204.37        16.57 o                         
  -4   2   1         12.02         12.76         2.62 o                         
  -3   2   1         17.71         16.95         2.08 o                         
  -2   2   1        139.34         99.78         9.72 o                         
  -1   2   1        235.99        211.23        21.75 o                         
   0   2   1        104.18         87.85         6.47 o                         
   1   2   1        162.30        135.10        12.47 o                         
   2   2   1        438.12        564.16        46.81 o                         
   3   2   1        273.82        330.34        28.44 o                         
   4   2   1        185.65        207.19        19.27 o                         
   5   2   1         36.79         45.37         3.95 o                         
   6   2   1         38.12         27.00         4.01 o                         
   7   2   1         16.48         10.47         4.94 o                         
   8   2   1         12.99          8.29         8.17 o                         
   9   2   1          2.77          5.12        10.51 o                         
  10   2   1          3.04          3.59        13.69 o                         
 -10   3   1          0.00         -1.30         7.87 o                         
  -9   3   1          1.54         -2.11         6.81 o                         
  -8   3   1          2.89         -2.48         5.60 o                         
  -7   3   1          5.24          0.45         5.64 o                         
  -6   3   1          3.81          2.16         4.10 o                         
  -5   3   1         63.33         62.72         6.73 o                         
  -4   3   1          2.27          4.99         3.33 o                         
  -3   3   1         90.74         66.23         5.34 o                         
  -2   3   1          2.14          3.26         2.49 o                         
  -1   3   1        861.52        858.02       118.05 o                         
   0   3   1          0.39          3.27         3.29 o                         
   1   3   1         53.50         48.31         3.36 o                         
   2   3   1         17.48          7.07         3.85 o                         
   3   3   1          1.48         -2.72         4.84 o                         
   4   3   1          5.38         -1.12         3.62 o                         
   5   3   1         36.76         41.50         6.02 o                         
   6   3   1          0.37         -4.11         5.08 o                         
   7   3   1         53.41         50.23         6.73 o                         
   8   3   1          1.10         -0.34         7.55 o                         
   9   3   1          1.00         -2.46         6.93 o                         
  10   3   1          0.11         -2.74         9.55 o                         
  -9   4   1          0.09         -0.73         6.35 o                         
  -8   4   1          3.35          3.77         7.19 o                         
  -7   4   1          0.63         -0.98         6.65 o                         
  -6   4   1          0.05          8.84         8.84 o                         
  -5   4   1          2.97          3.25         6.28 o                         
  -4   4   1          0.69          3.02         5.56 o                         
  -3   4   1          0.63          1.88         4.39 o                         
  -2   4   1          6.42         10.61         5.02 o                         
   2   4   1          3.75          9.93         4.66 o                         
   3   4   1          8.37          9.80         4.60 o                         
   4   4   1          3.69          5.02         5.33 o                         
   5   4   1          1.12         -2.67         5.51 o                         
   6   4   1          0.52          5.37         7.27 o                         
   7   4   1          1.76          4.60         5.52 o                         
   8   4   1          3.34         -3.60         6.60 o                         
   9   4   1          1.54         -8.36         8.36 o                         
  -6   5   1          2.51         10.46         6.25 o                         
   6   5   1          0.83          6.88         7.58 o                         
 -10   0   2          0.10          6.17        18.96 o                         
  -8   0   2        253.42        175.86        23.65 o                         
  -6   0   2        718.53        570.56        12.72 o                         
  -4   0   2       1206.34       1051.67       109.36 o                         
  -2   0   2        238.04        238.69        29.23 o                         
   0   0   2       1744.54       1710.58       257.75 o                         
   2   0   2       1056.02       1136.96       128.69 o                         
   4   0   2          2.88         -0.33         2.52 o                         
   6   0   2          0.57         14.71         6.46 o                         
   8   0   2         17.45         51.97        41.38 o                         
  10   0   2          0.06         10.46        14.60 o                         
 -11   1   2          6.01         13.47        11.43 o                         
 -10   1   2         18.69         24.23        13.57 o                         
  -9   1   2          4.24         15.35        16.59 o                         
  -8   1   2          0.00         -0.34         7.64 o                         
  -7   1   2          5.71          4.79         5.79 o                         
  -6   1   2          9.99          4.00         2.94 o                         
  -5   1   2         45.89         53.91         5.21 o                         
  -4   1   2        344.39        410.92        35.89 o                         
  -3   1   2        464.71        392.76        49.73 o                         
  -2   1   2        448.66        531.06        57.48 o                         
  -1   1   2          4.39          4.99         0.96 o                         
   0   1   2        462.52        568.47        46.21 o                         
   1   1   2        703.55        865.54        65.13 o                         
   2   1   2        214.69        219.25        18.11 o                         
   3   1   2        276.26        285.41        17.34 o                         
   4   1   2        698.85        801.36        52.31 o                         
   5   1   2         23.80         39.77         3.67 o                         
   6   1   2        122.31        110.74         6.48 o                         
   7   1   2         77.33         86.66        10.05 o                         
   8   1   2          1.43         96.13        42.44 o                         
   9   1   2          3.00          8.50        18.11 o                         
  10   1   2          0.00         10.04        15.44 o                         
 -11   2   2          0.01         18.32        14.40 o                         
 -10   2   2          0.20         -2.54         7.92 o                         
  -9   2   2          0.02          0.72         7.19 o                         
  -8   2   2          4.45         -6.51         8.05 o                         
  -7   2   2          8.33         -2.70         3.96 o                         
  -6   2   2         38.41         46.58         4.35 o                         
  -5   2   2         72.21         62.65         6.64 o                         
  -4   2   2        200.81        200.27        20.27 o                         
  -3   2   2        514.64        589.62        65.49 o                         
  -2   2   2        125.70        149.85        16.38 o                         
  -1   2   2        115.34        135.21        12.25 o                         
   0   2   2        239.34        226.55        21.23 o                         
   1   2   2        115.60         98.68         7.38 o                         
   2   2   2        883.43       1043.75        74.87 o                         
   3   2   2        646.69        802.13        75.70 o                         
   4   2   2        221.57        249.70        20.45 o                         
   5   2   2        119.25        122.30        12.69 o                         
   6   2   2         11.55          9.22         3.97 o                         
   7   2   2          7.72         -2.82         5.36 o                         
   8   2   2          2.63          8.35         8.41 o                         
   9   2   2          0.19         -2.19         9.52 o                         
  10   2   2          5.70          7.65        13.13 o                         
 -10   3   2          0.10          0.69         7.19 o                         
  -9   3   2          0.99         -4.37         6.63 o                         
  -8   3   2         29.23         18.42         5.70 o                         
  -7   3   2          0.00         -5.10         5.10 o                         
  -6   3   2          3.55         -1.25         3.97 o                         
  -5   3   2          2.64         -1.62         3.51 o                         
  -4   3   2         73.70         88.93         7.26 o                         
  -3   3   2         13.32         18.48         3.00 o                         
  -2   3   2        514.84        438.70        73.22 o                         
  -1   3   2          0.08          0.58         3.32 o                         
   0   3   2       1333.97       1255.23       160.95 o                         
   1   3   2          8.03         12.13         2.21 o                         
   2   3   2         21.46         26.03         3.21 o                         
   3   3   2          3.68         -1.74         3.85 o                         
   4   3   2          0.04         -4.15         4.15 o                         
   5   3   2          8.61          6.61         4.36 o                         
   6   3   2         34.49         26.27         5.75 o                         
   7   3   2          2.24         -4.77         5.86 o                         
   8   3   2         26.89         29.82        12.59 o                         
   9   3   2          0.11          0.37         6.98 o                         
  10   3   2          0.03         -5.27         8.36 o                         
  -9   4   2          0.00         -2.69         6.13 o                         
  -8   4   2          0.02         -4.75         6.79 o                         
  -7   4   2          2.71          5.36         6.85 o                         
  -6   4   2          7.12          8.70         8.70 o                         
  -5   4   2          5.33          4.73         6.25 o                         
  -4   4   2          5.18          5.33         5.53 o                         
  -3   4   2         11.60         10.38         4.61 o                         
  -2   4   2          0.38          3.12         4.68 o                         
  -1   4   2          6.57         16.29        10.26 o                         
   0   4   2         43.76         44.14         6.57 o                         
   1   4   2         36.84         28.21         6.07 o                         
   2   4   2         81.83        112.52        37.56 o                         
   3   4   2          6.62          5.32         4.95 o                         
   4   4   2         21.31         20.14         6.02 o                         
   5   4   2          0.52          0.12         6.05 o                         
   6   4   2          0.12          1.02         7.24 o                         
   7   4   2          0.60         -5.44         5.44 o                         
   8   4   2          3.08         -0.30         6.73 o                         
  -6   5   2          0.84          2.94         5.48 o                         
   5   5   2          0.15          4.63         8.21 o                         
 -11   0   3          1.97          9.96        17.42 o                         
  -9   0   3          0.89         -1.34        19.03 o                         
  -7   0   3        485.80        449.63        17.22 o                         
  -5   0   3         17.17         16.52         4.17 o                         
  -3   0   3        717.36        666.80        57.51 o                         
  -1   0   3       1408.14       1440.36       107.20 o                         
   1   0   3          4.10          2.82         1.67 o                         
   3   0   3         96.29        107.40         9.58 o                         
   5   0   3        123.08         88.97        15.99 o                         
   7   0   3         14.19         23.45        13.13 o                         
   9   0   3          1.00         20.93        16.08 o                         
 -11   1   3          4.19          8.01        11.42 o                         
 -10   1   3          7.83          4.63        12.76 o                         
  -9   1   3         10.86         -4.19        13.51 o                         
  -8   1   3         31.43         42.91        10.04 o                         
  -7   1   3          4.36          9.79         5.77 o                         
  -6   1   3         28.87         32.78         4.19 o                         
  -5   1   3        158.21        195.98        17.93 o                         
  -4   1   3         50.58         56.22         5.68 o                         
  -3   1   3        903.04        891.22        86.28 o                         
  -2   1   3        126.21        136.96        14.65 o                         
  -1   1   3         50.47         50.03         4.48 o                         
   0   1   3      10025.01      10251.87       904.26 o                         
   1   1   3        145.29        138.31         9.14 o                         
   2   1   3        520.31        539.72        36.80 o                         
   3   1   3         88.46        115.69         8.33 o                         
   4   1   3          7.36         15.36         2.40 o                         
   5   1   3        187.40        171.44        17.85 o                         
   6   1   3         57.97         54.83         6.54 o                         
   7   1   3         10.89         26.47         8.24 o                         
   8   1   3         36.72        283.94       158.80 o                         
   9   1   3          2.13         -4.00        15.86 o                         
  10   1   3          0.59         17.75        14.26 o                         
 -10   2   3          1.66          7.24         7.99 o                         
  -9   2   3          3.21          0.08         7.36 o                         
  -8   2   3          3.28         -5.83         5.83 o                         
  -7   2   3          5.97         -0.01         4.91 o                         
  -6   2   3         46.31         53.21         8.64 o                         
  -5   2   3        237.57        218.52        23.86 o                         
  -4   2   3        607.54        658.66        79.23 o                         
  -3   2   3        174.33        214.04        23.17 o                         
  -2   2   3        720.87        730.49        79.88 o                         
  -1   2   3        288.23        364.07        34.54 o                         
   0   2   3        296.53        369.68        31.79 o                         
   1   2   3        322.84        304.55        20.49 o                         
   2   2   3          3.23          1.71         1.97 o                         
   3   2   3        565.48        651.84        65.08 o                         
   4   2   3        169.02        166.27        14.72 o                         
   5   2   3         73.36         87.43         8.54 o                         
   6   2   3         23.75         29.39         4.31 o                         
   7   2   3          0.81         -5.52         5.52 o                         
   8   2   3          1.46          4.62         8.29 o                         
   9   2   3          3.44         -4.26         9.04 o                         
  10   2   3          0.41          7.44        13.20 o                         
 -10   3   3          0.24          2.90         7.68 o                         
  -9   3   3         12.85          3.67         7.20 o                         
  -8   3   3          0.14         -3.66         5.56 o                         
  -7   3   3         51.67         44.34         7.80 o                         
  -6   3   3          1.00         -2.92         4.15 o                         
  -5   3   3          3.45          3.12         3.85 o                         
  -4   3   3          6.63          3.71         3.36 o                         
  -3   3   3         24.25         25.80         3.30 o                         
  -2   3   3         43.92         36.90         4.08 o                         
  -1   3   3        898.23        997.81       135.07 o                         
   0   3   3          5.21          9.60         2.35 o                         
   1   3   3        633.99        692.76        72.92 o                         
   2   3   3         13.84         11.09         2.83 o                         
   3   3   3          2.53          2.78         3.42 o                         
   4   3   3          5.16         -4.39         4.39 o                         
   5   3   3          5.86         -4.26         4.26 o                         
   6   3   3          7.15          4.24         5.94 o                         
   7   3   3         40.11         38.30         8.12 o                         
   8   3   3          0.00         -1.99         7.48 o                         
   9   3   3          1.47          1.17         7.32 o                         
  -9   4   3          0.18          1.24         6.46 o                         
  -8   4   3          0.15         -4.86         6.48 o                         
  -7   4   3          2.77         -5.98         6.57 o                         
  -6   4   3          0.05          1.05         8.42 o                         
  -5   4   3         33.49         44.50         7.49 o                         
  -4   4   3         27.36         24.79         5.35 o                         
  -3   4   3         20.15         20.68         4.61 o                         
  -2   4   3         16.75         29.42        16.43 o                         
  -1   4   3          8.05         10.18         5.33 o                         
   0   4   3         30.24         36.81         5.18 o                         
   1   4   3         96.85        131.65        33.77 o                         
   2   4   3         16.93         17.32         7.40 o                         
   3   4   3         86.69         92.35        19.12 o                         
   4   4   3          1.24         -5.70         5.70 o                         
   5   4   3         15.85         13.00        10.63 o                         
   6   4   3          0.04         -0.56         6.02 o                         
   7   4   3          0.96         -1.78         6.88 o                         
   8   4   3          0.03         -1.62         5.96 o                         
  -6   5   3          0.00          9.47         6.94 o                         
   5   5   3          7.76          9.76         7.02 o                         
 -10   0   4          0.04         -7.58        19.31 o                         
  -8   0   4          0.28         -3.93        13.27 o                         
  -6   0   4        445.91        502.53        22.30 o                         
  -4   0   4         15.66         13.23         2.61 o                         
  -2   0   4       2209.52       2545.91       199.50 o                         
   0   0   4       2962.72       2404.74       312.83 o                         
   2   0   4       1373.42       1308.67        73.80 o                         
   4   0   4        151.66        161.09        16.18 o                         
   6   0   4         54.04         61.71         8.54 o                         
   8   0   4          9.78         11.03        15.94 o                         
 -11   1   4          0.35         -2.93        11.16 o                         
 -10   1   4         10.36         11.37        12.62 o                         
  -9   1   4          0.81          1.31        13.02 o                         
  -8   1   4          0.45         -5.69         5.69 o                         
  -7   1   4         57.97         30.21         8.90 o                         
  -6   1   4         21.77         12.44         2.95 o                         
  -5   1   4        226.86        224.31        25.37 o                         
  -4   1   4        195.05        237.22        27.12 o                         
  -3   1   4         54.42         38.25         4.37 o                         
  -2   1   4       1559.80       1318.75       117.23 o                         
  -1   1   4        867.59        877.78        89.55 o                         
   0   1   4        296.06        237.29        22.95 o                         
   1   1   4        249.50        227.12        20.27 o                         
   2   1   4        184.63        172.94        14.54 o                         
   3   1   4          2.05          4.22         2.14 o                         
   4   1   4         11.35         12.50         2.67 o                         
   5   1   4         31.17         26.61         3.93 o                         
   6   1   4         24.21         33.50         6.85 o                         
   7   1   4         40.39         68.99        23.30 o                         
   8   1   4          7.20         10.04        16.08 o                         
   9   1   4          1.70          3.37        14.18 o                         
  10   1   4          2.10         22.53        12.43 o                         
 -11   2   4          2.37          5.59         9.14 o                         
 -10   2   4          2.80          3.69         8.02 o                         
  -9   2   4          0.02         -3.49         7.03 o                         
  -8   2   4          8.70          2.20         6.06 o                         
  -7   2   4         13.92          4.77         6.67 o                         
  -6   2   4          8.19          4.74         3.27 o                         
  -5   2   4        106.10        140.25        16.98 o                         
  -4   2   4        562.72        665.96        76.97 o                         
  -3   2   4        992.22       1120.01       136.85 o                         
  -2   2   4        191.54        241.78        26.92 o                         
  -1   2   4         59.27         61.20         5.41 o                         
   0   2   4        247.30        255.01        19.86 o                         
   1   2   4         80.59         80.16         6.13 o                         
   2   2   4        144.09        195.28        12.87 o                         
   3   2   4         26.27         24.69         3.11 o                         
   4   2   4        441.68        499.37        53.68 o                         
   5   2   4         22.41         16.53         3.82 o                         
   6   2   4         16.74         23.62         6.39 o                         
   7   2   4          9.90          1.57         7.47 o                         
   8   2   4          1.93          4.87        10.72 o                         
   9   2   4          0.55         -2.32         8.41 o                         
 -10   3   4          0.72          5.48         7.64 o                         
  -9   3   4          0.77         -5.91         8.08 o                         
  -8   3   4         86.46        107.46        13.25 o                         
  -7   3   4          1.32         -3.82         7.28 o                         
  -6   3   4         51.84         56.86         9.83 o                         
  -5   3   4          2.05         -2.64         3.86 o                         
  -4   3   4         19.00         11.63         3.56 o                         
  -3   3   4         25.08         16.18         2.91 o                         
  -2   3   4         16.09          8.09         2.59 o                         
  -1   3   4         51.08         70.12         9.07 o                         
   0   3   4        554.01        609.18        60.77 o                         
   1   3   4         15.12          9.80         2.75 o                         
   2   3   4         52.24         31.61         3.68 o                         
   3   3   4          5.02          7.78         3.76 o                         
   4   3   4          0.25          2.75         4.35 o                         
   5   3   4         14.97         16.09         6.61 o                         
   6   3   4         19.10         17.00         6.30 o                         
   7   3   4          0.50         -0.62         7.52 o                         
   8   3   4          9.83         10.83         7.61 o                         
   9   3   4          0.02         -7.51         9.96 o                         
  -9   4   4          0.02          2.62         6.41 o                         
  -8   4   4          0.03          0.71         6.72 o                         
  -7   4   4          2.30          2.92         6.89 o                         
  -6   4   4         27.35          2.85        29.10 o                         
  -5   4   4          0.03          7.26         5.55 o                         
  -4   4   4         73.01         64.43        11.51 o                         
  -3   4   4         20.42         27.51         6.15 o                         
  -2   4   4         38.00         62.12        14.57 o                         
  -1   4   4          0.34         -0.96         5.98 o                         
   0   4   4         20.01         32.13        12.84 o                         
   1   4   4         25.64         18.90        11.26 o                         
   2   4   4        103.46         79.03        15.40 o                         
   3   4   4          2.04          4.53         5.70 o                         
   4   4   4         46.42         52.71         9.28 o                         
   5   4   4          0.03         13.01         8.43 o                         
   6   4   4          2.00          0.74         6.14 o                         
   7   4   4          1.61          4.01         6.96 o                         
   8   4   4          1.04         -2.00         5.66 o                         
  -6   5   4          1.29         10.46         6.88 o                         
   0   5   4         14.16         17.91         8.64 o                         
   1   5   4          0.09         11.03         6.94 o                         
   2   5   4          6.22         10.75         6.45 o                         
   5   5   4          1.16          3.73         9.33 o                         
 -11   0   5          1.15          4.50        17.34 o                         
  -9   0   5         28.98         23.65        15.72 o                         
  -7   0   5          1.47         -1.23        10.21 o                         
  -5   0   5         16.25          1.75         5.68 o                         
  -3   0   5         21.53         24.28         2.82 o                         
  -1   0   5       2476.91       2378.49       194.10 o                         
   1   0   5         73.35         82.92         7.12 o                         
   3   0   5          4.36          0.11         2.82 o                         
   5   0   5          0.05          1.12         9.41 o                         
   7   0   5         85.30        138.37        26.61 o                         
 -11   1   5          0.24          2.99        11.71 o                         
 -10   1   5          0.79         -1.56        12.53 o                         
  -9   1   5         16.65         -4.96        13.00 o                         
  -8   1   5         24.38          8.18         6.77 o                         
  -7   1   5          7.15          4.66         5.24 o                         
  -6   1   5          1.25         -2.99         2.99 o                         
  -5   1   5         11.13          9.77         2.56 o                         
  -4   1   5        153.28        167.41        18.29 o                         
  -3   1   5         51.06         48.88         5.54 o                         
  -2   1   5        435.10        498.49        45.23 o                         
  -1   1   5        979.13        793.04        70.75 o                         
   0   1   5        407.63        390.05        36.47 o                         
   1   1   5        608.13        483.83        40.01 o                         
   2   1   5          6.57          5.96         1.81 o                         
   3   1   5        363.44        467.39        36.62 o                         
   4   1   5        111.05        144.05        14.46 o                         
   5   1   5          4.17          4.69         4.71 o                         
   6   1   5         17.43         29.73         8.80 o                         
   7   1   5         12.39         49.42        24.56 o                         
   8   1   5          4.40          6.67        15.09 o                         
   9   1   5          6.45         46.47        15.23 o                         
 -11   2   5          5.27          4.50        17.62 o                         
 -10   2   5          9.03          9.08         9.96 o                         
  -9   2   5          0.27          3.64         7.08 o                         
  -8   2   5          6.39         -5.06         6.51 o                         
  -7   2   5          7.53          9.25         4.61 o                         
  -6   2   5          9.29          7.09         4.82 o                         
  -5   2   5        191.83        202.10        25.13 o                         
  -4   2   5         55.07         55.66         7.23 o                         
  -3   2   5        582.09        772.52        88.15 o                         
  -2   2   5          9.06         19.05         3.33 o                         
  -1   2   5          0.47          2.32         1.86 o                         
   0   2   5        167.76        188.69        16.03 o                         
   1   2   5         33.59         34.63         2.35 o                         
   2   2   5         10.81          6.42         2.78 o                         
   3   2   5        199.96        245.10        20.92 o                         
   4   2   5         19.87         23.44         4.10 o                         
   5   2   5        177.85        208.60        18.52 o                         
   6   2   5          6.69         14.21        11.05 o                         
   7   2   5          0.94         12.31         8.29 o                         
   8   2   5          9.44         15.21         9.91 o                         
   9   2   5          0.33         11.72        13.41 o                         
 -10   3   5          0.62         -1.93         7.09 o                         
  -9   3   5          5.88          5.23         7.97 o                         
  -8   3   5          4.57         11.03         7.05 o                         
  -7   3   5        109.18        187.59        28.61 o                         
  -6   3   5          0.94          2.56         4.51 o                         
  -5   3   5         47.91         55.82        14.66 o                         
  -4   3   5          5.83          0.37         3.40 o                         
  -3   3   5          0.00         -0.28         3.07 o                         
  -2   3   5         34.06         55.65         6.62 o                         
  -1   3   5         63.47         59.88         5.79 o                         
   0   3   5         12.64         11.70         3.08 o                         
   1   3   5        221.64        195.12        17.23 o                         
   2   3   5          3.23          2.20         3.76 o                         
   3   3   5          2.08          2.71         4.26 o                         
   4   3   5          0.40          4.71         7.10 o                         
   5   3   5         11.69          4.00         5.74 o                         
   6   3   5          2.99         -3.57         5.98 o                         
   7   3   5          8.20         11.62         7.76 o                         
   8   3   5          0.00          0.29         6.72 o                         
   9   3   5          0.68         -8.64         8.84 o                         
  -9   4   5          0.69          3.84         6.47 o                         
  -8   4   5          0.24          2.62         6.82 o                         
  -7   4   5          3.48         -1.11         6.79 o                         
  -6   4   5          9.43         -3.09        14.31 o                         
  -5   4   5         59.33         75.19        12.13 o                         
  -4   4   5          0.21          6.41         5.85 o                         
  -3   4   5         91.46         86.00        25.24 o                         
  -2   4   5          2.25          1.49         4.21 o                         
  -1   4   5         13.92         11.32         4.57 o                         
   0   4   5          7.62          9.10         7.50 o                         
   1   4   5         26.24         15.69         5.37 o                         
   2   4   5         11.35          4.72         5.74 o                         
   3   4   5         61.69         48.53        11.01 o                         
   4   4   5          0.17          6.78         7.99 o                         
   5   4   5         13.72         11.65         8.67 o                         
   6   4   5          2.07          1.40         6.08 o                         
   7   4   5          0.03         -4.41         6.59 o                         
  -2   5   5          2.25         11.30         6.67 o                         
  -1   5   5         23.59         26.61         8.50 o                         
   0   5   5          1.43         10.04         7.87 o                         
   1   5   5         10.76         31.60        15.58 o                         
   4   5   5          1.98          8.78         7.51 o                         
 -10   0   6          0.00         -5.82        18.32 o                         
  -8   0   6        148.92        120.89        21.76 o                         
  -6   0   6          7.95          0.17         5.80 o                         
  -4   0   6         90.39        114.26         8.93 o                         
  -2   0   6        288.98        285.66        25.40 o                         
   0   0   6       6165.64       5635.45       606.40 o                         
   2   0   6          3.20          1.79         3.11 o                         
   4   0   6         25.01         18.78         6.49 o                         
   6   0   6        114.46         97.16        17.55 o                         
 -11   1   6          3.95          2.14        10.66 o                         
 -10   1   6          0.05         -1.90        11.67 o                         
  -9   1   6          0.00         -4.96        13.23 o                         
  -8   1   6         16.50         13.34         7.25 o                         
  -7   1   6         98.93        117.14        20.08 o                         
  -6   1   6        176.99        200.14        27.07 o                         
  -5   1   6        207.39        186.91        20.41 o                         
  -4   1   6        254.84        316.05        33.58 o                         
  -3   1   6        398.84        393.84        33.08 o                         
  -2   1   6         19.49         20.44         2.95 o                         
  -1   1   6         48.36         56.37         5.83 o                         
   0   1   6        529.46        513.10        48.57 o                         
   1   1   6        222.95        271.92        23.56 o                         
   2   1   6        653.11        558.65        52.86 o                         
   3   1   6          1.97          4.04         2.94 o                         
   4   1   6        241.18        248.78        22.56 o                         
   5   1   6         52.77         45.68         5.28 o                         
   6   1   6          0.27         17.08        13.86 o                         
   7   1   6          0.49          2.31        14.32 o                         
   8   1   6         11.17         15.23        20.43 o                         
 -10   2   6          8.34          6.11        19.51 o                         
  -9   2   6          0.12          1.65         8.38 o                         
  -8   2   6          1.71          2.75         8.63 o                         
  -7   2   6          0.07          2.50         4.60 o                         
  -6   2   6         16.71         19.57         6.00 o                         
  -5   2   6          1.50         -1.61         3.32 o                         
  -4   2   6        527.45        619.88        75.20 o                         
  -3   2   6          3.97          2.76         2.44 o                         
  -2   2   6        650.68        621.72        78.28 o                         
  -1   2   6        279.58        288.23        28.40 o                         
   0   2   6          9.24          8.90         2.39 o                         
   1   2   6        150.87        180.12        18.42 o                         
   2   2   6          8.85          9.06         3.18 o                         
   3   2   6          0.04          0.79         3.57 o                         
   4   2   6        194.45        228.48        17.50 o                         
   5   2   6          1.20          2.30         5.09 o                         
   6   2   6         29.57         27.03         7.89 o                         
   7   2   6         19.00         23.19         8.32 o                         
   8   2   6          0.01          2.24         8.80 o                         
 -10   3   6          0.64          6.56        12.03 o                         
  -9   3   6          3.58         -0.45         7.83 o                         
  -8   3   6         17.29         35.57         8.77 o                         
  -7   3   6          1.22         -0.50         7.55 o                         
  -6   3   6         47.99         77.85        11.15 o                         
  -5   3   6          4.73         -3.52         3.96 o                         
  -4   3   6          1.71         -3.61         3.61 o                         
  -3   3   6          0.39         -2.07         3.28 o                         
  -2   3   6         18.61         18.80         4.00 o                         
  -1   3   6         19.62         24.65         3.43 o                         
   0   3   6        107.72        118.99        10.10 o                         
   1   3   6          0.18         -0.94         3.92 o                         
   2   3   6         39.96         35.55         5.36 o                         
   3   3   6          0.12         -2.18         4.51 o                         
   4   3   6         13.07         10.42         6.44 o                         
   5   3   6          1.04         -5.77         5.81 o                         
   6   3   6          6.09         -4.34         7.02 o                         
   7   3   6          0.00         -2.39         7.08 o                         
   8   3   6          0.88          5.76        10.89 o                         
  -9   4   6          0.01          1.51         6.14 o                         
  -8   4   6          0.12          2.92         6.55 o                         
  -7   4   6          0.16        -13.88        22.81 o                         
  -6   4   6          9.21          0.15        13.66 o                         
  -5   4   6          9.40         14.55         7.67 o                         
  -4   4   6         62.38         68.07        11.07 o                         
  -3   4   6          2.32          7.88         6.38 o                         
  -2   4   6         52.90         62.73        16.82 o                         
  -1   4   6         28.13         28.74         7.54 o                         
   0   4   6          0.40         -4.05         5.07 o                         
   1   4   6          5.26         -0.76         5.56 o                         
   2   4   6         20.39         10.91         6.09 o                         
   3   4   6          1.90         -5.49         5.68 o                         
   4   4   6         18.42         20.48        12.03 o                         
   5   4   6          0.44          0.16         6.20 o                         
   6   4   6          2.34          0.94         7.26 o                         
   7   4   6          2.76          1.13         6.41 o                         
  -1   5   6          1.27         14.60         7.58 o                         
   3   5   6          1.22          0.14         6.94 o                         
   4   5   6          2.43          5.54         8.28 o                         
 -11   0   7          0.37          4.22        16.85 o                         
  -9   0   7         30.35         31.52        15.31 o                         
  -7   0   7        310.50        262.29        13.12 o                         
  -5   0   7         11.02         10.82         5.60 o                         
  -3   0   7          3.41          3.62         2.79 o                         
  -1   0   7       1357.26       1166.23       143.81 o                         
   1   0   7        287.93        391.42        43.68 o                         
   3   0   7         12.90          8.29         5.50 o                         
   5   0   7        134.43        113.65        19.03 o                         
 -11   1   7          1.55         20.25        10.78 o                         
 -10   1   7          3.64          4.79        11.98 o                         
  -9   1   7          6.50         10.54        12.29 o                         
  -8   1   7          4.03          0.28        10.38 o                         
  -7   1   7         32.89         43.34         6.74 o                         
  -6   1   7        122.36        187.63        36.08 o                         
  -5   1   7        489.63        560.58        51.05 o                         
  -4   1   7        178.31        185.85        18.37 o                         
  -3   1   7        566.93        546.63        44.93 o                         
  -2   1   7        386.77        501.12        39.76 o                         
  -1   1   7        103.10        120.17        11.90 o                         
   0   1   7          2.09          1.26         1.84 o                         
   1   1   7        554.61        555.04        45.31 o                         
   2   1   7        320.41        289.82        32.46 o                         
   3   1   7        506.61        518.85        49.67 o                         
   4   1   7         62.79         59.55         6.63 o                         
   5   1   7         79.06         83.76         8.57 o                         
   6   1   7          7.15         53.04        25.52 o                         
 -10   2   7          1.47          8.70        19.66 o                         
  -9   2   7          8.61         18.53         8.43 o                         
  -8   2   7         26.52         30.94         9.20 o                         
  -7   2   7          3.10         -1.09         5.59 o                         
  -6   2   7          0.20          2.03         3.84 o                         
  -5   2   7         21.83         31.37         5.68 o                         
  -4   2   7          0.48         -3.05         3.05 o                         
  -3   2   7        529.99        574.05        68.61 o                         
  -2   2   7          5.08         -1.11         2.59 o                         
  -1   2   7        353.82        362.13        35.03 o                         
   0   2   7        234.80        240.87        24.91 o                         
   1   2   7         37.37         40.23         3.44 o                         
   2   2   7          8.56          7.76         3.68 o                         
   3   2   7          7.94          8.22         3.65 o                         
   4   2   7          0.77         -4.45         4.45 o                         
   5   2   7         46.18         48.81        12.16 o                         
   6   2   7         12.93         11.43         8.12 o                         
   7   2   7          2.30          6.16         8.82 o                         
   8   2   7          1.56         15.23        11.58 o                         
 -10   3   7          0.18          5.65         6.73 o                         
  -9   3   7          0.00         -6.25         7.74 o                         
  -8   3   7          3.55          7.47         8.17 o                         
  -7   3   7         30.47         71.50        12.58 o                         
  -6   3   7          0.66          3.25         5.56 o                         
  -5   3   7          5.68          2.15         3.52 o                         
  -4   3   7          0.75          3.81         3.87 o                         
  -3   3   7         25.65         28.75         5.00 o                         
  -2   3   7         14.86         14.55         4.21 o                         
  -1   3   7          5.98          8.01         3.62 o                         
   0   3   7          4.80         -0.91         3.91 o                         
   1   3   7         55.93         55.01         5.94 o                         
   2   3   7          0.79         -1.72         4.54 o                         
   3   3   7          0.02          4.87         7.78 o                         
   4   3   7          0.69          1.10         5.55 o                         
   5   3   7          5.88          4.07         6.07 o                         
   6   3   7          0.10         -0.08         7.51 o                         
   7   3   7          0.00          1.51         6.78 o                         
   8   3   7          0.00         -3.16         9.27 o                         
  -9   4   7          1.31          4.91         5.96 o                         
  -8   4   7          1.60          5.35         6.45 o                         
  -7   4   7          0.03        -16.65        24.75 o                         
  -6   4   7          1.41         -7.73        10.86 o                         
  -5   4   7         13.08         16.13         8.07 o                         
  -4   4   7          4.91         14.27         5.79 o                         
  -3   4   7         44.99         44.54        12.43 o                         
  -2   4   7          6.21          6.17         5.29 o                         
  -1   4   7         27.78         27.60         5.90 o                         
   0   4   7         29.35         29.72         6.27 o                         
   1   4   7          0.69         -4.40         5.67 o                         
   2   4   7          0.80         -4.29         5.05 o                         
   3   4   7          4.87          2.88         8.36 o                         
   4   4   7          0.06         -0.90         6.02 o                         
   5   4   7          2.48          1.36         5.86 o                         
   6   4   7          0.82          2.03         6.62 o                         
  -5   5   7          4.87          4.28         7.16 o                         
   2   5   7          0.23          3.10         7.16 o                         
   3   5   7          5.97         12.21         7.58 o                         
 -10   0   8          0.70          5.90        17.55 o                         
  -8   0   8        117.08         77.79        18.11 o                         
  -6   0   8         83.04         66.57         8.43 o                         
  -4   0   8          8.26         17.12         5.52 o                         
  -2   0   8        265.96        259.78        27.26 o                         
   0   0   8        135.18        111.97        11.54 o                         
   2   0   8          0.64          3.70         4.38 o                         
   4   0   8        267.80        251.53        25.84 o                         
   6   0   8         78.65        166.81        27.24 o                         
 -11   1   8          4.31          8.70        17.97 o                         
 -10   1   8          5.86          6.88        19.66 o                         
  -9   1   8          0.01          5.48        18.74 o                         
  -8   1   8         25.48         22.25        11.64 o                         
  -7   1   8         15.74         33.85         6.49 o                         
  -6   1   8        146.27        127.18        24.77 o                         
  -5   1   8          5.92          9.65         3.98 o                         
  -4   1   8        613.75        614.11        66.31 o                         
  -3   1   8         40.84         50.87         5.49 o                         
  -2   1   8        137.15        117.18         9.57 o                         
  -1   1   8        146.39        121.89        10.62 o                         
   0   1   8        286.58        252.67        25.67 o                         
   1   1   8         55.29         44.94         5.28 o                         
   2   1   8        409.85        353.49        54.46 o                         
   3   1   8          2.67          8.07         4.72 o                         
   4   1   8        240.78        227.36        35.82 o                         
   5   1   8          0.16         24.17        11.99 o                         
 -10   2   8          7.78         14.89        19.73 o                         
  -9   2   8          0.04          6.63         7.82 o                         
  -8   2   8         13.30         27.14         9.04 o                         
  -7   2   8         37.28         42.72         9.86 o                         
  -6   2   8          2.27          3.83         4.15 o                         
  -5   2   8          0.77          0.09         3.41 o                         
  -4   2   8         10.26          6.13         3.69 o                         
  -3   2   8         17.79         16.60         4.07 o                         
  -2   2   8        359.93        341.93        44.53 o                         
  -1   2   8         69.10         68.68         7.26 o                         
   0   2   8        210.13        225.12        22.93 o                         
   1   2   8         91.64         92.94         9.16 o                         
   2   2   8         49.41         56.93         4.62 o                         
   3   2   8          0.40         -1.21         4.08 o                         
   4   2   8          0.02          4.89         7.48 o                         
   5   2   8          7.79         -3.35         7.31 o                         
   6   2   8          5.34          1.09         9.23 o                         
   7   2   8          0.64          5.33        16.04 o                         
 -10   3   8          0.16          4.35         6.45 o                         
  -9   3   8          0.69         -4.58         7.80 o                         
  -8   3   8          0.83         -3.06         7.89 o                         
  -7   3   8          0.39          5.79         6.23 o                         
  -6   3   8         24.33         38.75         6.55 o                         
  -5   3   8          0.01         -1.02         5.23 o                         
  -4   3   8          0.01         -1.52         3.64 o                         
  -3   3   8          0.02          1.84         3.67 o                         
  -2   3   8          1.80          1.27         3.94 o                         
  -1   3   8          6.14         -3.39         3.93 o                         
   0   3   8          0.95          1.59         4.64 o                         
   1   3   8          0.03         -2.53         4.55 o                         
   2   3   8         16.88         11.99         7.19 o                         
   3   3   8          0.14         -2.06         5.69 o                         
   4   3   8          0.50         -3.16         5.94 o                         
   5   3   8          2.67          4.49         7.76 o                         
   6   3   8          0.62          2.16         6.79 o                         
   7   3   8          0.12         -0.55        10.67 o                         
   8   3   8          0.03         -6.61         6.61 o                         
  -8   4   8          1.40          2.62         6.33 o                         
  -7   4   8          2.97         -5.38        17.37 o                         
  -6   4   8          0.72         -7.64        14.74 o                         
  -5   4   8          2.39          3.32         5.63 o                         
  -4   4   8         10.61         16.65         8.19 o                         
  -3   4   8          5.39          6.41         7.09 o                         
  -2   4   8         30.57         26.17         8.14 o                         
  -1   4   8         14.57         10.64         5.74 o                         
   0   4   8         29.50         28.59         8.23 o                         
   1   4   8         21.94         19.59         9.05 o                         
   2   4   8          6.43         11.93         8.72 o                         
   3   4   8          0.33          6.96         8.79 o                         
   4   4   8          0.03          2.58         6.04 o                         
   5   4   8          0.01         -4.32         6.60 o                         
   6   4   8          0.48         -3.12         5.98 o                         
  -4   5   8          8.29          5.13         7.30 o                         
   1   5   8          0.63         -2.39         7.02 o                         
   2   5   8          2.66          1.97         7.30 o                         
 -11   0   9          2.79          7.08        15.17 o                         
  -9   0   9          8.17         -4.36        18.39 o                         
  -7   0   9        177.33        186.81        18.88 o                         
  -5   0   9         40.69         43.91         8.65 o                         
  -3   0   9        363.84        264.64        44.14 o                         
  -1   0   9         89.23         74.94        11.80 o                         
   1   0   9         95.61         69.19         5.62 o                         
   3   0   9        103.20        100.27        14.17 o                         
   5   0   9        166.75        237.29        26.75 o                         
 -11   1   9          4.74          9.19        16.29 o                         
 -10   1   9          3.11         -3.02        17.97 o                         
  -9   1   9          1.56         18.74        20.93 o                         
  -8   1   9          7.17          6.31        20.00 o                         
  -7   1   9         24.71         19.44         7.38 o                         
  -6   1   9         19.98         10.83         4.83 o                         
  -5   1   9        326.47        301.24        38.58 o                         
  -4   1   9          7.49         15.15         3.70 o                         
  -3   1   9        533.20        524.89        45.38 o                         
  -2   1   9         61.22         85.63         8.06 o                         
  -1   1   9          4.64         10.39         2.89 o                         
   0   1   9        418.13        421.04        41.25 o                         
   1   1   9        124.83        132.97        19.30 o                         
   2   1   9         24.80         25.96         9.18 o                         
   3   1   9        177.48        137.54        19.91 o                         
   4   1   9         24.06         49.03         7.59 o                         
   5   1   9         29.44        157.07        62.21 o                         
 -10   2   9          0.65         -1.48        18.05 o                         
  -9   2   9         17.82         28.49         8.20 o                         
  -8   2   9          8.77         15.60         8.46 o                         
  -7   2   9         11.05         11.31        16.88 o                         
  -6   2   9          9.47         11.19         4.71 o                         
  -5   2   9         58.33         48.25         6.99 o                         
  -4   2   9         31.27         36.98         5.00 o                         
  -3   2   9          9.45          4.82         3.33 o                         
  -2   2   9         54.10         50.51         6.82 o                         
  -1   2   9        217.00        239.75        22.91 o                         
   0   2   9         94.36         75.56         7.43 o                         
   1   2   9         96.43        114.45         6.87 o                         
   2   2   9         19.17         22.87         4.34 o                         
   3   2   9         33.97         29.32         8.26 o                         
   4   2   9          7.09         -7.77         7.77 o                         
   5   2   9          0.45          2.87         9.04 o                         
   6   2   9          0.08         -6.17        11.52 o                         
  -9   3   9          0.73          3.33         7.17 o                         
  -8   3   9          0.23          0.96         8.12 o                         
  -7   3   9          0.12          7.92         6.39 o                         
  -6   3   9          0.02          2.87         5.75 o                         
  -5   3   9          6.42         12.58         5.86 o                         
  -4   3   9          3.01          7.89         5.36 o                         
  -3   3   9          0.71          3.63         4.15 o                         
  -2   3   9          7.90          6.83         3.92 o                         
  -1   3   9         13.97          9.80         4.61 o                         
   0   3   9          0.58          0.79         4.06 o                         
   1   3   9          1.90         -3.82         6.28 o                         
   2   3   9          0.40          0.88         5.74 o                         
   3   3   9         11.89          5.72         5.94 o                         
   4   3   9          3.21         -4.09         5.89 o                         
   5   3   9          4.48          7.05         7.33 o                         
   6   3   9          1.30          2.66         6.47 o                         
   7   3   9          2.32         -5.97         8.36 o                         
  -8   4   9          1.59          4.64         6.70 o                         
  -7   4   9          5.04          4.56         8.64 o                         
  -6   4   9          2.13         -1.43         8.56 o                         
  -5   4   9          4.14          6.35         5.72 o                         
  -4   4   9          4.94          2.34         8.01 o                         
  -3   4   9          1.15         11.03         8.13 o                         
  -2   4   9          5.56          8.35         8.22 o                         
  -1   4   9         22.52         23.09        10.88 o                         
   0   4   9         18.00         19.97        12.40 o                         
   1   4   9         30.73         29.53        11.55 o                         
   2   4   9          7.60          6.89         8.46 o                         
   3   4   9          9.94          8.95         6.15 o                         
   4   4   9          0.01         -2.62         6.66 o                         
   5   4   9          0.35         -0.71         6.36 o                         
  -3   5   9         10.41          9.13         7.73 o                         
  -2   5   9          0.58         -0.77         7.02 o                         
  -1   5   9          1.05         -4.14         6.74 o                         
   0   5   9          3.55          0.08         7.24 o                         
   1   5   9          0.31         -2.60         7.79 o                         
  -6   0  10         89.95        133.81        17.75 o                         
  -4   0  10        242.37        206.38        19.16 o                         
  -2   0  10        502.07        478.50        66.82 o                         
   0   0  10        223.54        207.62        22.98 o                         
   2   0  10        106.48         99.43        13.46 o                         
   4   0  10        114.25        264.80        27.02 o                         
 -10   1  10          9.27          9.47        17.55 o                         
  -9   1  10          0.73         -3.79        17.48 o                         
  -8   1  10          0.84         -2.60        18.19 o                         
  -7   1  10         32.39         53.24        12.35 o                         
  -6   1  10         38.03         43.57         6.06 o                         
  -5   1  10          2.94          6.90         4.82 o                         
  -4   1  10        344.29        234.61        15.02 o                         
  -3   1  10          1.89          5.69         4.17 o                         
  -2   1  10        382.70        353.16        35.78 o                         
  -1   1  10        271.95        245.66        26.17 o                         
   0   1  10         16.75         15.48         4.02 o                         
   1   1  10        186.10        213.54        32.21 o                         
   2   1  10         15.39         23.26         5.99 o                         
   3   1  10         59.73         45.20         7.73 o                         
   4   1  10         21.54         52.79        19.74 o                         
 -10   2  10          1.34         -8.99        16.65 o                         
  -9   2  10          0.04        -12.84        19.09 o                         
  -8   2  10         24.40         31.04         8.58 o                         
  -7   2  10         19.31         37.15        11.20 o                         
  -6   2  10         23.82         16.82         8.50 o                         
  -5   2  10          0.27          1.95         4.12 o                         
  -4   2  10         56.38         78.00         9.16 o                         
  -3   2  10         28.86         30.34         6.00 o                         
  -2   2  10         21.77         19.46         3.70 o                         
  -1   2  10          1.94         -0.51         3.74 o                         
   0   2  10         99.75        115.33        10.48 o                         
   1   2  10          6.34          3.34         4.30 o                         
   2   2  10         29.13         38.50         7.71 o                         
   3   2  10          5.44         -7.36         7.36 o                         
   4   2  10         19.76         19.34         9.89 o                         
   5   2  10          1.92          2.88        11.86 o                         
   6   2  10          0.79         -2.80        10.26 o                         
  -9   3  10          0.19          7.88         7.27 o                         
  -8   3  10          5.13          6.18         7.72 o                         
  -7   3  10          0.03         -6.80         7.88 o                         
  -6   3  10          1.66         10.29         5.71 o                         
  -5   3  10          0.27          7.86         6.07 o                         
  -4   3  10          5.25         10.76         5.69 o                         
  -3   3  10          8.97          7.89         5.88 o                         
  -2   3  10          2.86          2.17         5.13 o                         
  -1   3  10         12.32          8.56         5.31 o                         
   0   3  10          1.14          3.37         5.44 o                         
   1   3  10          3.51          4.89         5.78 o                         
   2   3  10         20.57         11.54         5.91 o                         
   3   3  10          0.00         -7.40         7.40 o                         
   4   3  10         20.73         27.62         7.62 o                         
   5   3  10          2.04          2.49         6.30 o                         
   6   3  10          8.48          6.74         9.76 o                         
  -8   4  10          1.80          5.73         6.02 o                         
  -7   4  10          4.66          2.11         8.36 o                         
  -6   4  10         13.32         11.73         7.55 o                         
  -5   4  10          0.93          4.55         5.71 o                         
  -4   4  10         13.53         13.10         6.02 o                         
  -3   4  10          0.64          3.23         5.52 o                         
  -2   4  10          0.34          0.50         7.96 o                         
  -1   4  10          0.30          3.61         8.20 o                         
   0   4  10         14.21         15.78        10.56 o                         
   1   4  10          4.32          7.76         5.90 o                         
   2   4  10         20.32         12.75         6.16 o                         
   3   4  10          0.06         -1.50         6.64 o                         
   4   4  10          4.59          0.87         6.54 o                         
   5   4  10          0.03         -0.71        10.81 o                         
  -7   0  11         47.50         61.36        14.04 o                         
  -5   0  11          1.03          8.70         7.99 o                         
  -3   0  11        285.08        227.12        30.88 o                         
  -1   0  11        177.16        211.25        26.80 o                         
   1   0  11        396.23        369.41        27.38 o                         
   3   0  11          1.05         43.32        17.83 o                         
 -10   1  11          0.04         -0.28        16.49 o                         
  -9   1  11         10.19         -3.51        17.20 o                         
  -8   1  11         15.98         16.85        19.37 o                         
  -6   1  11         19.17         29.68         6.43 o                         
  -5   1  11         33.62         29.21         6.41 o                         
  -4   1  11          0.46          6.09         5.20 o                         
  -3   1  11        170.84        163.81        24.22 o                         
  -2   1  11         20.95         25.13         5.39 o                         
  -1   1  11        148.80        129.26        13.76 o                         
   0   1  11         92.92         65.22         7.54 o                         
   1   1  11         17.35         17.51         5.92 o                         
   2   1  11         58.91         61.60         9.24 o                         
   3   1  11          0.14         39.38        23.29 o                         
  -9   2  11          4.15        -13.90        16.98 o                         
  -8   2  11          0.33          3.58         7.71 o                         
  -7   2  11         26.03         31.87        11.42 o                         
  -6   2  11          4.82          7.87         8.45 o                         
  -5   2  11         67.30         71.61        13.46 o                         
  -4   2  11          0.38          1.96         4.67 o                         
  -3   2  11         35.78         34.24         6.41 o                         
  -2   2  11         24.67         18.79         4.10 o                         
  -1   2  11         26.10         30.70         4.91 o                         
   0   2  11         65.62         59.35         6.60 o                         
   1   2  11         24.88         39.77         6.09 o                         
   2   2  11         28.12         28.65         8.51 o                         
   3   2  11         25.15         27.04         9.54 o                         
   4   2  11         16.18         15.09        11.72 o                         
   5   2  11          1.74          1.48        11.03 o                         
  -9   3  11          0.92          9.03         7.57 o                         
  -8   3  11          0.50         -1.68         7.35 o                         
  -7   3  11          3.06         -4.61        13.87 o                         
  -6   3  11          0.41         -2.96         7.67 o                         
  -5   3  11         13.71         25.95         8.37 o                         
  -4   3  11          0.83          6.96         5.96 o                         
  -3   3  11         33.37         26.32         6.62 o                         
  -2   3  11          5.94         13.46         5.74 o                         
  -1   3  11         21.48         14.96         5.72 o                         
   0   3  11          3.30          5.71         5.69 o                         
   1   3  11          0.26         -1.36         5.49 o                         
   2   3  11          0.74         -0.32         6.64 o                         
   3   3  11         21.20         20.45         7.18 o                         
   4   3  11          0.24          1.53         8.21 o                         
   5   3  11         16.42         10.53        10.12 o                         
   6   3  11          0.33         -1.48         7.44 o                         
  -7   4  11          3.61          5.48         7.87 o                         
  -6   4  11          4.55          8.88         6.68 o                         
  -5   4  11         17.41         22.49         7.30 o                         
  -4   4  11          0.86          0.58         5.50 o                         
  -3   4  11         12.97         11.06         5.92 o                         
  -2   4  11          3.47          7.08         5.63 o                         
  -1   4  11          0.00          0.11         5.57 o                         
   0   4  11          2.36          3.67         5.67 o                         
   1   4  11          9.02         12.17         5.89 o                         
   2   4  11          0.15          3.76         6.81 o                         
   3   4  11          7.55          4.58         6.51 o                         
   4   4  11          0.58         -2.39         5.32 o                         
  -6   0  12         58.46         61.70        15.37 o                         
  -4   0  12          4.60         16.54         9.68 o                         
  -2   0  12         43.83         34.26        10.39 o                         
   0   0  12         98.54         75.65        17.02 o                         
   2   0  12         66.38         72.86        18.32 o                         
  -6   1  12          2.90         23.28        12.06 o                         
  -5   1  12          1.92         13.80         6.23 o                         
  -4   1  12          0.15          9.17         7.13 o                         
  -3   1  12          0.12         11.74         5.62 o                         
  -2   1  12         24.56         29.73         5.75 o                         
  -1   1  12          0.32          4.96         6.48 o                         
   0   1  12         18.75         21.21         7.47 o                         
   1   1  12         14.42         18.74         6.73 o                         
   2   1  12          2.26         19.22        10.13 o                         
  -9   2  12          0.39        -16.85        16.85 o                         
  -8   2  12          7.68        -14.67        17.20 o                         
  -7   2  12          2.37         -3.25         9.40 o                         
  -6   2  12         32.74         49.92         9.20 o                         
  -5   2  12          3.77          1.03         7.29 o                         
  -4   2  12         92.42        111.25        16.90 o                         
  -3   2  12          0.70          3.82         6.11 o                         
  -2   2  12         21.94         21.99         6.24 o                         
  -1   2  12         87.72        111.71        19.37 o                         
   0   2  12         10.50         26.78        14.98 o                         
   1   2  12         83.91        115.72        11.98 o                         
   2   2  12         18.79         24.42         9.67 o                         
   3   2  12         35.72         33.35        12.98 o                         
   4   2  12          9.97          2.46        10.95 o                         
  -8   3  12          3.89         14.70         7.12 o                         
  -7   3  12          0.01         -9.15         9.15 o                         
  -6   3  12          0.20         -5.46         7.64 o                         
  -5   3  12          0.60          4.53         6.98 o                         
  -4   3  12         68.82         92.47        17.37 o                         
  -3   3  12          0.31          9.10         5.81 o                         
  -2   3  12        102.38        103.02        22.39 o                         
  -1   3  12          1.81          2.50         5.35 o                         
   0   3  12         62.75         63.71         7.12 o                         
   1   3  12          0.12         -0.03         8.09 o                         
   2   3  12          1.03          1.86         8.33 o                         
   3   3  12          0.00          0.69         7.98 o                         
   4   3  12         11.07          5.54        10.12 o                         
   5   3  12          0.10          3.43         7.87 o                         
  -7   4  12          0.06          4.85         7.58 o                         
  -6   4  12          5.15          8.07         6.42 o                         
  -5   4  12          0.76          1.41         6.34 o                         
  -4   4  12         11.65         15.02         7.02 o                         
  -3   4  12          0.53         -0.33         6.54 o                         
  -2   4  12          2.07         -2.71         6.18 o                         
  -1   4  12          4.91          4.16         6.40 o                         
   0   4  12          1.68         -0.47         6.30 o                         
   1   4  12          2.34          3.03         6.28 o                         
   2   4  12          5.36          6.24         6.14 o                         
   3   4  12          0.73         -0.98         5.76 o                         
  -5   0  13         67.23         82.27        16.21 o                         
  -3   0  13         26.29         32.93        10.58 o                         
  -1   0  13          7.54         29.49        10.50 o                         
   1   0  13          6.03         30.18        17.20 o                         
  -4   1  13          0.05         12.88         6.59 o                         
  -3   1  13          5.02         14.06         5.62 o                         
  -2   1  13         12.74         23.45         5.69 o                         
  -1   1  13          3.82         18.10         6.57 o                         
   0   1  13          7.02         23.11         6.54 o                         
  -7   2  13          8.90         18.11        10.95 o                         
  -6   2  13         16.79         11.08         9.05 o                         
  -5   2  13         27.09         39.91        13.97 o                         
  -4   2  13         27.33         12.64         9.20 o                         
  -3   2  13         53.89         67.26        17.80 o                         
  -2   2  13          1.17          2.31         7.71 o                         
  -1   2  13          1.95          2.03         8.91 o                         
   0   2  13         21.53         21.36         9.42 o                         
   1   2  13         11.25         14.72         8.81 o                         
   2   2  13         20.68         18.60        11.93 o                         
   3   2  13         12.98         10.59        10.46 o                         
  -8   3  13          0.17         10.12         8.28 o                         
  -7   3  13          7.69         20.85        10.53 o                         
  -6   3  13          0.34         -6.98        13.08 o                         
  -5   3  13          6.19          0.75         7.47 o                         
  -4   3  13          0.86          1.90         6.26 o                         
  -3   3  13         80.59         84.24        15.34 o                         
  -2   3  13          3.69          6.45         8.47 o                         
  -1   3  13         97.82        102.74        26.57 o                         
   0   3  13          0.54          3.14         8.33 o                         
   1   3  13         42.20         34.49         8.84 o                         
   2   3  13          0.09         -3.63         7.45 o                         
   3   3  13          0.00         -4.56         9.55 o                         
   4   3  13          0.02         -0.08         8.07 o                         
  -6   4  13          0.08          9.69        11.52 o                         
  -5   4  13          5.73         10.42         6.34 o                         
  -4   4  13          0.26         -1.54         6.05 o                         
  -3   4  13          3.37          4.97         6.11 o                         
  -2   4  13          0.07          3.53         6.29 o                         
  -1   4  13          0.14          0.73         6.20 o                         
   0   4  13          0.63         -0.03         6.03 o                         
   1   4  13          3.09          0.03         5.38 o                         
  -2   0  14        147.28        107.20        23.10 o                         
  -6   2  14          3.28         17.91        10.67 o                         
  -5   2  14         22.45          8.56        10.81 o                         
  -4   2  14          9.38          2.60        11.30 o                         
  -3   2  14         28.14         32.24        10.18 o                         
  -2   2  14          8.46         13.94         9.98 o                         
  -1   2  14          5.90          4.42        11.09 o                         
   0   2  14          2.69          5.13        10.59 o                         
   1   2  14          0.40          5.54        10.81 o                         
   2   2  14         10.80         14.54        10.18 o                         
  -7   3  14          0.01         13.41         8.92 o                         
  -6   3  14          8.43         12.35        10.26 o                         
  -5   3  14          0.61          0.31         8.21 o                         
  -4   3  14          3.18          4.88         8.27 o                         
  -3   3  14          1.96         -3.79         8.30 o                         
  -2   3  14         22.98         22.97         8.80 o                         
  -1   3  14          1.73          7.00         7.96 o                         
   0   3  14         27.41         30.56         8.91 o                         
   1   3  14          0.00         -4.75         7.19 o                         
   2   3  14          5.66         -2.60         8.99 o                         
   3   3  14          0.06         -3.37         6.94 o                         
  -4   4  14          3.54          2.85         5.62 o                         
  -3   4  14          0.82         -1.11         5.59 o                         
  -2   4  14          0.34         -3.37         5.23 o                         
  -1   4  14          0.31          4.00         5.37 o                         
   0   4  14          0.86          6.25         9.33 o                         
  -5   2  15          1.15          6.04        10.89 o                         
  -4   2  15          2.38          5.40        10.18 o                         
  -3   2  15          5.25          5.48        10.67 o                         
  -2   2  15          3.57          9.05        11.44 o                         
  -1   2  15          0.82         -4.28         9.47 o                         
   0   2  15          0.44         -0.49         8.99 o                         
   1   2  15          3.71          0.22         9.55 o                         
  -6   3  15          0.00         10.39         8.01 o                         
  -5   3  15          6.77         11.03         8.84 o                         
  -4   3  15          0.06          0.37         7.43 o                         
  -3   3  15          0.09         -0.25         7.17 o                         
  -2   3  15          0.04         -1.49         7.29 o                         
  -1   3  15          0.95         -4.25         7.28 o                         
   0   3  15          0.01          1.20         9.13 o                         
   1   3  15          2.01         -0.77         7.93 o                         
   2   3  15          0.06          4.99         6.67 o                         
  -5   3  16          0.00          1.48         6.74 o                         
  -4   3  16          4.59          7.02         8.07 o                         
  -3   3  16          0.10          0.00         7.65 o                         
  -2   3  16          0.96          9.55         8.01 o                         
  -1   3  16          0.09          1.76         7.79 o                         
   0   3  16          0.02          3.65         6.31 o                         
                                                                                
