# Supplementary material for: Disordered sodium alkoxides from powder data: crystal structures of sodium ethoxide, propoxide, butoxide and pentoxide, and some of their solvates
Source: Acta Crystallogr B Struct Sci Cryst Eng Mater. 2021 Jan 21;77(Pt 1):68–82. doi: 10.1107/S205252062001584X (PMC7941280; doi:10.1107/S205252062001584X)
Supplement: Supplementary file 4 [file b-77-00068-NaOnPrsup4.hkl]

data_NaOnPr
_cell_length_a 4.38439(5)
_cell_length_b 4.38439(5)
_cell_length_c 12.1431(3)
_cell_angle_alpha 90
_cell_angle_beta  90
_cell_angle_gamma 90
_shelx_F_squared_multiplier 1
loop_
_symmetry_equiv_pos_as_xyz
	 'x, y, z '
	 '-x, y+1/2, -z '
	 '-x+1/2, -y+1/2, z '
	 '-x+1/2, y, z '
	 '-y, -x, -z '
	 '-y, x+1/2, -z '
	 '-y+1/2, -x+1/2, z '
	 '-y+1/2, x, z '
	 'y, -x+1/2, z '
	 'y, x, z '
	 'y+1/2, -x, -z '
	 'y+1/2, x+1/2, -z '
	 'x, -y+1/2, z '
	 '-x, -y, -z '
	 'x+1/2, -y, -z '
	 'x+1/2, y+1/2, -z '
loop_
_refln_index_h
_refln_index_k
_refln_index_l
_refln_F_squared_calc
_refln_F_squared_meas
_refln_F_squared_sigma
_refln_observed_status
   0    0    1        31.26        31.12   86332.36 o
   0    0    2         2.48         2.58    1914.22 o
   0    0    3         9.49        10.46   24792.22 o
   0    0    4         5.32         5.07    6724.03 o
   0    0    5        12.80        12.28   36628.85 o
   0    0    6         0.69         0.67     901.66 o
   0    0    7         0.19         0.20     327.27 o
   0    0    8         1.53         1.43    8154.48 o
   0    0    9         0.82         0.82    2483.45 o
   0    0   10         1.42         1.43    3365.46 o
   0    0   11         2.04         2.07    6183.11 o
   0    0   12         1.75         1.75    4751.74 o
   1    0    1        80.45        81.26  135329.36 o
   1    0    2        11.75        12.24   80004.76 o
   1    0    3        16.76        16.63  100939.48 o
   1    0    4         2.87         2.89    5618.88 o
   1    0    5         2.53         2.56    4967.85 o
   1    0    6         6.08         6.31   13749.58 o
   1    0    7         0.05         0.05      94.26 o
   1    0    8         0.71         0.71    1583.55 o
   1    0    9         1.58         1.59    3617.55 o
   1    0   10         2.82         2.86    7056.59 o
   1    0   11         1.22         1.22    3282.52 o
   1    1    0         2.48         2.42    1903.15 o
   1    1    1         7.04         6.34   40625.90 o
   1    1    2        23.27        24.62   49584.07 o
   1    1    3        30.90        31.32  122104.58 o
   1    1    4        52.11        52.51  187351.21 o
   1    1    5        31.07        30.69  102888.73 o
   1    1    6        38.40        36.36  132382.17 o
   1    1    7        38.19        36.88  272741.05 o
   1    1    8        23.76        22.74   97765.51 o
   1    1    9        15.79        15.46   49255.33 o
   1    1   10         6.64         6.56   24520.24 o
   1    1   11         2.36         2.37    8941.12 o
   2    0    0        43.77        47.78  125678.60 o
   2    0    1        76.72        75.46  214534.09 o
   2    0    2        47.98        48.41   57881.84 o
   2    0    3        22.82        23.54   96183.79 o
   2    0    4         9.86        10.29   30892.49 o
   2    0    5         8.88         8.83   17290.60 o
   2    0    6         5.90         5.89   15084.22 o
   2    0    7         1.96         1.90    8157.17 o
   2    0    8         1.57         1.58    4207.55 o
   2    0    9         2.45         2.43    8765.70 o
   2    0   10         4.08         4.07   10917.51 o
   2    1    1         6.69         6.98   16760.94 o
   2    1    2        14.34        14.40   21193.94 o
   2    1    3        15.96        16.08   43404.20 o
   2    1    4         7.46         7.38   13535.64 o
   2    1    5         2.84         2.87   17971.30 o
   2    1    6         1.68         1.70    3307.83 o
   2    1    7         0.06         0.06     162.38 o
   2    1    8         0.80         0.79    2974.76 o
   2    1    9         2.48         2.50    7514.92 o
   2    1   10         2.66         2.69    7886.71 o
   2    2    0        22.24        24.12   64307.18 o
   2    2    1        35.32        38.74  162534.42 o
   2    2    2        23.12        23.51   82589.00 o
   2    2    3        13.96        14.08   26244.00 o
   2    2    4         8.20         8.23   18994.72 o
   2    2    5         4.56         4.59   12868.42 o
   2    2    6         2.15         2.14    6669.57 o
   2    2    7         1.35         1.36    3984.27 o
   2    2    8         1.28         1.26    5182.63 o
   2    2    9         1.65         1.66    4266.98 o
   3    0    1         0.34         0.34     578.44 o
   3    0    2         4.08         4.05    8983.94 o
   3    0    3         3.84         3.79    9008.31 o
   3    0    4         2.17         2.20    5064.28 o
   3    0    5         0.83         0.83    2190.44 o
   3    0    6         0.24         0.25     572.28 o
   3    0    7         0.06         0.06     189.54 o
   3    0    8         0.25         0.25     687.88 o
   3    1    0         2.45         2.47    4364.10 o
   3    1    1         4.22         4.23    9368.43 o
   3    1    2         9.21         9.21   24414.02 o
   3    1    3        18.58        18.48   47854.35 o
   3    1    4        22.71        22.33   70281.99 o
   3    1    5        25.97        25.29   93354.76 o
   3    1    6        24.23        23.33  102103.89 o
   3    1    7        22.19        21.84   83684.29 o
   3    1    8        17.78        17.67   47101.93 o
   3    2    1         1.43         1.43    3869.78 o
   3    2    2         3.08         3.15    7020.14 o
   3    2    3         2.98         3.02    7171.41 o
   3    2    4         2.65         2.61    9423.43 o
   3    2    5         1.71         1.70    7105.83 o
   3    2    6         0.39         0.39    1410.76 o
   3    3    0         0.28         0.29     806.83 o
   3    3    1         1.02         1.03    2860.12 o
   3    3    2         1.97         1.98    4566.19 o
   4    0    0         5.52         5.80   16500.85 o
   4    0    1        11.68        12.06   42276.91 o
   4    0    2         8.52         8.48   21449.09 o
   4    0    3         4.75         4.73   10667.15 o
   4    0    4         2.99         3.03    8370.55 o
   4    1    1         0.42         0.42     931.26 o
   4    1    2         1.95         1.96    6969.78 o
   4    1    3         1.99         2.00    5405.92 o
   4    1    4         1.72         1.73    4440.84 o
