# Supplementary material for: Disordered sodium alkoxides from powder data: crystal structures of sodium ethoxide, propoxide, butoxide and pentoxide, and some of their solvates
Source: Acta Crystallogr B Struct Sci Cryst Eng Mater. 2021 Jan 21;77(Pt 1):68–82. doi: 10.1107/S205252062001584X (PMC7941280; doi:10.1107/S205252062001584X)
Supplement: Supplementary file 5 [file b-77-00068-NaOnBusup5.hkl]

data_NaOnBu
_cell_length_a 4.43232(9)
_cell_length_b 4.43232(9)
_cell_length_c 14.0143(8)
_cell_angle_alpha 90
_cell_angle_beta  90
_cell_angle_gamma 90
_shelx_F_squared_multiplier 1
loop_
_symmetry_equiv_pos_as_xyz
	 'x, y, z '
	 '-x, y+1/2, -z '
	 '-x+1/2, -y+1/2, z '
	 '-x+1/2, y, z '
	 '-y, -x, -z '
	 '-y, x+1/2, -z '
	 '-y+1/2, -x+1/2, z '
	 '-y+1/2, x, z '
	 'y, -x+1/2, z '
	 'y, x, z '
	 'y+1/2, -x, -z '
	 'y+1/2, x+1/2, -z '
	 'x, -y+1/2, z '
	 '-x, -y, -z '
	 'x+1/2, -y, -z '
	 'x+1/2, y+1/2, -z '
loop_
_refln_index_h
_refln_index_k
_refln_index_l
_refln_F_squared_calc
_refln_F_squared_meas
_refln_F_squared_sigma
_refln_observed_status
   0    0    1        28.79        28.43  854846.47 o
   0    0    2         4.35         4.30  363105.98 o
   0    0    3        16.24        16.92 4156778.18 o
   0    0    4         5.31         4.92  780250.54 o
   0    0    5         8.33         9.20 1543499.99 o
   0    0    6         0.68         0.66   73943.79 o
   0    0    7         3.87         4.19 1297260.52 o
   0    0    8         1.96         1.95  232894.75 o
   0    0    9         1.05         1.11  281439.73 o
   0    0   10         2.01         1.98  198845.36 o
   0    0   11         0.22         0.22   29925.09 o
   0    0   12         0.43         0.44   58869.65 o
   0    0   13         1.49         1.51  260055.06 o
   1    0    1       103.53       106.82 7466080.77 o
   1    0    2        11.75        12.51 4605533.90 o
   1    0    3        16.29        15.97 5245217.44 o
   1    0    4         6.31         6.79 1157979.01 o
   1    0    5         9.93         9.47 1594454.10 o
   1    0    6         7.53         7.58  973339.36 o
   1    0    7         0.61         0.64  161643.31 o
   1    0    8         0.99         0.99  114319.11 o
   1    0    9         0.01         0.01     625.20 o
   1    0   10         0.04         0.05    4955.28 o
   1    0   11         0.04         0.04    5602.26 o
   1    0   12         2.64         2.71  394595.49 o
   1    0   13         2.40         2.40  348405.95 o
   1    1    0        12.63        11.41 1483529.14 o
   1    1    1         2.39         2.38  186792.24 o
   1    1    2        24.93        25.81 3883469.93 o
   1    1    3        21.69        21.77 1757283.54 o
   1    1    4        29.20        28.35 3724078.41 o
   1    1    5        25.29        25.51 4405769.12 o
   1    1    6        42.99        40.21 16988510.61 o
   1    1    7        37.24        35.84 8343407.70 o
   1    1    8        32.24        32.21 3917960.48 o
   1    1    9        27.75        27.22 2780284.40 o
   1    1   10        21.13        20.93 2804276.86 o
   1    1   11        23.24        22.95 3375066.23 o
   1    1   12        15.76        15.28 3668749.37 o
   1    1   13         7.41         7.45  996327.94 o
   2    0    0        50.36        53.02 8144399.81 o
   2    0    1        86.26        87.29 5982516.02 o
   2    0    2        43.49        46.53 13088155.98 o
   2    0    3        27.51        29.55 9516705.35 o
   2    0    4        27.60        25.67 10537135.58 o
   2    0    5        20.27        20.17 2723652.99 o
   2    0    6         9.14         9.07 1189233.46 o
   2    0    7         3.46         3.50  427433.93 o
   2    0    8         4.14         4.09  430378.22 o
   2    0    9         4.08         4.06  551158.69 o
   2    0   10         2.37         2.35  328026.14 o
   2    0   11         1.60         1.61  354666.47 o
   2    0   12         2.18         2.18  320247.97 o
   2    1    1        12.21        12.45 1062268.11 o
   2    1    2        16.93        16.48 2377833.77 o
   2    1    3         9.04         9.62 1925436.64 o
   2    1    4         8.60         8.61 1052857.61 o
   2    1    5        11.52        11.35 1426366.08 o
   2    1    6         8.81         8.79  984388.62 o
   2    1    7         2.68         2.68  289393.43 o
   2    1    8         0.39         0.40   42579.87 o
   2    1    9         0.09         0.09   12190.63 o
   2    1   10         0.01         0.01    1177.79 o
   2    1   11         0.73         0.74  127483.14 o
   2    1   12         2.47         2.48  321653.36 o
   2    2    0        28.54        30.00 6052712.93 o
   2    2    1        44.61        47.57 11633803.12 o
   2    2    2        27.97        27.89 2674615.53 o
   2    2    3        20.72        20.97 2610502.62 o
   2    2    4        17.14        17.05 1784048.87 o
   2    2    5        11.44        11.31 1258337.42 o
   2    2    6         5.93         5.94  704287.91 o
   2    2    7         3.49         3.55  401097.99 o
   2    2    8         2.72         2.74  377978.26 o
   2    2    9         2.27         2.27  491656.96 o
   2    2   10         1.64         1.63  226939.21 o
   3    0    1         0.72         0.73   68861.79 o
   3    0    2         5.47         5.48  521247.35 o
   3    0    3         1.82         1.82  182020.63 o
   3    0    4         2.28         2.28  295162.45 o
   3    0    5         4.01         4.04  445698.86 o
   3    0    6         3.07         3.09  393322.52 o
   3    0    7         1.18         1.17  153487.11 o
   3    0    8         0.04         0.04    6759.35 o
   3    0    9         0.08         0.08   13827.71 o
   3    0   10         0.01         0.01    1840.44 o
   3    1    0         2.16         2.12  201298.87 o
   3    1    1         2.90         2.83  251877.23 o
   3    1    2        10.60        10.45  950799.99 o
   3    1    3        19.29        19.33 1950442.60 o
   3    1    4        16.01        16.03 1904622.71 o
   3    1    5        22.24        22.24 2764494.69 o
   3    1    6        29.63        29.35 3873480.12 o
   3    1    7        36.33        35.85 5914417.53 o
   3    1    8        30.90        29.97 7214711.95 o
   3    1    9        25.58        25.46 3444249.33 o
   3    2    1         1.60         1.63  212465.31 o
   3    2    2         3.47         3.48  434868.87 o
   3    2    3         3.42         3.40  421928.80 o
   3    2    4         3.90         3.93  589993.30 o
   3    2    5         4.56         4.70  612428.55 o
   3    2    6         3.67         3.61  798816.04 o
   3    2    7         1.55         1.55  225759.36 o
   3    2    8         0.33         0.33   42584.54 o
   3    3    0         0.34         0.34   46336.35 o
   3    3    1         1.59         1.58  203500.30 o
   3    3    2         2.57         2.58  378093.42 o
   3    3    3         3.10         3.11  412917.80 o
   4    0    0         8.42         8.59 1481373.31 o
   4    0    1        19.53        19.58 3897237.65 o
   4    0    2        14.14        13.56 3009250.03 o
   4    0    3         9.27         9.35 1583734.60 o
   4    0    4         9.17         9.28 1323369.37 o
   4    0    5         5.72         5.74  868467.24 o
   4    1    1         0.43         0.44   72348.43 o
   4    1    2         2.71         2.76  464004.90 o
   4    1    3         2.12         2.12  308874.68 o
   4    1    4         2.63         2.65  404775.00 o
   4    1    5         3.51         3.52  453765.11 o
