# Supplementary material for: Disordered sodium alkoxides from powder data: crystal structures of sodium ethoxide, propoxide, butoxide and pentoxide, and some of their solvates
Source: Acta Crystallogr B Struct Sci Cryst Eng Mater. 2021 Jan 21;77(Pt 1):68–82. doi: 10.1107/S205252062001584X (PMC7941280; doi:10.1107/S205252062001584X)
Supplement: Supplementary file 6 [file b-77-00068-NaOnAmsup6.hkl]

data_NaOnAm
_cell_length_a 4.4084(2)
_cell_length_b 4.4084(2)
_cell_length_c 16.9376(12)
_cell_angle_alpha 90
_cell_angle_beta  90
_cell_angle_gamma 90
_shelx_F_squared_multiplier 1
loop_
_symmetry_equiv_pos_as_xyz
	 'x, y, z '
	 '-x, y+1/2, -z '
	 '-x+1/2, -y+1/2, z '
	 '-x+1/2, y, z '
	 '-y, -x, -z '
	 '-y, x+1/2, -z '
	 '-y+1/2, -x+1/2, z '
	 '-y+1/2, x, z '
	 'y, -x+1/2, z '
	 'y, x, z '
	 'y+1/2, -x, -z '
	 'y+1/2, x+1/2, -z '
	 'x, -y+1/2, z '
	 '-x, -y, -z '
	 'x+1/2, -y, -z '
	 'x+1/2, y+1/2, -z '
loop_
_refln_index_h
_refln_index_k
_refln_index_l
_refln_F_squared_calc
_refln_F_squared_meas
_refln_F_squared_sigma
_refln_observed_status
   0    0    1        31.68        31.45  216170.28 o
   0    0    2         2.63         2.60    7461.01 o
   0    0    3        19.67        19.92  136791.11 o
   0    0    4         4.68         4.76   30513.20 o
   0    0    5         9.58         8.93   73396.44 o
   0    0    6         2.76         3.07   30119.62 o
   0    0    7         3.45         4.13  220883.24 o
   0    0    8         3.87         3.81   91767.56 o
   0    0    9         1.05         1.03    9840.85 o
   0    0   10         1.15         1.21   11915.07 o
   0    0   11         2.35         2.40   21423.92 o
   0    0   12         1.08         1.08   19334.10 o
   0    0   13         0.05         0.05     543.77 o
   0    0   14         0.08         0.08    2164.37 o
   0    0   15         0.83         0.82   11383.82 o
   0    0   16         1.35         1.37   21498.44 o
   1    0    1       113.18       114.28  821861.47 o
   1    0    2        22.19        22.39  202658.67 o
   1    0    3        12.20        13.06 1131384.65 o
   1    0    4         8.91         9.04  144913.99 o
   1    0    5         7.48         7.71  196168.67 o
   1    0    6         7.99         7.75  324551.31 o
   1    0    7         4.05         4.16  111789.35 o
   1    0    8         2.91         2.76   42205.32 o
   1    0    9         0.85         0.84   34528.48 o
   1    0   10         0.01         0.01      92.44 o
   1    0   11         0.01         0.01     131.01 o
   1    0   12         0.32         0.32    3578.01 o
   1    0   13         0.02         0.02     328.27 o
   1    0   14         1.81         1.76   43556.52 o
   1    0   15         2.70         2.70   43952.20 o
   1    0   16         1.41         1.39   26459.61 o
   1    1    0         7.31         7.11   48853.59 o
   1    1    1         0.26         0.26    4304.80 o
   1    1    2        18.44        18.52  133351.93 o
   1    1    3        20.74        21.63  384310.57 o
   1    1    4        24.19        23.50  492340.75 o
   1    1    5        22.41        22.61  729364.72 o
   1    1    6        25.27        25.98  607110.00 o
   1    1    7        31.81        30.15  487574.52 o
   1    1    8        34.10        32.85 1217276.66 o
   1    1    9        31.95        29.53 1096929.39 o
   1    1   10        23.71        22.97  403658.95 o
   1    1   11        16.84        16.99  297388.58 o
   1    1   12        16.62        16.16  325729.43 o
   1    1   13        17.38        16.68  397074.87 o
   1    1   14        12.44        12.36  197694.45 o
   1    1   15         5.94         5.98   97247.40 o
   1    1   16         2.69         2.75  105349.98 o
   2    0    0        50.08        54.21  889511.27 o
   2    0    1        79.11        83.98  978710.17 o
   2    0    2        44.37        47.55  584106.36 o
   2    0    3        27.90        29.60  285750.06 o
   2    0    4        23.12        23.01  203476.05 o
   2    0    5        22.40        21.54  393200.16 o
   2    0    6        16.99        16.14  631928.30 o
   2    0    7         7.19         7.05  198247.05 o
   2    0    8         3.17         3.19   36725.21 o
   2    0    9         2.94         2.99   40549.31 o
   2    0   10         3.34         3.32   40272.40 o
   2    0   11         2.72         2.76   32929.29 o
   2    0   12         1.53         1.55   24217.02 o
   2    0   13         0.96         0.94   18526.89 o
   2    0   14         1.12         1.13   18484.97 o
   2    0   15         1.85         1.88   72394.88 o
   2    1    1         6.04         6.06   47958.08 o
   2    1    2        11.76        10.88  102292.83 o
   2    1    3        10.36        10.17   99465.38 o
   2    1    4         6.89         7.44   99493.60 o
   2    1    5         6.58         7.07  123560.88 o
   2    1    6         9.90         9.05  297761.18 o
   2    1    7         8.76         8.82   96682.51 o
   2    1    8         3.17         3.22   37321.25 o
   2    1    9         0.49         0.49    6511.01 o
   2    1   10         0.07         0.07    1386.59 o
   2    1   11         0.02         0.02     602.06 o
   2    1   12         0.02         0.02     296.33 o
   2    1   13         0.48         0.48    7223.06 o
   2    1   14         1.49         1.47   28806.44 o
   2    2    0        19.39        20.94  308737.74 o
   2    2    1        34.16        36.67  451177.69 o
   2    2    2        25.81        25.97  230653.68 o
   2    2    3        19.26        19.22  170495.00 o
   2    2    4        15.42        15.42  165348.60 o
   2    2    5        12.62        12.44  211448.59 o
   2    2    6         8.62         8.53  114845.76 o
   2    2    7         4.60         4.58   53772.80 o
   2    2    8         2.38         2.41   27876.92 o
   2    2    9         1.68         1.62   35673.07 o
   2    2   10         1.55         1.60   20991.01 o
   2    2   11         1.34         1.35   22467.59 o
   2    2   12         0.98         1.00   15047.12 o
   3    0    1         0.36         0.36    3946.98 o
   3    0    2         2.34         2.39   22542.36 o
   3    0    3         3.12         3.12   46007.01 o
   3    0    4         1.36         1.42   23219.66 o
   3    0    5         1.18         1.16   12572.10 o
   3    0    6         3.17         3.16   36966.55 o
   3    0    7         3.35         3.39   37164.79 o
   3    0    8         0.83         0.79   21740.26 o
   3    0    9         0.06         0.06    1377.52 o
   3    0   10         0.05         0.05     772.32 o
   3    0   11         0.02         0.02     265.03 o
   3    0   12         0.07         0.08    1481.37 o
   3    1    0         1.49         1.60   25069.15 o
   3    1    1         3.12         3.29   53693.00 o
   3    1    2         5.25         5.23   69569.64 o
   3    1    3        10.71        10.55  115904.72 o
   3    1    4        13.57        13.21  166040.71 o
   3    1    5        11.64        11.24  198064.24 o
   3    1    6        13.37        13.52  176567.22 o
   3    1    7        21.18        20.01  554192.89 o
   3    1    8        25.42        24.50  624760.33 o
   3    1    9        21.30        20.72  422789.30 o
   3    1   10        17.27        16.99  239958.61 o
   3    1   11        16.06        15.70  291029.13 o
   3    2    1         0.74         0.76   12650.80 o
   3    2    2         1.65         1.57   43978.99 o
   3    2    3         1.93         1.92   25924.81 o
   3    2    4         2.26         2.29   38102.96 o
   3    2    5         2.83         2.90   35294.67 o
   3    2    6         3.04         2.94   52964.73 o
   3    2    7         2.41         2.40   36044.04 o
   3    2    8         1.28         1.31   20837.31 o
   3    2    9         0.39         0.39    7843.58 o
   3    3    0         0.22         0.23    3184.18 o
   3    3    1         0.80         0.79   12081.00 o
   3    3    2         1.47         1.43   26074.63 o
   3    3    3         1.61         1.67   30413.21 o
   3    3    4         1.74         1.71   49960.93 o
   4    0    0         4.61         4.72   66596.61 o
   4    0    1        10.43        10.67  150329.57 o
   4    0    2        10.58        10.50  162794.84 o
   4    0    3         7.26         7.17   95112.93 o
   4    0    4         5.17         5.21   76588.04 o
   4    0    5         5.27         5.34   82712.92 o
   4    0    6         4.08         4.07   76219.99 o
   4    0    7         1.59         1.63   67908.95 o
   4    1    1         0.06         0.06     948.41 o
   4    1    2         0.71         0.71   11680.66 o
   4    1    3         1.51         1.54   23871.51 o
   4    1    4         1.30         1.28   20062.01 o
   4    1    5         1.38         1.43   25181.07 o
