# Supplementary material for: Disordered sodium alkoxides from powder data: crystal structures of sodium ethoxide, propoxide, butoxide and pentoxide, and some of their solvates
Source: Acta Crystallogr B Struct Sci Cryst Eng Mater. 2021 Jan 21;77(Pt 1):68–82. doi: 10.1107/S205252062001584X (PMC7941280; doi:10.1107/S205252062001584X)
Supplement: Supplementary file 7 [file b-77-00068-NaOiPr_5HOiPrsup7.hkl]

data_NaOiPr_5HOiPr                                                              
_shelx_title ' MB03_4_0ma_a.res in C2/c'                                        
_shelx_refln_list_code          4                                               
_shelx_F_calc_maximum      391.50                                               
_exptl_crystal_F_000      1712.00                                               
_reflns_d_resolution_high  1.1933                                               
                                                                                
loop_                                                                           
 _space_group_symop_operation_xyz                                               
 'x, y, z'                                                                      
 '-x, y, -z+1/2'                                                                
 'x+1/2, y+1/2, z'                                                              
 '-x+1/2, y+1/2, -z+1/2'                                                        
 '-x, -y, -z'                                                                   
 'x, -y, z-1/2'                                                                 
 '-x+1/2, -y+1/2, -z'                                                           
 'x+1/2, -y+1/2, z-1/2'                                                         
                                                                                
_cell_length_a    21.2073                                                       
_cell_length_b    17.1307                                                       
_cell_length_c    17.8254                                                       
_cell_angle_alpha  90.000                                                       
_cell_angle_beta  123.871                                                       
_cell_angle_gamma  90.000                                                       
                                                                                
_shelx_F_squared_multiplier     1.000                                           
                                                                                
loop_                                                                           
 _refln_index_h                                                                 
 _refln_index_k                                                                 
 _refln_index_l                                                                 
 _refln_F_squared_calc                                                          
 _refln_F_squared_meas                                                          
 _refln_F_squared_sigma                                                         
 _refln_observed_status                                                         
   2   0   0     119535.39     118616.49      4046.40 o                         
   4   0   0      82185.07      90394.09      2648.91 o                         
   6   0   0       1357.05       1282.25        40.03 o                         
   8   0   0        557.90       1332.42        72.23 o                         
  10   0   0         19.50        115.97        25.08 o                         
  12   0   0        345.69        526.35        40.99 o                         
  14   0   0        291.07        270.95        53.05 o                         
   1   1   0        445.38        335.26         9.25 o                         
   3   1   0        109.49        155.99         8.26 o                         
   5   1   0          8.20          6.07         5.96 o                         
   7   1   0       1204.59       1347.37        29.59 o                         
   9   1   0         16.46         25.73        17.38 o                         
  11   1   0        378.19        369.16        36.47 o                         
  13   1   0         56.14         43.77        20.36 o                         
   0   2   0        152.51        179.71         8.06 o                         
   2   2   0        154.59        372.08        12.49 o                         
   4   2   0        219.53        154.23        10.95 o                         
   6   2   0        454.02        736.93        19.81 o                         
   8   2   0        318.65        225.57        15.27 o                         
  10   2   0         61.31         79.98        14.46 o                         
  12   2   0          2.92         18.73        42.15 o                         
  14   2   0         12.76        -41.22        41.22 o                         
   1   3   0        946.17        875.81        22.94 o                         
   3   3   0       1889.55       1600.58        52.38 o                         
   5   3   0          2.49          0.10         5.57 o                         
   7   3   0         69.64        175.31        17.63 o                         
   9   3   0        283.54        321.67        18.08 o                         
  11   3   0         29.91        -17.93        18.27 o                         
  13   3   0          0.91        -22.17        49.96 o                         
   0   4   0        133.03        136.16        49.51 o                         
   2   4   0        221.63        186.08        13.40 o                         
   4   4   0        482.91        372.25        13.71 o                         
   6   4   0       3975.56       4454.53        93.20 o                         
   8   4   0        916.85        994.00        46.24 o                         
  10   4   0         71.12         53.54        14.21 o                         
  12   4   0         92.73         59.87        62.08 o                         
  14   4   0         11.56        -33.45        33.45 o                         
   1   5   0        346.71        426.19        17.51 o                         
   3   5   0        163.63        241.94        11.52 o                         
   5   5   0         19.58         27.38         9.05 o                         
   7   5   0         25.40         23.81        12.79 o                         
   9   5   0        182.66         99.20        15.46 o                         
  11   5   0         92.66        130.02        42.32 o                         
  13   5   0         11.69        -26.79        26.79 o                         
   0   6   0      14461.39      15604.32       346.82 o                         
   2   6   0       9911.94      10907.31       174.64 o                         
   4   6   0        152.94         91.47        11.70 o                         
   6   6   0       7252.01       8507.03       192.81 o                         
   8   6   0       3260.25       3147.06        83.99 o                         
  10   6   0        145.71        117.38        18.09 o                         
  12   6   0          6.03        -30.11        33.59 o                         
   1   7   0       1088.61       1421.18        30.52 o                         
   3   7   0        821.21        783.52        25.51 o                         
   5   7   0       1326.13       1745.11        44.15 o                         
   7   7   0       1586.48       1308.01        38.74 o                         
   9   7   0        439.91        281.73        47.05 o                         
  11   7   0          7.13        -31.83        47.84 o                         
   0   8   0         40.04         25.94        16.03 o                         
   2   8   0        125.75         79.51        19.11 o                         
   4   8   0         18.85         11.74        16.36 o                         
   6   8   0         15.44          2.55        17.85 o                         
   8   8   0         19.02        -15.29        20.21 o                         
  10   8   0          0.88         45.06       117.74 o                         
   1   9   0       8419.83       7423.10       157.02 o                         
   3   9   0       3151.02       2759.14        79.99 o                         
   5   9   0        463.99        450.62        35.09 o                         
   7   9   0         58.06          5.18        27.95 o                         
   9   9   0         14.63         87.42       253.75 o                         
   0  10   0       2807.85       3449.26       139.94 o                         
   2  10   0        736.39        750.48        38.87 o                         
   4  10   0          0.72         22.82        19.61 o                         
   6  10   0          2.42         18.26        48.69 o                         
   8  10   0         11.72         12.95        27.56 o                         
   1  11   0        163.86        158.25        32.94 o                         
   3  11   0          3.75         14.48        17.83 o                         
   5  11   0          6.11          0.60        37.96 o                         
   7  11   0         24.00        -32.35        60.23 o                         
   9  11   0          0.02       1274.75       238.72 o                         
   0  12   0        341.67        330.37        87.57 o                         
   2  12   0        180.13         98.50        40.62 o                         
   4  12   0          0.03          3.98        32.82 o                         
   6  12   0         40.06       1308.34       224.57 o                         
   8  12   0          6.52       2797.05       295.30 o                         
   1  13   0       1139.09       1206.92       108.76 o                         
   3  13   0        790.08       2768.76       252.86 o                         
 -15   1   1         63.02         64.12        25.06 o                         
 -13   1   1        240.42        288.62        76.18 o                         
 -11   1   1        281.55        258.42        21.55 o                         
  -9   1   1        265.38        196.70        18.28 o                         
  -7   1   1        169.11         94.88         8.69 o                         
  -5   1   1      12968.07      12951.45       261.22 o                         
  -3   1   1        519.35        693.86        19.88 o                         
  -1   1   1        245.32        129.24         5.95 o                         
   1   1   1       1049.75       1487.42        38.23 o                         
   3   1   1       3054.74       3770.25       102.09 o                         
   5   1   1       2537.46       2353.74        47.74 o                         
   7   1   1        370.35        381.89        16.60 o                         
   9   1   1        765.74        949.00        50.12 o                         
  11   1   1        204.72        224.14        55.62 o                         
  13   1   1         68.53         56.16        21.89 o                         
 -14   2   1         81.35         97.62        47.96 o                         
 -12   2   1        111.90        100.55        26.45 o                         
 -10   2   1        793.85        884.35        31.94 o                         
  -8   2   1       2843.61       3009.80        62.77 o                         
  -6   2   1       1172.81       1563.37        34.50 o                         
  -4   2   1         81.82         49.23        17.68 o                         
  -2   2   1         79.27         55.10         5.87 o                         
   0   2   1         56.48         48.91         3.57 o                         
   2   2   1       2248.01       3426.60        86.20 o                         
   4   2   1        497.10        680.25        17.48 o                         
   6   2   1       1982.50       2470.69        47.04 o                         
   8   2   1        565.90        757.59        55.42 o                         
  10   2   1        122.75         57.62        15.12 o                         
  12   2   1         61.58         77.01        36.70 o                         
 -15   3   1          0.43        -53.29        53.29 o                         
 -13   3   1          2.51        -15.19        28.57 o                         
 -11   3   1          0.70         -9.74        12.93 o                         
  -9   3   1         42.88         65.48        22.39 o                         
  -7   3   1        239.13        222.11        12.47 o                         
  -5   3   1        273.10        248.79        14.01 o                         
  -3   3   1       4898.34       5256.40       186.69 o                         
  -1   3   1         95.40        112.74         6.51 o                         
   1   3   1       1090.82       1376.77        35.93 o                         
   3   3   1        136.59         87.76        10.03 o                         
   5   3   1         58.69         58.51         7.34 o                         
   7   3   1        111.99         44.28        19.47 o                         
   9   3   1         14.90         17.12        13.67 o                         
  11   3   1         12.14          0.32        21.44 o                         
  13   3   1         20.90        -14.72        56.11 o                         
 -14   4   1          0.25        -19.45        19.45 o                         
 -12   4   1         37.45         18.00        37.56 o                         
 -10   4   1        230.80        142.74        14.97 o                         
  -8   4   1       1901.09       2335.05        52.51 o                         
  -6   4   1       3718.51       4079.78        82.39 o                         
  -4   4   1      11332.60       8124.02       187.58 o                         
  -2   4   1       6279.52       5841.50       166.59 o                         
   0   4   1          5.31        -12.80        12.80 o                         
   2   4   1      11987.04       8793.64       169.26 o                         
   4   4   1       4899.22       4442.73        75.45 o                         
   6   4   1        433.55       1411.57       154.79 o                         
   8   4   1        824.77        695.79        25.01 o                         
  10   4   1        529.48        506.98        30.74 o                         
  12   4   1        117.88        114.03        22.14 o                         
 -13   5   1         77.71         19.89        53.27 o                         
 -11   5   1         69.39         29.84        15.71 o                         
  -9   5   1        301.24        399.35        18.80 o                         
  -7   5   1       3006.42       4549.56        90.94 o                         
  -5   5   1       1181.31        714.89        18.75 o                         
  -3   5   1       2729.70       2328.11        52.57 o                         
  -1   5   1        709.13        341.58        13.70 o                         
   1   5   1        104.60         24.31         6.28 o                         
   3   5   1       1826.90       1784.70        37.21 o                         
   5   5   1       2505.74       2696.50        54.88 o                         
   7   5   1       1692.02       1651.75        44.27 o                         
   9   5   1        637.17        500.37        23.90 o                         
  11   5   1        181.09        194.82        47.18 o                         
 -12   6   1         47.09         10.21        17.86 o                         
 -10   6   1          2.80        -13.85        13.85 o                         
  -8   6   1        254.02        208.19        38.75 o                         
  -6   6   1       1270.41       1429.28        40.57 o                         
  -4   6   1        665.86        495.81        18.46 o                         
  -2   6   1       1501.53       1449.87        34.87 o                         
   0   6   1       1859.82       1496.44        32.65 o                         
   2   6   1        642.83        361.29        12.89 o                         
   4   6   1       1509.79       1272.65        31.84 o                         
   6   6   1        534.26        617.20        24.64 o                         
   8   6   1         20.16        -13.18        13.93 o                         
  10   6   1          0.16        -11.00        16.07 o                         
 -11   7   1        196.55        139.64        90.72 o                         
  -9   7   1        306.32        238.84        22.42 o                         
  -7   7   1         25.08          6.96        14.16 o                         
  -5   7   1          1.92         -1.01        11.41 o                         
  -3   7   1         87.52        251.68        16.98 o                         
  -1   7   1        225.62        294.83        14.06 o                         
   1   7   1       1830.46       2358.44        49.62 o                         
   3   7   1          0.42         -6.96        12.04 o                         
   5   7   1       1066.66       1275.63        42.54 o                         
   7   7   1        513.95        491.85        27.37 o                         
   9   7   1         60.38         52.50        37.12 o                         
  11   7   1          9.70        104.62       415.54 o                         
 -10   8   1        307.85        231.08        41.35 o                         
  -8   8   1        117.67        121.91        18.76 o                         
  -6   8   1         92.67         62.03        16.12 o                         
  -4   8   1        996.14        616.15        27.87 o                         
  -2   8   1        567.06        495.18        22.82 o                         
   0   8   1       2800.83       1923.81        46.46 o                         
   2   8   1         98.66         24.80        13.78 o                         
   4   8   1        267.36        355.76        23.45 o                         
   6   8   1        132.26        200.41        23.01 o                         
   8   8   1         62.63         45.89        44.04 o                         
  10   8   1        263.33        189.84        30.40 o                         
  -9   9   1          0.34         -0.45       110.64 o                         
  -7   9   1         27.99         27.90        22.22 o                         
  -5   9   1        559.59        593.56        35.76 o                         
  -3   9   1       1948.63       1637.59        52.28 o                         
  -1   9   1       4644.33       4327.84       100.28 o                         
   1   9   1       3068.19       3057.92        85.25 o                         
   3   9   1        877.79        744.60        37.62 o                         
   5   9   1        360.60        309.41        30.16 o                         
   7   9   1         30.84         33.97        41.12 o                         
   9   9   1         13.37        -24.80        46.25 o                         
  -8  10   1          3.52        -33.70        33.70 o                         
  -6  10   1        221.60        185.86        35.56 o                         
  -4  10   1        189.19        249.97        25.49 o                         
  -2  10   1        157.62        136.26        22.57 o                         
   0  10   1        301.16        309.90        38.35 o                         
   2  10   1         16.02          7.50        17.46 o                         
   4  10   1          1.91          8.00        17.91 o                         
   6  10   1          4.18        -11.84        45.08 o                         
   8  10   1          0.59         29.99        47.95 o                         
  -7  11   1         25.74         -7.03        31.39 o                         
  -5  11   1          0.77         12.34        51.98 o                         
  -3  11   1        296.50        413.27        33.38 o                         
  -1  11   1       2162.99       1910.71        86.53 o                         
   1  11   1       1442.39       1057.66        64.05 o                         
   3  11   1          4.27         10.80        17.66 o                         
   5  11   1        109.53         56.46        45.32 o                         
   7  11   1         10.26        760.36       235.18 o                         
  -8  12   1          3.85       1745.11       238.72 o                         
  -4  12   1          0.49          8.70        25.81 o                         
  -2  12   1        405.44        359.97        55.09 o                         
   0  12   1         99.07        129.25        36.08 o                         
   2  12   1        230.25        159.54        48.84 o                         
   4  12   1        192.53        208.08        58.96 o                         
   6  12   1         23.84       1778.70       182.13 o                         
  -5  13   1         64.45       1669.07       199.81 o                         
  -3  13   1         92.82        824.01       206.89 o                         
   1  13   1        133.58        560.54       201.58 o                         
   3  13   1        128.65       2012.11       235.18 o                         
   0  14   1         26.45       4354.89       274.08 o                         
 -14   0   2        306.67        401.32        49.20 o                         
 -12   0   2        144.33        265.69        30.69 o                         
 -10   0   2        101.84         72.10        20.93 o                         
  -8   0   2        268.20        271.32        15.84 o                         
  -6   0   2       6487.07       8932.62       258.82 o                         
  -4   0   2      19560.41      15181.70       521.40 o                         
  -2   0   2     109146.44     104822.52      3875.69 o                         
   0   0   2      96513.29      96082.63      3283.06 o                         
   2   0   2       2178.43       1783.18        69.39 o                         
   4   0   2       2912.90       3974.90       103.33 o                         
   6   0   2       1138.76       1976.72        77.84 o                         
   8   0   2         37.14         72.50        23.99 o                         
  10   0   2        793.94       1131.01        64.30 o                         
  12   0   2        476.62        565.48        48.72 o                         
 -15   1   2         73.58        129.22        24.39 o                         
 -13   1   2         14.17          6.38        26.15 o                         
 -11   1   2         38.25         22.91        15.17 o                         
  -9   1   2         37.89         30.61        17.49 o                         
  -7   1   2       1084.57        656.72        18.54 o                         
  -5   1   2       2667.67       2105.33        57.13 o                         
  -3   1   2        767.68        731.42        20.99 o                         
  -1   1   2         13.83         64.19         5.87 o                         
   1   1   2       2176.50       1909.15        50.38 o                         
   3   1   2       2312.27       1706.56        35.05 o                         
   5   1   2        174.07        246.99        11.27 o                         
   7   1   2        398.57        319.39        16.74 o                         
   9   1   2        272.65        395.89        37.55 o                         
  11   1   2        304.92        292.13        25.65 o                         
  13   1   2         45.10         50.65        22.68 o                         
 -14   2   2          4.20         33.62        27.58 o                         
 -12   2   2          3.58          0.85        14.52 o                         
 -10   2   2         31.54         48.38        22.89 o                         
  -8   2   2        683.37        761.44        25.07 o                         
  -6   2   2        952.10       1053.79        25.03 o                         
  -4   2   2       1909.33       1311.39        36.02 o                         
  -2   2   2        877.31       1121.74        30.02 o                         
   0   2   2        473.32        741.00        22.60 o                         
   2   2   2       2261.94       2665.80        94.15 o                         
   4   2   2       1252.16       1152.49        34.34 o                         
   6   2   2        448.84        365.92        16.09 o                         
   8   2   2        179.87        139.74        15.96 o                         
  10   2   2         50.28          4.17        15.06 o                         
  12   2   2          2.12         -7.66        20.47 o                         
 -15   3   2          9.06        -18.89        21.55 o                         
 -13   3   2         85.93         19.64        68.38 o                         
 -11   3   2        556.42        462.40        28.31 o                         
  -9   3   2         66.29        195.80        19.76 o                         
  -7   3   2        204.21        419.97        15.41 o                         
  -5   3   2      22830.31      24744.85       492.28 o                         
  -3   3   2     139467.78     144896.69      6311.22 o                         
  -1   3   2      19268.23      21041.22       508.06 o                         
   1   3   2     153272.06     157467.81      5701.53 o                         
   3   3   2      12378.83      11539.19       179.92 o                         
   5   3   2       1115.06       1447.53        41.87 o                         
   7   3   2         25.74         16.95        14.95 o                         
   9   3   2        214.30        224.48        29.59 o                         
  11   3   2        117.90        101.67        37.69 o                         
 -14   4   2         22.04        -19.09        19.09 o                         
 -12   4   2         13.48         -4.26        27.89 o                         
 -10   4   2         48.84         28.00        12.23 o                         
  -8   4   2       1164.07       1229.30        41.39 o                         
  -6   4   2        189.53        219.67        12.03 o                         
  -4   4   2       1982.88       1598.92        41.58 o                         
  -2   4   2      14036.01      13652.08       255.75 o                         
   0   4   2         65.31         20.56         6.35 o                         
   2   4   2        159.32        160.46         9.60 o                         
   4   4   2        834.50        958.81        21.83 o                         
   6   4   2       1627.16       1684.64        37.65 o                         
   8   4   2       1048.86        993.92        33.23 o                         
  10   4   2        171.45        115.87        32.75 o                         
  12   4   2         28.23          1.47       103.30 o                         
 -15   5   2          9.17       1407.37       466.82 o                         
 -13   5   2        102.80        118.95        45.81 o                         
 -11   5   2        224.24         77.29        15.91 o                         
  -9   5   2         76.07        131.93        13.93 o                         
  -7   5   2        275.97         79.49        10.97 o                         
  -5   5   2       1394.32       1354.83        28.04 o                         
  -3   5   2         10.99          8.58         7.03 o                         
  -1   5   2        442.08        443.21        13.81 o                         
   1   5   2         42.98         37.19         6.77 o                         
   3   5   2        165.10         47.47         7.42 o                         
   5   5   2        237.41        260.23        16.96 o                         
   7   5   2          2.95         34.26        12.31 o                         
   9   5   2        100.29         71.83        24.19 o                         
  11   5   2         11.64         -2.23        31.17 o                         
 -12   6   2         13.26        -27.02        27.02 o                         
 -10   6   2        262.86        253.08        21.46 o                         
  -8   6   2        825.17        857.28        37.95 o                         
  -6   6   2       1194.74       1246.48        41.77 o                         
  -4   6   2         27.56         22.68         9.95 o                         
  -2   6   2       4892.29       5001.85        89.97 o                         
   0   6   2       1959.44       1532.29        31.19 o                         
   2   6   2       1780.72       1528.58        34.63 o                         
   4   6   2       6596.59       6004.09       185.31 o                         
   6   6   2       2887.91       2664.54        81.44 o                         
   8   6   2        387.28        354.59        32.85 o                         
  10   6   2          0.26        -26.49        74.02 o                         
 -11   7   2        208.68        175.26        73.40 o                         
  -9   7   2       1804.22       1582.72        58.61 o                         
  -7   7   2       2775.98       2736.21        75.18 o                         
  -5   7   2       3515.67       3800.86        86.19 o                         
  -3   7   2       1038.27       1401.55        37.15 o                         
  -1   7   2       2358.52       3223.41        63.58 o                         
   1   7   2       1904.44       2529.21        55.63 o                         
   3   7   2         19.79          1.18        14.23 o                         
   5   7   2        764.22        987.04        47.85 o                         
   7   7   2        414.89        461.59        32.80 o                         
   9   7   2         94.40         84.96        44.75 o                         
 -10   8   2         29.66          4.30        44.44 o                         
  -8   8   2         38.31          5.31        15.47 o                         
  -6   8   2         43.24         28.77        15.96 o                         
  -4   8   2          3.19          9.35        13.91 o                         
  -2   8   2        112.18         68.86        13.78 o                         
   0   8   2        104.55         50.85        11.77 o                         
   2   8   2         13.51         12.41        14.91 o                         
   4   8   2          6.35         28.76        16.45 o                         
   6   8   2         25.03         21.21        17.76 o                         
   8   8   2          2.52         19.80        67.64 o                         
  -9   9   2          0.07         10.03        43.44 o                         
  -7   9   2        864.79        788.41        37.30 o                         
  -5   9   2       4310.52       4615.77       106.54 o                         
  -3   9   2       4880.84       4413.54       100.79 o                         
  -1   9   2       4981.28       5682.90       115.00 o                         
   1   9   2       1036.76        806.08        32.22 o                         
   3   9   2         69.32         96.39        17.75 o                         
   5   9   2         29.46         60.28        23.88 o                         
   7   9   2        221.06        151.17        61.42 o                         
  -8  10   2          0.06         -5.30       152.07 o                         
  -6  10   2          3.85         -4.41        19.61 o                         
  -4  10   2         15.07         -6.08        18.26 o                         
  -2  10   2        456.82        408.93        28.49 o                         
   0  10   2        510.54        698.89        53.15 o                         
   2  10   2        269.70        285.97        26.43 o                         
   4  10   2        122.50         55.39        19.18 o                         
   6  10   2          3.51        -19.20        26.29 o                         
  -7  11   2          5.17        -31.83       166.22 o                         
  -5  11   2          0.18         11.31        41.23 o                         
  -3  11   2         19.12         37.31        20.15 o                         
  -1  11   2        136.99        101.33        30.27 o                         
   1  11   2         36.45         31.15        30.28 o                         
   3  11   2          1.94         14.01        23.06 o                         
   5  11   2          1.21        551.70       221.03 o                         
  -4  12   2        204.95        228.11       176.83 o                         
  -2  12   2        116.62        190.97       176.83 o                         
   0  12   2         15.07         23.40        34.43 o                         
   2  12   2        107.09        107.16        42.49 o                         
   4  12   2         21.20         66.26        84.99 o                         
  -5  13   2        156.30       1034.26       196.28 o                         
  -3  13   2        663.26        948.55       113.52 o                         
  -1  13   2       1405.09       1626.92       132.89 o                         
   1  13   2       1381.85       1085.82        81.28 o                         
   3  13   2        525.53        523.98        68.78 o                         
 -15   1   3        171.59        191.54        34.36 o                         
 -13   1   3        435.76        373.20        25.00 o                         
 -11   1   3        370.95        413.01        22.52 o                         
  -9   1   3        456.48        478.82        22.25 o                         
  -7   1   3        633.99       1065.20        27.27 o                         
  -5   1   3        120.32        142.81        10.85 o                         
  -3   1   3       2045.50       1868.79        49.06 o                         
  -1   1   3       4942.66       3409.16        86.20 o                         
   1   1   3       2693.31       2442.20        73.14 o                         
   3   1   3       2425.22       1953.79        38.67 o                         
   5   1   3        107.20        176.83       116.71 o                         
   7   1   3        288.69        366.01        25.81 o                         
   9   1   3         33.19         50.56        16.31 o                         
  11   1   3          1.14          4.55        20.69 o                         
 -16   2   3         40.28        -41.72        56.69 o                         
 -14   2   3        204.75        303.82        25.92 o                         
 -12   2   3        972.76       1047.46        39.02 o                         
 -10   2   3        692.48        533.81        20.66 o                         
  -8   2   3       1729.16       2069.90        45.46 o                         
  -6   2   3      14152.30      15451.38       286.12 o                         
  -4   2   3       5238.33       5436.75       196.01 o                         
  -2   2   3        478.63        475.74        20.53 o                         
   0   2   3        270.33        362.65        19.69 o                         
   2   2   3       3101.33       3080.82        65.48 o                         
   4   2   3         31.98         52.39         9.14 o                         
   6   2   3        621.54        613.87        33.81 o                         
   8   2   3        307.57        343.05        31.35 o                         
  10   2   3        379.34        451.88        26.77 o                         
  12   2   3         47.33        -17.13        33.87 o                         
 -15   3   3          2.45        -19.93        19.93 o                         
 -13   3   3          1.27        -21.10        44.13 o                         
 -11   3   3        176.68        217.92        16.31 o                         
  -9   3   3        106.02         93.70        20.71 o                         
  -7   3   3         17.27         33.40         7.21 o                         
  -5   3   3       3428.22       2837.45        58.99 o                         
  -3   3   3       1515.82       1611.94        40.30 o                         
  -1   3   3       8921.96       8714.96       218.21 o                         
   1   3   3        283.31        381.52        14.37 o                         
   3   3   3        228.38        295.70        15.54 o                         
   5   3   3         36.56         58.63        13.60 o                         
   7   3   3         78.80        101.50        15.28 o                         
   9   3   3         38.70          7.58        43.55 o                         
  11   3   3          0.22        -34.53        67.91 o                         
 -14   4   3         26.05         -5.66        44.07 o                         
 -12   4   3         42.00         25.37        15.43 o                         
 -10   4   3        646.19        906.76        33.37 o                         
  -8   4   3       5478.85       5911.76       116.58 o                         
  -6   4   3        703.29        577.82        16.97 o                         
  -4   4   3        228.46        168.17         9.65 o                         
  -2   4   3         16.68         35.87         6.72 o                         
   0   4   3        876.29       1020.34        24.50 o                         
   2   4   3       1882.30        988.79        32.82 o                         
   4   4   3       3910.74       3874.43        68.73 o                         
   6   4   3       2698.51       2731.40        57.87 o                         
   8   4   3        782.16        825.90        38.72 o                         
  10   4   3         88.86         23.72        30.31 o                         
 -15   5   3         61.32        926.40       408.47 o                         
 -13   5   3         28.11          8.79        24.95 o                         
 -11   5   3        139.81        104.77        14.49 o                         
  -9   5   3         27.73         26.23        12.23 o                         
  -7   5   3       1062.65       1148.68        30.39 o                         
  -5   5   3       2844.32       3134.79        59.71 o                         
  -3   5   3       1869.05       1777.23        36.92 o                         
  -1   5   3        200.87        210.31         9.18 o                         
   1   5   3       2565.34       1968.31        40.60 o                         
   3   5   3       3137.15       3224.11        71.86 o                         
   5   5   3        664.46       1003.97        35.57 o                         
   7   5   3        874.08        842.41        46.83 o                         
   9   5   3        296.26        226.69        31.04 o                         
 -14   6   3         17.45         85.77       427.92 o                         
 -12   6   3          3.22        -16.06        16.06 o                         
 -10   6   3        103.74         52.75        17.51 o                         
  -8   6   3        238.22        349.57        26.36 o                         
  -6   6   3        231.00        457.56        26.89 o                         
  -4   6   3        441.10        836.40        23.64 o                         
  -2   6   3       3649.42       3833.12        67.03 o                         
   0   6   3        161.92        186.03        11.22 o                         
   2   6   3       2832.10       2993.21        60.44 o                         
   4   6   3       1210.52       1556.80        60.18 o                         
   6   6   3        563.53        376.99        25.47 o                         
   8   6   3         56.53         25.56        38.64 o                         
 -11   7   3        134.54        112.26        29.44 o                         
  -9   7   3        228.84         99.31        19.48 o                         
  -7   7   3        446.84        334.88        23.93 o                         
  -5   7   3       1928.70       1962.54        49.42 o                         
  -3   7   3       1293.88       1176.96        34.70 o                         
  -1   7   3        361.12        378.91        16.35 o                         
   1   7   3        671.57        920.97        28.45 o                         
   3   7   3        398.29        451.94        27.00 o                         
   5   7   3        438.31        651.03        64.96 o                         
   7   7   3         38.22         34.89        27.41 o                         
   9   7   3         32.74         17.68        40.67 o                         
 -10   8   3        151.55        226.38        25.56 o                         
  -8   8   3          5.57         56.89        17.74 o                         
  -6   8   3        175.37        313.42        23.33 o                         
  -4   8   3        831.19        613.02        25.85 o                         
  -2   8   3         82.48         42.43        14.17 o                         
   0   8   3       4217.71       4130.32        86.16 o                         
   2   8   3       4624.47       3553.80        99.76 o                         
   4   8   3         79.94         35.75        17.46 o                         
   6   8   3         18.13          1.34        29.98 o                         
   8   8   3         91.92        125.42        35.51 o                         
  -9   9   3          9.28         24.06        19.91 o                         
  -7   9   3        180.42        137.86        19.96 o                         
  -5   9   3       2605.03       2954.57        75.55 o                         
  -3   9   3       2312.61       2217.20        55.81 o                         
  -1   9   3        205.09        283.82        21.02 o                         
   1   9   3        132.98        121.26        17.12 o                         
   3   9   3        495.20        447.88        27.89 o                         
   5   9   3        201.12        204.33        35.82 o                         
   7   9   3         25.50         30.69        21.93 o                         
  -8  10   3         36.09         24.00        19.25 o                         
  -6  10   3         30.75          3.25        20.87 o                         
  -4  10   3         84.99         61.25        15.66 o                         
  -2  10   3         87.08         93.71        16.07 o                         
   0  10   3         84.97        122.18        22.97 o                         
   2  10   3        365.54        339.43        25.12 o                         
   4  10   3         72.99         88.52        33.61 o                         
   6  10   3         24.00         21.59        27.97 o                         
  -9  11   3        241.12        140.91        38.81 o                         
  -7  11   3        370.87        246.24        33.16 o                         
  -5  11   3        174.07        292.95        34.41 o                         
  -3  11   3         37.82        154.85        25.66 o                         
  -1  11   3        135.83         99.01        34.49 o                         
   1  11   3         95.69        115.07        39.63 o                         
   3  11   3         35.19         76.97        60.57 o                         
   5  11   3         13.56         38.95        37.52 o                         
   7  11   3          1.57         -5.30        28.29 o                         
  -8  12   3          1.52        -20.08        36.11 o                         
  -6  12   3         65.69        124.22        30.82 o                         
  -4  12   3        316.59        242.04        33.97 o                         
  -2  12   3         30.99         54.51        52.02 o                         
   0  12   3        251.67        181.30        45.05 o                         
   2  12   3        286.76        348.18        66.36 o                         
  -5  13   3          0.87        -23.27        67.12 o                         
  -3  13   3         19.45          4.95        58.71 o                         
  -1  13   3         13.31         22.12        33.37 o                         
   1  13   3         78.99        235.66        91.95 o                         
 -16   0   4         29.69        -24.02        29.76 o                         
 -14   0   4        298.29        395.12        40.20 o                         
 -12   0   4        156.52        253.21        27.06 o                         
 -10   0   4        401.39        581.64       112.52 o                         
  -8   0   4        168.97        268.66        18.63 o                         
  -6   0   4      35742.11      47819.61      1632.21 o                         
  -2   0   4      40398.29      51537.03      1759.12 o                         
   0   0   4      86679.89      87811.80      2446.22 o                         
   2   0   4      27599.09      31308.80       760.43 o                         
   4   0   4        271.21        206.44        21.12 o                         
   6   0   4        399.06        340.37        60.39 o                         
   8   0   4       1186.71       1123.32        51.89 o                         
  10   0   4        229.07        271.55        39.79 o                         
 -15   1   4        197.91        254.92        45.30 o                         
 -13   1   4          3.55          4.42        12.68 o                         
 -11   1   4         16.40         -2.37        11.19 o                         
  -9   1   4       1187.34       1323.80        33.96 o                         
  -7   1   4       2875.33       3036.08        65.25 o                         
  -3   1   4        573.35        304.14        58.35 o                         
  -1   1   4      11063.54      11043.62       244.11 o                         
   1   1   4         30.88         13.46         6.45 o                         
   3   1   4       1401.26       1279.02        28.14 o                         
   5   1   4        579.80        626.50        31.68 o                         
   7   1   4         90.92         66.12        14.91 o                         
   9   1   4         15.43         17.42        16.64 o                         
  11   1   4         31.26         11.74        83.52 o                         
 -16   2   4        108.86         87.70        71.33 o                         
 -14   2   4        117.81        134.62        37.82 o                         
 -12   2   4          2.90         33.30        15.15 o                         
 -10   2   4          8.26         29.36        11.16 o                         
  -8   2   4       1173.78       1042.10        28.06 o                         
  -6   2   4       2288.21       2355.48        56.97 o                         
  -4   2   4        773.32        650.34        33.03 o                         
  -2   2   4       2509.64       2267.11        64.58 o                         
   0   2   4        271.62        335.00        11.43 o                         
   2   2   4        283.85        190.01        11.66 o                         
   4   2   4         81.27        110.39        21.16 o                         
   6   2   4         27.48          9.43        13.47 o                         
   8   2   4        148.71        132.28        17.70 o                         
  10   2   4          8.36        -32.99        68.14 o                         
 -15   3   4         21.44         -7.98        19.10 o                         
 -13   3   4        566.00        358.06        57.99 o                         
 -11   3   4        856.59        793.37        27.99 o                         
  -9   3   4        140.46         88.39        16.12 o                         
  -7   3   4       1196.21       1172.57        27.08 o                         
  -5   3   4       6401.56       5658.04       103.18 o                         
  -3   3   4         29.94         73.48         8.04 o                         
  -1   3   4      30697.83      29676.17       511.50 o                         
   1   3   4      16320.38      12800.17       213.11 o                         
   3   3   4       8214.33       7910.12       129.96 o                         
   5   3   4       1181.38       1365.66        34.07 o                         
   7   3   4        313.60        298.66        20.77 o                         
   9   3   4        213.28        132.85        45.62 o                         
 -16   4   4          0.07        -52.82       119.96 o                         
 -14   4   4         33.93         77.82        38.73 o                         
 -12   4   4        224.03        157.34        22.98 o                         
 -10   4   4         17.34         23.32        12.95 o                         
  -8   4   4       1254.23       1604.45        41.33 o                         
  -6   4   4       2097.02       1988.63        41.12 o                         
  -4   4   4       8836.11       7417.61       134.49 o                         
  -2   4   4       4170.14       3946.86        74.91 o                         
   0   4   4       1591.96        985.75        26.28 o                         
   2   4   4        174.81        233.99        15.51 o                         
   4   4   4          3.88         23.73        13.23 o                         
   6   4   4        908.48       1038.22        38.15 o                         
   8   4   4        298.01        289.20        25.56 o                         
 -15   5   4          0.05        -16.76        48.24 o                         
 -13   5   4         19.87         -5.58        37.55 o                         
 -11   5   4        155.14        145.09        16.53 o                         
  -9   5   4         15.73         27.81        12.24 o                         
  -7   5   4         10.49         26.44        11.26 o                         
  -5   5   4        345.15        391.56        16.64 o                         
  -3   5   4         29.93         17.89         7.71 o                         
  -1   5   4       1762.96       1375.71        32.04 o                         
   1   5   4        337.74        214.13        14.65 o                         
   3   5   4         35.44         66.56        18.65 o                         
   5   5   4        100.01         65.85        15.55 o                         
   7   5   4          0.43         17.19        19.69 o                         
 -12   6   4         19.44        -12.95        18.89 o                         
 -10   6   4         11.54         10.99        14.15 o                         
  -8   6   4        390.65        350.69        20.56 o                         
  -6   6   4       1913.68       2923.36        63.49 o                         
  -4   6   4        562.89        120.65        12.60 o                         
  -2   6   4       2525.03       2516.69        52.20 o                         
   0   6   4       6606.71       7528.32       132.85 o                         
   2   6   4       1365.19       1055.40        29.79 o                         
   4   6   4        203.96        218.66        21.63 o                         
   6   6   4        362.60        464.10        44.53 o                         
 -11   7   4        536.77        676.08        39.36 o                         
  -9   7   4       2488.14       2469.07        79.81 o                         
  -7   7   4       2093.17       1756.94        55.90 o                         
  -5   7   4       1008.15       1268.17        39.26 o                         
  -3   7   4        267.33        245.56        19.38 o                         
  -1   7   4        804.50        740.46        25.60 o                         
   1   7   4        241.93        312.81        17.76 o                         
   3   7   4        299.35        206.49        18.06 o                         
   5   7   4        350.49        390.11        40.04 o                         
   7   7   4        133.33         88.64        21.58 o                         
 -14   8   4          6.93        -41.81        41.81 o                         
 -10   8   4          6.37        -12.16        18.74 o                         
  -8   8   4          4.43         -2.99        17.08 o                         
  -6   8   4        135.90        156.44        21.35 o                         
  -4   8   4         21.79         29.72        15.30 o                         
  -2   8   4         19.17         -2.46        12.61 o                         
   0   8   4         29.72          8.47        12.95 o                         
   2   8   4          3.16         -1.19        15.48 o                         
   4   8   4          0.92         14.79        26.19 o                         
   6   8   4          5.08         13.24        21.37 o                         
 -13   9   4          0.96        -25.52        25.52 o                         
 -11   9   4          2.79        -40.65        40.65 o                         
  -9   9   4          0.35        -15.33        17.77 o                         
  -7   9   4        623.67        572.63        32.97 o                         
  -5   9   4       2575.04       2591.14        71.81 o                         
  -3   9   4       1749.68       1540.67        46.42 o                         
  -1   9   4        111.21        104.64        17.66 o                         
   1   9   4          0.97          2.26        15.36 o                         
   3   9   4        108.43        103.38        26.10 o                         
   5   9   4         90.76        127.29        62.24 o                         
 -12  10   4         25.13        -30.93        46.45 o                         
 -10  10   4          3.12        -22.17        22.17 o                         
  -8  10   4          1.27        -17.83        17.83 o                         
  -6  10   4         63.14         24.83        17.31 o                         
  -4  10   4        348.23        512.39        27.05 o                         
  -2  10   4         12.08         -1.66        13.96 o                         
   0  10   4       1199.31       1489.08        76.00 o                         
   2  10   4        997.36       1066.72        45.30 o                         
   4  10   4        107.59        136.68        56.28 o                         
  -9  11   4          2.03        -19.46        29.86 o                         
  -7  11   4          0.00         -0.91        23.96 o                         
  -5  11   4          1.21        -15.45        15.45 o                         
  -3  11   4          2.40          1.24        13.87 o                         
  -1  11   4         14.26         25.74        18.24 o                         
   1  11   4         71.38         73.77        24.53 o                         
   3  11   4         10.62         72.07        51.93 o                         
  -8  12   4         24.78        -24.39        76.82 o                         
  -6  12   4         19.88        -11.36        39.31 o                         
  -4  12   4         17.10         23.79        26.31 o                         
  -2  12   4        164.41        146.53        43.32 o                         
   0  12   4        146.37        213.53        55.38 o                         
   2  12   4         15.64         39.10        52.56 o                         
  -5  13   4        241.14        150.30       107.86 o                         
  -3  13   4        636.42        703.75       114.94 o                         
  -1  13   4        711.24        869.31        80.93 o                         
 -17   1   5          7.42        -26.03        26.03 o                         
 -15   1   5        158.45        151.37        29.00 o                         
 -13   1   5        618.97        602.55        28.46 o                         
 -11   1   5        608.99        734.94        29.32 o                         
  -9   1   5       2968.10       4081.92        83.29 o                         
  -7   1   5       3369.46       3311.15        70.65 o                         
  -5   1   5         42.05         71.92        14.27 o                         
  -3   1   5         54.51         36.09         6.72 o                         
  -1   1   5       1049.80        693.46        19.32 o                         
   1   1   5       1623.25       1913.52        45.76 o                         
   3   1   5        440.38        658.18        41.72 o                         
   5   1   5        809.88        922.54        36.02 o                         
   7   1   5        538.24        676.22        26.99 o                         
   9   1   5         15.38         10.20        54.17 o                         
 -16   2   5         67.80         42.11        52.13 o                         
 -14   2   5       1014.23       1629.95        54.15 o                         
 -12   2   5       2779.26       2658.87        69.28 o                         
 -10   2   5       1066.91       1018.38        30.93 o                         
  -8   2   5       2226.63       1947.48        45.26 o                         
  -6   2   5       3658.97       3802.93        82.23 o                         
  -4   2   5       1408.62       1874.02        44.79 o                         
  -2   2   5       2019.12       2356.12        46.68 o                         
   0   2   5          0.20         -0.55         6.53 o                         
   2   2   5        258.43        439.63        18.43 o                         
   4   2   5         14.31         40.28        21.32 o                         
   6   2   5        949.84       1244.84        54.14 o                         
   8   2   5        793.54       1026.56        63.80 o                         
 -15   3   5          2.83        -13.99        18.36 o                         
 -13   3   5         74.05         80.42        26.86 o                         
 -11   3   5         72.43        103.50        13.40 o                         
  -9   3   5        297.90        158.08        18.88 o                         
  -7   3   5        154.77        112.12        10.41 o                         
  -5   3   5        533.08        550.52        17.33 o                         
  -3   3   5        603.63        451.41        14.23 o                         
  -1   3   5       5550.55       5072.54        89.43 o                         
   1   3   5        326.88        461.90        18.21 o                         
   3   3   5         27.91          0.25        12.56 o                         
   5   3   5         11.99          8.10        12.41 o                         
   7   3   5          2.20         -3.17        14.59 o                         
 -16   4   5          0.70        -34.50        76.05 o                         
 -14   4   5        130.76        160.70        60.67 o                         
 -12   4   5        419.82        382.60        25.34 o                         
 -10   4   5          4.84         17.80        16.08 o                         
  -8   4   5        712.16       1188.31        33.55 o                         
  -6   4   5        468.34        646.54        19.75 o                         
  -4   4   5       2513.16       1891.82        45.23 o                         
  -2   4   5       1183.09       1550.70        35.82 o                         
   0   4   5         38.23          8.83         9.88 o                         
   2   4   5        486.58        382.07        22.01 o                         
   4   4   5       1585.30       1502.33        42.48 o                         
   6   4   5        219.51        285.67        49.41 o                         
 -15   5   5         15.88         62.16       427.92 o                         
 -13   5   5          8.33        -24.08        24.08 o                         
 -11   5   5        583.21        922.92        57.04 o                         
  -9   5   5        667.14        968.12        32.18 o                         
  -7   5   5        408.59        636.42        25.65 o                         
  -5   5   5       2374.36       2043.03        51.05 o                         
  -3   5   5       3884.33       4672.92        90.36 o                         
  -1   5   5       2525.75       2992.25        62.75 o                         
   1   5   5        581.12        510.38        21.31 o                         
   3   5   5        150.70        198.64        19.21 o                         
   5   5   5        155.43        178.61        30.63 o                         
 -14   6   5          9.04          2.19        21.29 o                         
 -12   6   5          7.02         10.08        21.09 o                         
 -10   6   5          3.93         22.37        15.63 o                         
  -8   6   5          9.84         12.53        13.00 o                         
  -6   6   5         45.76         20.76        13.28 o                         
  -4   6   5        734.54        796.37        26.70 o                         
  -2   6   5        109.60        111.12        18.19 o                         
   0   6   5        182.64         50.03        16.79 o                         
   2   6   5        552.25        780.47        29.56 o                         
   4   6   5        892.83       1099.96        40.83 o                         
   6   6   5        175.62        157.88        26.22 o                         
 -15   7   5         19.67        -81.16        81.16 o                         
 -13   7   5          1.55        -29.89        57.17 o                         
 -11   7   5        196.27        250.01        27.06 o                         
  -9   7   5       1036.33       1278.23        54.03 o                         
  -7   7   5       2111.68       1841.84        54.92 o                         
  -5   7   5       1236.99       1076.72        36.88 o                         
  -3   7   5        306.16        407.84        20.73 o                         
  -1   7   5          0.10         -9.17        13.87 o                         
   1   7   5         60.65        159.40        15.58 o                         
   3   7   5          5.40         23.02        15.48 o                         
   5   7   5        106.76         70.98        20.43 o                         
 -14   8   5        113.17         60.74        40.58 o                         
 -12   8   5        326.71        328.51        60.38 o                         
 -10   8   5        104.77        208.76        26.68 o                         
  -8   8   5          4.74         -2.48        17.19 o                         
  -6   8   5         56.42        181.29        20.74 o                         
  -4   8   5          8.61         -7.99        15.23 o                         
  -2   8   5       1518.71       1554.73        51.51 o                         
   0   8   5       1478.74       1251.18        39.31 o                         
   2   8   5         13.69         28.74        17.94 o                         
   4   8   5         31.76         40.99        15.86 o                         
 -13   9   5         29.21        -15.94        22.62 o                         
 -11   9   5          0.14         -2.62        29.79 o                         
  -9   9   5          0.40         12.36        19.62 o                         
  -7   9   5        611.73        894.05        41.72 o                         
  -5   9   5       1412.64       1231.81        42.19 o                         
  -3   9   5        128.72        187.97        22.23 o                         
  -1   9   5        350.47        274.65        24.30 o                         
   1   9   5         79.59        102.03        19.77 o                         
   3   9   5        153.41        248.07        34.79 o                         
   5   9   5        203.16        187.85        37.52 o                         
 -12  10   5         20.74        -24.59        65.08 o                         
 -10  10   5         11.82         29.58        23.31 o                         
  -8  10   5          2.84         -4.33        18.48 o                         
  -6  10   5         41.35         48.79        19.16 o                         
  -4  10   5         27.68         23.06        15.43 o                         
  -2  10   5          2.56          2.25        15.19 o                         
   0  10   5         81.73         81.75        29.75 o                         
   2  10   5        136.49        138.88        21.94 o                         
 -11  11   5        581.43        676.43        62.11 o                         
  -9  11   5        364.19        374.39        32.72 o                         
  -7  11   5        300.30        277.20        28.64 o                         
  -5  11   5          6.41        -19.02        22.14 o                         
  -3  11   5        106.60         54.48        17.33 o                         
  -1  11   5          4.67         49.50        25.82 o                         
   1  11   5        295.15        340.25        40.95 o                         
  -8  12   5         71.85         61.04        69.40 o                         
  -6  12   5         29.43        -12.53        43.51 o                         
  -4  12   5         65.33         44.32        24.94 o                         
  -2  12   5         89.77        108.41        44.33 o                         
   0  12   5         32.35         89.94        37.01 o                         
 -16   0   6          8.86        -21.65        53.87 o                         
 -14   0   6         85.53         30.65        59.04 o                         
 -12   0   6        744.45        425.75        44.92 o                         
 -10   0   6        180.30        567.61        38.76 o                         
  -8   0   6        889.37        516.26        23.88 o                         
  -6   0   6        114.00        330.75        15.73 o                         
  -4   0   6        959.60       1008.81        33.06 o                         
  -2   0   6       5892.25       7223.17       182.12 o                         
   0   0   6       1494.72       1831.78        51.35 o                         
   2   0   6         20.07         -5.68        38.14 o                         
   4   0   6       3570.73       3023.97       106.43 o                         
   6   0   6       1372.12       1357.45       104.71 o                         
   8   0   6         96.15         41.03        54.10 o                         
 -17   1   6         32.84        -22.20        22.20 o                         
 -15   1   6        103.61        247.02        49.03 o                         
 -13   1   6         63.30        145.77        33.36 o                         
 -11   1   6         75.61         70.34        16.79 o                         
  -9   1   6        229.63        442.49        17.70 o                         
  -7   1   6         88.71        166.35        15.92 o                         
  -5   1   6         53.47         70.93         9.99 o                         
  -3   1   6       1610.09       1654.96        39.35 o                         
  -1   1   6         10.94         33.15         7.31 o                         
   1   1   6        303.84        563.61        19.73 o                         
   3   1   6        101.26         34.87        17.96 o                         
   5   1   6         27.75         12.36        17.50 o                         
   7   1   6         16.04          5.84        24.04 o                         
   9   1   6          1.07         10.64        27.56 o                         
 -16   2   6         94.01         97.74        75.66 o                         
 -14   2   6        312.54        238.41        35.40 o                         
 -12   2   6        180.84        129.95        20.16 o                         
 -10   2   6        370.82        359.06        22.17 o                         
  -8   2   6         19.08         32.27        10.54 o                         
  -6   2   6         16.82         23.05         7.94 o                         
  -4   2   6        200.51        173.60         9.77 o                         
  -2   2   6        148.41        206.35        12.23 o                         
   0   2   6         49.69         55.13        11.97 o                         
   2   2   6          2.08         -6.46        14.84 o                         
   4   2   6        431.70        570.36        31.30 o                         
   6   2   6        148.85        151.36        18.42 o                         
   8   2   6          0.28        -14.54        19.00 o                         
 -17   3   6         36.43         24.18        24.83 o                         
 -15   3   6         62.65         55.51        21.39 o                         
 -13   3   6        888.30       1055.72        46.16 o                         
 -11   3   6       1114.57       1587.81        48.31 o                         
  -9   3   6         84.84         75.60        12.00 o                         
  -7   3   6        361.82        560.39        21.25 o                         
  -5   3   6        620.02        425.78        17.07 o                         
  -3   3   6       1067.99       1826.84        35.75 o                         
  -1   3   6       4577.99       5267.97        94.40 o                         
   1   3   6      10888.26       9766.91       159.74 o                         
   3   3   6       2400.45       2498.38        54.90 o                         
   5   3   6          1.13          0.25        16.78 o                         
   9   3   6         15.25         32.83        38.16 o                         
 -16   4   6         18.61          3.74        21.54 o                         
 -14   4   6        264.89        217.28        52.89 o                         
 -12   4   6        614.38        636.36        28.05 o                         
 -10   4   6          1.66         15.36        11.50 o                         
  -8   4   6       4549.90       4557.93       102.14 o                         
  -6   4   6       2701.40       3226.32        65.92 o                         
  -4   4   6       1283.82       1725.77        40.00 o                         
  -2   4   6       3089.22       2950.70        61.87 o                         
   0   4   6        838.80        971.81        32.94 o                         
   2   4   6          8.79         -5.57        13.56 o                         
   4   4   6        156.91        160.68        28.30 o                         
 -15   5   6         20.02         -4.27        49.58 o                         
 -13   5   6          1.29        -23.07        26.11 o                         
 -11   5   6         38.46         43.60        13.83 o                         
  -9   5   6         47.47         73.95        15.14 o                         
  -7   5   6         48.19         29.38        14.68 o                         
  -5   5   6       1331.51       1418.49        38.83 o                         
  -3   5   6        207.45        279.68        20.30 o                         
  -1   5   6         33.20          2.96        13.01 o                         
   1   5   6         52.65         65.14        14.91 o                         
   3   5   6          5.51         27.29        18.85 o                         
 -14   6   6         16.79        -16.68        16.68 o                         
 -12   6   6         19.19         92.99        18.66 o                         
 -10   6   6          7.36         18.68        16.33 o                         
  -8   6   6        153.39        114.74        15.75 o                         
  -6   6   6       2205.75       2434.83        59.25 o                         
  -4   6   6       6655.43       6618.17       136.26 o                         
  -2   6   6       4039.02       3801.48        80.03 o                         
   0   6   6        476.91        550.20        40.35 o                         
   2   6   6        484.15        452.67        23.20 o                         
   4   6   6        440.00        336.32        32.09 o                         
 -15   7   6          4.39        -27.16        34.44 o                         
 -13   7   6          1.59        -17.46        20.44 o                         
 -11   7   6        454.41        508.51        58.66 o                         
  -9   7   6       1788.41       1783.87       104.68 o                         
  -7   7   6        439.19        392.28        22.41 o                         
  -5   7   6        816.00        492.67        24.07 o                         
  -3   7   6       1070.70       1838.66        50.33 o                         
  -1   7   6         93.49        129.17        16.07 o                         
   1   7   6         34.16         -1.07        13.02 o                         
   3   7   6         60.99         28.44        16.62 o                         
 -14   8   6         13.05        -10.34        22.50 o                         
 -12   8   6          0.93        -35.73        35.73 o                         
 -10   8   6         24.47          2.52        17.22 o                         
  -8   8   6         41.67          7.36        17.74 o                         
  -6   8   6          2.35          4.68        16.81 o                         
  -4   8   6        200.40        101.37        18.46 o                         
  -2   8   6          1.65          3.36        17.13 o                         
   0   8   6         32.59         20.49        11.91 o                         
   2   8   6         38.99         26.18        14.77 o                         
   4   8   6          0.41        189.20        67.19 o                         
 -13   9   6          2.22         32.05        86.33 o                         
 -11   9   6          0.39        -21.47        37.08 o                         
  -9   9   6         17.20          6.54        22.58 o                         
  -7   9   6         35.96          3.84        15.47 o                         
  -5   9   6        338.52        410.40        27.71 o                         
  -3   9   6        361.52        287.99        24.30 o                         
  -1   9   6        330.00        442.86        50.49 o                         
   1   9   6         81.78         99.53        20.50 o                         
   3   9   6          7.44        159.14        77.80 o                         
 -12  10   6         21.39        -60.12       104.33 o                         
 -10  10   6         61.02         40.68        33.95 o                         
  -8  10   6         59.91          5.32        18.81 o                         
  -6  10   6         45.39         62.69        20.82 o                         
  -4  10   6          6.01         43.28        17.26 o                         
  -2  10   6        254.75        341.17        53.39 o                         
   0  10   6        566.74        735.86        56.84 o                         
  -9  11   6          4.97        -28.16        41.56 o                         
  -7  11   6          0.25        -16.79        18.63 o                         
  -5  11   6         12.06          7.21        21.07 o                         
  -3  11   6         20.12         14.97        19.65 o                         
  -1  11   6          8.57          8.63        64.17 o                         
  -4  12   6         66.84         58.43        31.31 o                         
 -17   1   7          0.19        -13.25        36.88 o                         
 -15   1   7         80.07         56.32        51.48 o                         
 -13   1   7        756.50        995.71        59.77 o                         
 -11   1   7        439.15        795.51        31.79 o                         
  -9   1   7        318.78        311.59        31.93 o                         
  -7   1   7        306.03        292.36        28.91 o                         
  -5   1   7        345.60        233.78        12.35 o                         
  -3   1   7         65.85        185.64        12.62 o                         
  -1   1   7        604.86        416.52        17.89 o                         
   1   1   7         11.52         -1.69        18.48 o                         
   3   1   7       1375.03       1273.17        35.45 o                         
   5   1   7        903.61       1036.34        34.95 o                         
   7   1   7         30.89         56.70        18.92 o                         
 -16   2   7        198.34        258.29       105.66 o                         
 -14   2   7       1456.41       1898.82        67.63 o                         
 -12   2   7       3132.83       2817.08        84.78 o                         
 -10   2   7        895.91        597.56        26.63 o                         
  -8   2   7        445.83        404.59        29.21 o                         
  -6   2   7       2147.61       1959.84        53.04 o                         
  -4   2   7       1062.79        883.87        24.91 o                         
  -2   2   7         59.76         20.60        11.83 o                         
   0   2   7         30.73         12.06        13.65 o                         
   2   2   7       2421.07       2400.66        53.83 o                         
   4   2   7       2023.24       2335.14        63.38 o                         
   6   2   7        442.10        469.44        27.38 o                         
   8   2   7        100.77         25.60        20.28 o                         
 -17   3   7          1.65        -22.58        22.58 o                         
 -15   3   7          5.15        -13.78        18.19 o                         
 -13   3   7         38.06         15.36        19.15 o                         
 -11   3   7          1.56        -10.11        12.13 o                         
  -9   3   7         90.69         81.15        13.61 o                         
  -7   3   7         41.19         31.93        11.58 o                         
  -5   3   7         22.84          0.62         9.41 o                         
  -3   3   7        485.58        348.09        17.06 o                         
  -1   3   7       1071.29       1215.97        33.07 o                         
   1   3   7        103.80        218.83        17.16 o                         
   3   3   7          0.16         26.22        11.13 o                         
   5   3   7         86.15         92.00        32.69 o                         
   7   3   7          4.53         43.54        23.44 o                         
 -16   4   7          3.07        -23.23        23.23 o                         
 -14   4   7        280.76        354.00        63.34 o                         
 -12   4   7        850.12       1096.34        38.71 o                         
 -10   4   7        111.08         97.67        53.03 o                         
  -8   4   7        443.31        886.90        29.09 o                         
  -6   4   7       1339.45       1340.08        39.28 o                         
  -4   4   7       1630.35       1554.99        56.39 o                         
  -2   4   7        239.57        367.17        19.08 o                         
   0   4   7         49.60        -13.42        13.42 o                         
   2   4   7          4.27          3.46        14.37 o                         
   4   4   7          0.04         18.90        16.92 o                         
   6   4   7          9.06         21.73        36.24 o                         
 -15   5   7          2.21        -24.45        33.92 o                         
 -13   5   7          1.85         11.17        25.41 o                         
 -11   5   7        464.32        459.19        28.25 o                         
  -9   5   7        238.76        199.43        25.36 o                         
  -7   5   7        526.66        440.60        25.01 o                         
  -5   5   7       2135.76       2042.39        53.67 o                         
  -3   5   7       1639.83       1861.08        45.63 o                         
  -1   5   7        160.76        280.69        19.56 o                         
   1   5   7         14.47          2.55        14.46 o                         
   3   5   7         29.93         78.81        16.02 o                         
   5   5   7        213.94        168.37        25.02 o                         
   7   5   7         12.81          4.59        20.29 o                         
 -16   6   7          9.59        -55.62        82.75 o                         
 -14   6   7          0.49         -0.46        16.57 o                         
 -12   6   7          3.02         13.77        33.89 o                         
 -10   6   7          0.06         39.19        18.77 o                         
  -8   6   7          0.97        -12.55        13.87 o                         
  -6   6   7       1748.23       2222.15        57.41 o                         
  -4   6   7       1820.99       2034.07        55.19 o                         
  -2   6   7        134.59        200.22        17.32 o                         
   0   6   7         21.81         67.43        14.49 o                         
   2   6   7        222.37        291.76       120.24 o                         
   6   6   7          0.37         58.81        21.59 o                         
 -15   7   7         13.06         58.35       137.96 o                         
 -13   7   7          0.19         -2.80        22.20 o                         
 -11   7   7        180.71        176.93        34.82 o                         
  -9   7   7        715.90        746.10        35.69 o                         
  -7   7   7        990.40        922.12        39.12 o                         
  -5   7   7        273.39        196.79        18.91 o                         
  -3   7   7        151.05        119.59        19.97 o                         
  -1   7   7         73.76         54.26        17.54 o                         
   1   7   7         16.07         19.64        25.33 o                         
 -14   8   7         81.47         86.65        91.95 o                         
 -12   8   7        352.84        287.94        43.39 o                         
 -10   8   7        129.08        230.28        32.92 o                         
  -8   8   7         47.83         70.70        19.03 o                         
  -6   8   7        256.55        297.26        32.69 o                         
  -4   8   7        274.44        277.55        25.25 o                         
  -2   8   7          2.53          3.12        13.56 o                         
   0   8   7          0.99         12.72        15.50 o                         
 -11   9   7          1.23          1.75        39.56 o                         
  -9   9   7          4.71          3.21        19.34 o                         
  -7   9   7          0.05         -1.71        15.55 o                         
  -5   9   7          6.06         23.60        16.61 o                         
  -3   9   7         13.78         31.95        18.32 o                         
  -1   9   7          9.40         14.50        18.22 o                         
   3   9   7        142.05        795.72       114.94 o                         
  -8  10   7          1.39         10.83        39.28 o                         
  -6  10   7         11.69         52.98        22.93 o                         
  -4  10   7          5.02         14.21        26.62 o                         
 -11  11   7        738.41        846.10        54.38 o                         
  -5  11   7          0.48         53.05        90.18 o                         
 -16   0   8        111.11        209.35        39.79 o                         
 -14   0   8         23.32        -16.38        34.90 o                         
 -12   0   8        478.95        443.32        33.48 o                         
 -10   0   8         30.21         44.52        15.37 o                         
  -8   0   8       1510.77       1312.77        46.48 o                         
  -6   0   8        734.15        862.11        57.70 o                         
  -4   0   8        100.66        346.55        27.05 o                         
  -2   0   8          3.49         47.58        26.19 o                         
   0   0   8       2254.81       1919.21        63.31 o                         
   2   0   8       4558.07       4096.47       128.61 o                         
   4   0   8        813.98        689.18        84.45 o                         
   6   0   8        177.62        173.37        27.53 o                         
 -17   1   8          0.18         -6.96        43.74 o                         
 -15   1   8         25.26        111.18        25.06 o                         
 -13   1   8        124.27         63.82        16.55 o                         
 -11   1   8        601.17        660.79        32.94 o                         
  -9   1   8          2.89         11.34        10.84 o                         
  -7   1   8        888.69        713.75        22.89 o                         
  -5   1   8         45.19         84.76        11.71 o                         
  -3   1   8        345.37        190.45        15.28 o                         
  -1   1   8        491.31        380.27        19.88 o                         
   1   1   8        767.46        784.18        29.03 o                         
   3   1   8        144.56        194.30        19.79 o                         
   5   1   8         18.09         45.73        15.23 o                         
   7   1   8          5.46         26.49        22.10 o                         
 -16   2   8         46.52        -12.99        20.21 o                         
 -14   2   8        166.54        143.75        31.14 o                         
 -12   2   8        277.09        301.22        60.77 o                         
 -10   2   8        544.85        537.59        35.00 o                         
  -8   2   8         59.25         54.07        13.06 o                         
  -6   2   8         75.15        160.59        13.19 o                         
  -4   2   8        150.83        115.05        13.62 o                         
  -2   2   8        320.78        376.84        18.68 o                         
   0   2   8        463.94        420.44        20.83 o                         
   2   2   8        539.24        667.68        36.02 o                         
   4   2   8        156.09        226.08        26.58 o                         
   6   2   8         78.39         38.60        16.98 o                         
 -17   3   8         15.35         -0.86        38.96 o                         
 -15   3   8         20.93         87.08        30.12 o                         
 -13   3   8        577.72        896.07        42.78 o                         
 -11   3   8       1115.80       1048.78        55.47 o                         
  -9   3   8         97.47         83.53        13.30 o                         
  -7   3   8          2.97         84.29        13.14 o                         
  -5   3   8         33.38         -4.20        14.40 o                         
  -3   3   8        666.06        452.68        20.45 o                         
  -1   3   8       2804.00       2556.94        56.10 o                         
   1   3   8        629.08        563.08        34.28 o                         
   3   3   8          0.59         12.47        22.14 o                         
   5   3   8          4.89         58.20        24.03 o                         
 -16   4   8         13.52        -19.45        19.45 o                         
 -14   4   8        176.77        214.03        34.20 o                         
 -12   4   8        509.15        740.93        31.81 o                         
 -10   4   8         58.60         73.18        13.87 o                         
  -8   4   8       1437.40       1791.30        54.84 o                         
  -6   4   8       1006.53       1125.99        44.80 o                         
  -4   4   8       2004.33       2599.51        63.42 o                         
  -2   4   8       1190.92       1545.84        43.27 o                         
   0   4   8        160.48         88.59        16.79 o                         
   2   4   8          1.54         25.01        14.65 o                         
   4   4   8         57.32         84.39        32.88 o                         
   6   4   8          0.18         34.55        21.33 o                         
 -15   5   8          0.54         -2.16        26.54 o                         
 -13   5   8         15.57         22.27        22.18 o                         
 -11   5   8          8.06          5.65        14.94 o                         
  -9   5   8        303.96        261.52        22.16 o                         
  -7   5   8        982.11        896.38        34.18 o                         
  -5   5   8         74.83         30.29        15.28 o                         
  -3   5   8         60.26         33.43        14.44 o                         
  -1   5   8         89.09         45.99        15.19 o                         
   1   5   8          0.52         -5.16        13.79 o                         
   3   5   8          1.44         30.65        26.23 o                         
   5   5   8          4.85         26.92        28.59 o                         
 -16   6   8          1.23        -34.46        34.46 o                         
 -14   6   8         15.79         73.27        20.10 o                         
 -12   6   8         37.54        123.75        20.07 o                         
 -10   6   8          6.19         20.04        14.30 o                         
  -8   6   8        405.12        352.39        23.97 o                         
  -6   6   8       1676.97       2282.48        61.75 o                         
  -4   6   8       1031.74       1200.60        42.39 o                         
  -2   6   8        970.80        729.15        28.77 o                         
   0   6   8       1152.47       1063.60        45.33 o                         
   2   6   8         62.52         85.13        22.88 o                         
   4   6   8        184.00         89.24        37.62 o                         
 -13   7   8         12.38         86.65        72.50 o                         
 -11   7   8        233.25        247.26        37.01 o                         
  -9   7   8        918.14        765.37        33.81 o                         
  -7   7   8        541.53        291.72        22.25 o                         
  -5   7   8        495.02        646.52        30.05 o                         
  -3   7   8        365.38        497.92        27.46 o                         
  -1   7   8         53.69         67.92        14.77 o                         
   1   7   8         54.87         90.96        23.56 o                         
   3   7   8        247.55        251.60        28.17 o                         
 -12   8   8         26.70        106.10        99.02 o                         
 -10   8   8         27.76         54.82        84.88 o                         
  -8   8   8          1.38          1.35        16.90 o                         
  -6   8   8         32.52         14.06        14.07 o                         
  -4   8   8         16.77         93.72        79.57 o                         
  -2   8   8          5.06         -1.67        15.25 o                         
   2   8   8          0.25         26.81        16.74 o                         
   4   8   8          0.57          6.85        26.29 o                         
  -7   9   8          0.63        137.93        72.50 o                         
   3   9   8        266.72        182.51        30.16 o                         
 -17   1   9          8.11          3.45        25.61 o                         
 -15   1   9         72.80        149.97        32.16 o                         
 -13   1   9        532.30        830.48        40.22 o                         
 -11   1   9        411.38        637.60        33.31 o                         
  -9   1   9         44.74         41.28        14.23 o                         
  -7   1   9         49.53         31.16        10.89 o                         
  -5   1   9        221.35        185.40        15.16 o                         
  -3   1   9         78.06        109.47        14.17 o                         
  -1   1   9        189.53        249.64        17.84 o                         
   1   1   9        567.38        463.84        27.88 o                         
   3   1   9        306.13        356.51        56.70 o                         
 -16   2   9        173.80         68.00        33.69 o                         
 -14   2   9       1120.16       1210.55        52.01 o                         
 -12   2   9       1865.47       1951.35        68.67 o                         
 -10   2   9        568.05        553.51        33.78 o                         
  -8   2   9        296.41        412.94        32.64 o                         
  -6   2   9         24.60         40.68        11.75 o                         
  -4   2   9          2.05        -11.13        11.13 o                         
  -2   2   9        845.60        779.23        27.14 o                         
   0   2   9       2063.30       2060.45        52.57 o                         
   2   2   9       1120.08       1477.15        55.33 o                         
   4   2   9        209.08        280.67        44.74 o                         
 -17   3   9          5.18        -20.42        20.42 o                         
 -15   3   9          3.25        -17.91        17.94 o                         
 -13   3   9         23.37          4.76        14.18 o                         
 -11   3   9          2.41         35.91        12.27 o                         
  -9   3   9          1.06          6.51        12.62 o                         
  -7   3   9         67.78        192.23        16.13 o                         
  -5   3   9         30.05         43.99        11.52 o                         
  -3   3   9         16.48         15.24        11.68 o                         
  -1   3   9         68.99         87.37        15.39 o                         
   1   3   9          9.16         47.15        14.38 o                         
   3   3   9         26.57         42.25        27.91 o                         
 -16   4   9          6.43        -18.41        18.41 o                         
 -14   4   9        338.03        204.18        51.56 o                         
 -12   4   9        455.65        440.80        24.61 o                         
 -10   4   9          6.56         12.82        13.43 o                         
  -8   4   9        264.75        258.90        28.73 o                         
  -6   4   9        517.74        550.51        28.99 o                         
  -4   4   9        347.61        256.19        19.06 o                         
  -2   4   9         96.97         73.28        15.19 o                         
   0   4   9         11.34          7.27        13.58 o                         
   2   4   9         65.94         64.85        29.31 o                         
   4   4   9          2.72        217.50       100.79 o                         
 -15   5   9         10.17         -4.36        23.65 o                         
 -13   5   9          5.33         19.49        17.25 o                         
 -11   5   9        104.82         65.60        17.53 o                         
  -9   5   9          1.74         -7.39        15.38 o                         
  -7   5   9        508.49        502.68        29.40 o                         
  -5   5   9        829.63        574.14        29.71 o                         
  -3   5   9        192.90        174.29        17.12 o                         
  -1   5   9          0.38          3.66        13.76 o                         
   1   5   9        295.99        290.73        29.76 o                         
   3   5   9        310.54        173.40        21.72 o                         
 -14   6   9          0.68        -17.65        17.65 o                         
 -12   6   9          2.70          2.31        17.35 o                         
 -10   6   9         49.94        113.04        17.35 o                         
  -8   6   9        147.21        195.18        22.41 o                         
  -6   6   9        202.60        102.99        17.91 o                         
  -4   6   9          0.01         19.51        16.54 o                         
  -2   6   9          2.62         -2.25        12.98 o                         
   0   6   9          2.01         -5.13        15.15 o                         
   2   6   9         43.92         47.75        37.02 o                         
   4   6   9          0.70         78.20        25.89 o                         
 -15   7   9          3.26        -27.34        27.34 o                         
 -13   7   9         10.60         -4.60        21.44 o                         
 -11   7   9         31.01         33.82        17.02 o                         
  -9   7   9        100.91        116.23        18.17 o                         
  -7   7   9        202.47        172.60        19.20 o                         
  -5   7   9         70.03        104.24        17.14 o                         
  -3   7   9         78.55         86.38        16.32 o                         
  -1   7   9         36.89         10.84        13.83 o                         
   1   7   9         43.19         86.22        21.63 o                         
 -14   8   9         14.70         23.75        38.58 o                         
 -12   8   9        283.50        262.69        32.75 o                         
 -10   8   9        507.98        391.81        50.75 o                         
  -8   8   9        232.78        170.79        19.71 o                         
  -6   8   9         45.91         55.93        16.76 o                         
  -4   8   9         18.10          5.81        16.03 o                         
  -2   8   9         14.65        -10.15        15.78 o                         
   0   8   9         43.76         54.71        16.15 o                         
   2   8   9        423.56        331.22        29.72 o                         
 -13   9   9         25.76         -8.93        55.87 o                         
 -11   9   9          0.34          7.28        31.72 o                         
  -9   9   9         30.74         62.13        20.34 o                         
  -7   9   9          8.02          8.03        19.04 o                         
  -5   9   9        108.43        135.06        23.80 o                         
  -3   9   9         16.30         22.80        20.66 o                         
  -1   9   9          1.50         18.19        19.34 o                         
   1   9   9        145.94        185.09        34.78 o                         
  -6  10   9         58.58         29.33        20.17 o                         
  -4  10   9          0.64         20.71        20.29 o                         
  -2  10   9          5.14         -7.75        26.59 o                         
  -5  11   9          0.21          8.85        30.59 o                         
  -3  11   9          9.23         37.80        41.31 o                         
 -16   0  10         83.63        203.05       149.42 o                         
 -14   0  10          0.99        -31.39        48.63 o                         
 -12   0  10        201.90        223.68       122.01 o                         
 -10   0  10         90.62         81.32        31.63 o                         
  -8   0  10         50.31         24.79        20.71 o                         
  -6   0  10          3.27         84.18        21.45 o                         
  -4   0  10        271.74        289.06        29.43 o                         
  -2   0  10       1557.55       1398.75        64.20 o                         
   0   0  10       1572.19       1353.66        67.26 o                         
   2   0  10        416.76        262.23       115.99 o                         
 -17   1  10          1.42          4.42        24.91 o                         
 -15   1  10          2.48        -15.14        22.79 o                         
 -13   1  10         47.79         20.51        21.27 o                         
 -11   1  10        327.52        278.17        75.04 o                         
  -9   1  10        147.49        100.56        19.96 o                         
  -7   1  10        143.74        164.97        16.46 o                         
  -5   1  10          8.10         64.16        15.18 o                         
  -3   1  10       1118.24       1096.80        37.51 o                         
  -1   1  10       1059.90       1166.54        40.84 o                         
   1   1  10        247.94        206.00        39.41 o                         
   3   1  10         37.29        155.72       108.76 o                         
 -16   2  10         16.54          0.22        36.75 o                         
 -14   2  10         18.03         36.27        18.77 o                         
 -12   2  10         31.57         38.52        15.88 o                         
 -10   2  10        142.13        160.29        20.73 o                         
  -8   2  10         75.55         44.08        12.50 o                         
  -6   2  10         21.58         26.18        11.84 o                         
  -4   2  10         65.66         63.80        13.53 o                         
  -2   2  10        474.82        471.56        34.75 o                         
   0   2  10        354.43        339.43        30.63 o                         
   2   2  10         54.31        104.56        38.22 o                         
 -17   3  10         11.94        -30.37        30.37 o                         
 -15   3  10         11.50         29.08        19.62 o                         
 -13   3  10        217.31        120.52        19.00 o                         
 -11   3  10        386.69        216.10        20.09 o                         
  -9   3  10         43.02         32.41        13.72 o                         
  -7   3  10        229.77        226.67        18.43 o                         
  -5   3  10        117.91        307.26        20.57 o                         
  -3   3  10         11.54         26.04        13.48 o                         
  -1   3  10          3.12         36.77        14.10 o                         
   1   3  10          9.50         51.37        21.22 o                         
   3   3  10         15.85        351.89       118.47 o                         
 -16   4  10          0.24        -21.95        21.95 o                         
 -14   4  10        112.57        104.95        25.16 o                         
 -12   4  10        193.76        211.35        21.87 o                         
 -10   4  10         14.83         28.22        15.93 o                         
  -8   4  10        764.02        691.89        33.64 o                         
  -6   4  10       1289.90       1035.45        39.23 o                         
  -4   4  10        458.40        484.43        25.42 o                         
  -2   4  10          4.53         43.66        12.62 o                         
   0   4  10         78.00         46.52        15.75 o                         
   2   4  10         55.60         90.75        41.73 o                         
 -15   5  10          3.99         10.32        23.58 o                         
 -13   5  10          0.11          3.27        21.18 o                         
 -11   5  10        159.47        158.35        21.08 o                         
  -9   5  10        328.23        277.46        24.02 o                         
  -7   5  10        237.89        179.95        20.03 o                         
  -5   5  10        117.20        194.57        21.40 o                         
  -3   5  10          1.35         15.09        13.60 o                         
  -1   5  10         72.39         57.91        20.24 o                         
   1   5  10         28.46         63.96        20.92 o                         
 -14   6  10         16.40        -22.72        22.72 o                         
 -12   6  10          0.10         30.08        16.63 o                         
 -10   6  10          5.54         22.43        16.58 o                         
  -8   6  10         23.83         29.77        16.63 o                         
  -6   6  10         78.11        129.89        19.59 o                         
  -4   6  10        377.46        301.32        24.89 o                         
  -2   6  10        224.08        252.68        21.16 o                         
   0   6  10         57.17         26.49        18.45 o                         
   2   6  10         77.46         42.64        25.13 o                         
 -13   7  10         23.95         27.94        19.38 o                         
 -11   7  10         34.66         35.38        19.10 o                         
  -9   7  10        409.03        383.37        35.51 o                         
  -7   7  10        147.99        122.19        20.00 o                         
  -5   7  10         44.81         48.32        23.89 o                         
  -3   7  10        195.36        176.56        24.91 o                         
  -1   7  10        376.75        364.83        30.13 o                         
   1   7  10        346.99        262.14        23.00 o                         
 -12   8  10         19.73         53.94        24.58 o                         
 -10   8  10         11.38         47.20        23.99 o                         
  -8   8  10          3.17         16.23        15.50 o                         
  -6   8  10         25.14         20.39        16.74 o                         
  -4   8  10         13.38         -4.66        17.03 o                         
  -2   8  10         34.96         38.20        18.71 o                         
   0   8  10         17.04         56.69        17.41 o                         
 -11   9  10          2.84         14.14        44.60 o                         
  -9   9  10         17.93         30.67        24.99 o                         
  -7   9  10         28.64         53.60        20.80 o                         
  -5   9  10         48.70         61.13        21.78 o                         
  -3   9  10        123.91        113.27        26.00 o                         
  -1   9  10        272.79        227.08        48.17 o                         
 -10  10  10         64.30         71.04        28.42 o                         
  -8  10  10        165.14        114.53        36.24 o                         
  -6  10  10         58.71         26.04        35.22 o                         
  -4  10  10          1.79         39.49        22.93 o                         
 -17   1  11          3.69          7.00        24.79 o                         
 -15   1  11         86.47        135.72        51.81 o                         
 -13   1  11        468.59        628.93       169.22 o                         
 -11   1  11        430.81        402.73        86.52 o                         
  -9   1  11        335.84        284.39        39.46 o                         
  -7   1  11        332.18        343.55        23.64 o                         
  -5   1  11         56.15         56.56        15.14 o                         
  -3   1  11         58.25         91.15        17.16 o                         
  -1   1  11        160.16        204.70        22.74 o                         
   1   1  11         39.82        137.16        60.25 o                         
 -16   2  11        121.96         40.80        26.04 o                         
 -14   2  11        551.11        577.60       116.89 o                         
 -12   2  11        500.96        407.86       140.31 o                         
 -10   2  11         53.34         15.68        16.94 o                         
  -8   2  11         15.86         21.74        22.56 o                         
  -6   2  11         40.91        128.15        16.47 o                         
  -4   2  11        702.92        842.04        32.53 o                         
  -2   2  11        826.35        801.27        37.30 o                         
   0   2  11        373.30        359.80        56.14 o                         
   2   2  11         76.68        507.49       123.78 o                         
 -15   3  11          0.01        -10.25        17.48 o                         
 -13   3  11         20.53         20.01        16.56 o                         
 -11   3  11          0.01         18.76        13.54 o                         
  -9   3  11         26.44         58.03        14.34 o                         
  -7   3  11         75.61         86.78        30.22 o                         
  -5   3  11         86.69         68.01        14.78 o                         
  -3   3  11          3.37         29.02        12.97 o                         
  -1   3  11         14.22         24.54        21.25 o                         
   1   3  11          0.01         70.60        54.30 o                         
 -16   4  11          0.51        -23.58        23.58 o                         
 -14   4  11         84.94         50.11        24.76 o                         
 -12   4  11         24.41         34.67        17.64 o                         
 -10   4  11         21.18          4.65        15.51 o                         
  -8   4  11        162.57        108.69        24.12 o                         
  -6   4  11        208.06        169.94        35.57 o                         
  -4   4  11         64.27         99.06        16.08 o                         
  -2   4  11          3.18         28.49        18.03 o                         
   0   4  11         41.12        119.24        31.24 o                         
 -15   5  11         17.08        -24.66        24.66 o                         
 -13   5  11         18.90         43.72        18.20 o                         
 -11   5  11          1.30          8.17        16.88 o                         
  -9   5  11         31.99         54.66        17.77 o                         
  -7   5  11        287.24        290.75        29.78 o                         
  -5   5  11         83.02         89.91        22.27 o                         
  -3   5  11         33.36         63.31        19.41 o                         
  -1   5  11        183.29        193.42        22.55 o                         
   1   5  11         48.16        143.23        88.41 o                         
 -14   6  11          2.21         12.18        23.39 o                         
 -12   6  11         12.79         11.32        17.10 o                         
 -10   6  11         41.61        104.54        20.93 o                         
  -8   6  11          1.09         12.53        15.99 o                         
  -6   6  11          4.70         23.97        23.71 o                         
  -4   6  11          2.37         28.92        17.90 o                         
  -2   6  11         22.51         53.83        19.45 o                         
   0   6  11         28.92         42.02        15.93 o                         
 -13   7  11          0.64        -23.24        26.29 o                         
 -11   7  11         10.42         11.25        19.69 o                         
  -9   7  11          0.55          9.96        17.07 o                         
  -7   7  11         48.54         90.58        20.67 o                         
  -5   7  11         35.53         85.55        37.80 o                         
  -3   7  11          0.94          2.50        27.79 o                         
  -1   7  11          0.91         66.96        31.98 o                         
 -12   8  11        235.18        230.15        53.00 o                         
 -10   8  11        471.72        335.27        54.36 o                         
  -8   8  11        224.74        135.04        32.82 o                         
  -6   8  11         65.94         65.94        19.13 o                         
  -4   8  11          0.62         33.62        19.50 o                         
  -2   8  11        223.57        198.08        25.96 o                         
 -11   9  11          0.89        -26.52        31.83 o                         
  -9   9  11         10.00         28.16        41.60 o                         
  -7   9  11         43.29         72.27        28.33 o                         
  -5   9  11         12.05         59.36        25.01 o                         
 -16   0  12         40.26         17.92        35.93 o                         
 -14   0  12          0.06          8.87        33.37 o                         
 -12   0  12        106.89        168.23       108.75 o                         
 -10   0  12        256.66        305.86       121.13 o                         
  -8   0  12        303.78        432.15        43.18 o                         
  -6   0  12        219.90        212.16        50.27 o                         
  -4   0  12        200.38        220.31        65.26 o                         
  -2   0  12        214.35        209.49        47.71 o                         
   0   0  12        141.60        241.38        60.64 o                         
 -15   1  12          0.04          5.11        22.99 o                         
 -13   1  12         24.37         11.89        22.75 o                         
 -11   1  12        163.66        167.80        31.14 o                         
  -9   1  12        143.25         90.26        20.05 o                         
  -7   1  12         20.58         67.44        17.90 o                         
  -5   1  12        356.58        364.06        30.33 o                         
  -3   1  12        256.20        254.35        31.24 o                         
  -1   1  12        102.01         72.37        38.86 o                         
 -16   2  12          0.03        -13.43        49.21 o                         
 -14   2  12          2.26         10.19        22.47 o                         
 -12   2  12          1.00         -5.54        20.18 o                         
 -10   2  12         54.60         48.10        17.90 o                         
  -8   2  12        133.06         65.74        21.27 o                         
  -6   2  12        306.66        378.79        27.52 o                         
  -4   2  12        236.66        324.74        33.83 o                         
  -2   2  12         59.87        137.83        23.33 o                         
   0   2  12         10.77         74.34        75.16 o                         
 -15   3  12          0.01        -26.44        43.67 o                         
 -13   3  12         11.26         27.29        22.66 o                         
 -11   3  12         30.34         -1.70        22.21 o                         
  -9   3  12         28.31         48.04        36.67 o                         
  -7   3  12        176.23        146.00        41.53 o                         
  -5   3  12         94.59         58.54        29.39 o                         
  -3   3  12         82.06         58.63        23.94 o                         
  -1   3  12          0.80         77.97        47.23 o                         
 -14   4  12         35.28         11.91        21.30 o                         
 -12   4  12         23.46         16.73        17.50 o                         
 -10   4  12         66.21        142.61        24.64 o                         
  -8   4  12        373.45        546.18        37.51 o                         
  -6   4  12         73.98        128.57        26.62 o                         
  -4   4  12         20.05         58.11        22.81 o                         
  -2   4  12         21.62         47.76        29.26 o                         
 -15   5  12          0.01        -28.29        28.29 o                         
 -13   5  12          5.05          2.29        17.91 o                         
 -11   5  12         51.70         59.94        20.21 o                         
  -9   5  12         56.74        125.55        81.34 o                         
  -7   5  12         56.88        115.64        43.34 o                         
  -5   5  12          1.25         39.47        31.24 o                         
  -3   5  12         49.63         56.51        27.63 o                         
  -1   5  12          5.54         64.14        17.38 o                         
 -14   6  12          0.55          3.96        23.44 o                         
 -12   6  12         27.06         75.17        24.14 o                         
 -10   6  12         60.97         86.98        27.90 o                         
  -8   6  12          4.92         46.37        30.74 o                         
  -6   6  12          2.84         64.93        43.76 o                         
  -4   6  12          4.83         51.33        42.57 o                         
  -2   6  12         11.40         65.06        47.97 o                         
 -11   7  12          1.54         34.74        27.40 o                         
  -9   7  12         12.20         47.04        31.05 o                         
  -7   7  12         42.45          7.67        24.64 o                         
  -5   7  12        262.05        235.86        25.68 o                         
  -3   7  12        361.37        364.80        32.30 o                         
 -10   8  12         42.84         62.13        34.33 o                         
  -8   8  12         37.02         53.02        40.49 o                         
  -6   8  12         43.09        126.02        44.94 o                         
 -15   1  13         52.52         22.46        23.72 o                         
 -13   1  13        215.12        259.42        50.90 o                         
 -11   1  13        249.95        188.83        35.73 o                         
  -9   1  13        199.33        162.35        23.26 o                         
  -7   1  13         31.23        116.62        31.56 o                         
  -5   1  13          1.27         69.42        33.34 o                         
  -3   1  13          1.51         48.70        42.45 o                         
 -14   2  13        203.97        171.27        53.16 o                         
 -12   2  13        108.03        156.08        34.71 o                         
 -10   2  13          1.09         23.60        19.21 o                         
  -8   2  13          5.27         31.05        19.26 o                         
  -6   2  13        111.45        283.61        63.79 o                         
  -4   2  13        178.20        215.55        52.03 o                         
  -2   2  13        125.85         97.92        43.64 o                         
 -15   3  13          0.00         28.61        60.93 o                         
 -13   3  13          0.11         -8.14        33.07 o                         
 -11   3  13         33.54        101.38        27.62 o                         
  -9   3  13         99.53        179.97        60.86 o                         
  -7   3  13         14.22         55.60        25.88 o                         
  -5   3  13          0.54         84.33        56.81 o                         
  -3   3  13          0.39         59.40        46.58 o                         
 -14   4  13         15.65          0.68        41.01 o                         
 -12   4  13          1.86          2.32        26.95 o                         
 -10   4  13         24.40          9.33        41.46 o                         
  -8   4  13         63.67        106.10        88.41 o                         
  -6   4  13         25.53        100.42        67.89 o                         
  -4   4  13          1.57        105.91        45.07 o                         
 -13   5  13         45.04         34.94        34.59 o                         
 -11   5  13         33.03          6.68        31.69 o                         
  -9   5  13         37.24         16.77        25.02 o                         
  -7   5  13          9.00         39.72        32.67 o                         
  -5   5  13         18.24        119.55        60.50 o                         
 -12   6  13          3.63         -2.88        36.49 o                         
 -10   6  13          7.52         18.98        41.86 o                         
  -8   6  13          0.37        233.53        94.60 o                         
  -9   7  13          0.48         25.79        19.21 o                         
 -14   0  14          0.08         -6.68        33.37 o                         
 -12   0  14         84.91        120.72        39.81 o                         
 -10   0  14        245.25        143.64        41.00 o                         
  -6   0  14         60.95        208.66        47.74 o                         
 -13   1  14         10.34         12.40        36.50 o                         
 -11   1  14         44.36         44.59        33.69 o                         
  -9   1  14          3.20         18.91        18.98 o                         
  -7   1  14         27.04        164.91        91.07 o                         
 -12   2  14          3.11         -2.03        31.65 o                         
 -10   2  14         25.16         62.56        35.22 o                         
 -13   3  14          2.48          2.22        35.12 o                         
 -11   3  14         17.17         28.43        31.50 o                         
  -9   3  14         44.73         73.34        28.33 o                         
 -12   4  14          3.88          9.56        78.94 o                         
 -10   4  14         27.82         32.55        39.05 o                         
  -9   5  14         12.84         -7.07        42.44 o                         
                                                                                
