# Supplementary material for: Disordered sodium alkoxides from powder data: crystal structures of sodium ethoxide, propoxide, butoxide and pentoxide, and some of their solvates
Source: Acta Crystallogr B Struct Sci Cryst Eng Mater. 2021 Jan 21;77(Pt 1):68–82. doi: 10.1107/S205252062001584X (PMC7941280; doi:10.1107/S205252062001584X)
Supplement: Supplementary file 8 [file b-77-00068-NaOnPr_2HOnPrsup8.hkl]

data_NaOnPr_2HOnPr                                                              
_shelx_title ' MB12_0m_a.res in C2/c'                                           
_shelx_refln_list_code          4                                               
_shelx_F_calc_maximum      212.35                                               
_exptl_crystal_F_000       896.00                                               
_reflns_d_resolution_high  0.9933                                               
                                                                                
loop_                                                                           
 _space_group_symop_operation_xyz                                               
 'x, y, z'                                                                      
 '-x, y, -z+1/2'                                                                
 'x+1/2, y+1/2, z'                                                              
 '-x+1/2, y+1/2, -z+1/2'                                                        
 '-x, -y, -z'                                                                   
 'x, -y, z-1/2'                                                                 
 '-x+1/2, -y+1/2, -z'                                                           
 'x+1/2, -y+1/2, z-1/2'                                                         
                                                                                
_cell_length_a    23.7449                                                       
_cell_length_b     5.0750                                                       
_cell_length_c    24.1740                                                       
_cell_angle_alpha  90.000                                                       
_cell_angle_beta  111.589                                                       
_cell_angle_gamma  90.000                                                       
                                                                                
_shelx_F_squared_multiplier     1.000                                           
                                                                                
loop_                                                                           
 _refln_index_h                                                                 
 _refln_index_k                                                                 
 _refln_index_l                                                                 
 _refln_F_squared_calc                                                          
 _refln_F_squared_meas                                                          
 _refln_F_squared_sigma                                                         
 _refln_observed_status                                                         
   2   0   0      25538.57      32455.95      2347.67 o                         
   4   0   0         33.71         56.99         6.93 o                         
   6   0   0       4978.48       6173.45       404.09 o                         
   8   0   0       5934.06       6132.75       445.47 o                         
  10   0   0        965.91        386.15        56.92 o                         
  12   0   0       1769.50       1758.08        91.61 o                         
  14   0   0        341.94        331.80        20.49 o                         
  16   0   0          1.98         19.76        13.79 o                         
  18   0   0          9.09         53.53        18.49 o                         
  20   0   0         15.60         43.38        13.14 o                         
  22   0   0          3.05          7.36        11.15 o                         
   1   1   0          9.56         24.54         5.59 o                         
   3   1   0      39258.86      42854.95      2173.84 o                         
   5   1   0      18689.29      19693.77       896.47 o                         
   7   1   0       3813.06       5072.50       196.49 o                         
   9   1   0        183.30        174.34        16.97 o                         
  11   1   0        499.68        361.74        11.34 o                         
  13   1   0         76.21         91.01         6.63 o                         
  15   1   0        109.12         60.43         8.70 o                         
  17   1   0          3.79         11.09        10.50 o                         
  19   1   0          5.72         22.06        11.94 o                         
  21   1   0          0.00          1.86         9.64 o                         
   0   2   0       2639.97       2823.38       207.27 o                         
   2   2   0        162.54        122.23        18.43 o                         
   4   2   0       1096.60       1075.96        47.76 o                         
   6   2   0         40.19         71.83         5.93 o                         
   8   2   0        755.38        781.13        22.92 o                         
  10   2   0       1041.55        739.20        21.21 o                         
  12   2   0         32.11         24.21         5.30 o                         
  14   2   0         14.46          6.97         5.49 o                         
  16   2   0         22.12         13.48         8.57 o                         
  18   2   0          8.59          5.56        10.28 o                         
  20   2   0         35.29         44.78        10.05 o                         
   1   3   0        485.14        817.39        31.90 o                         
   3   3   0       1087.76       1436.01        66.97 o                         
   5   3   0        349.93        369.73        19.25 o                         
   7   3   0        151.20        144.77        12.31 o                         
   9   3   0         76.63         76.07         6.60 o                         
  11   3   0          0.62         -3.47         6.10 o                         
  13   3   0         79.21         65.31         7.69 o                         
  15   3   0        113.26        127.69         9.16 o                         
  17   3   0         16.70          9.70         8.49 o                         
   2   4   0          0.02         14.69        14.96 o                         
   4   4   0         28.64         15.19         7.04 o                         
   6   4   0          4.37         10.56         6.10 o                         
   8   4   0         12.34         19.54         6.94 o                         
  10   4   0          0.01         -4.32         8.58 o                         
  12   4   0          4.23          6.83         8.19 o                         
 -21   1   1          2.24          1.92         9.97 o                         
 -19   1   1         30.08         29.07        10.16 o                         
 -17   1   1         35.17         24.33         9.46 o                         
 -15   1   1         51.77         50.01         8.65 o                         
 -13   1   1        230.20        299.99        11.94 o                         
 -11   1   1         73.64        178.30         9.84 o                         
  -9   1   1        681.50        922.67        38.30 o                         
  -7   1   1        474.05        532.68        25.22 o                         
  -5   1   1       4116.64       3695.59       169.17 o                         
  -3   1   1         25.49         29.43         6.82 o                         
  -1   1   1        106.07        240.09        11.64 o                         
   1   1   1        789.40        714.64        38.48 o                         
   3   1   1       1205.40       1405.41        73.93 o                         
   5   1   1       2312.16       2588.57       108.76 o                         
   7   1   1        316.20        331.74        16.58 o                         
   9   1   1        352.77        343.84        18.47 o                         
  11   1   1         24.83         27.14         4.04 o                         
  13   1   1         88.63        152.04         9.23 o                         
  15   1   1         36.68         38.27         6.84 o                         
  17   1   1          0.87         11.03         8.85 o                         
  19   1   1          0.79         -9.57        10.74 o                         
  21   1   1          0.93         18.95        11.24 o                         
 -20   2   1          3.56         31.20         9.82 o                         
 -18   2   1          0.38         -5.36         9.15 o                         
 -16   2   1          2.02         -2.48         7.60 o                         
 -14   2   1         56.82         41.29         5.94 o                         
 -12   2   1         35.95         35.16         5.21 o                         
 -10   2   1         83.32         96.68         5.82 o                         
  -8   2   1         10.73         12.32         4.25 o                         
  -6   2   1          0.03         -5.06         5.06 o                         
  -4   2   1         73.26         41.52         4.85 o                         
  -2   2   1        397.36        439.34        28.59 o                         
   0   2   1         51.07        102.89        11.29 o                         
   2   2   1        419.93        385.73        39.57 o                         
   4   2   1        493.69        478.11        23.30 o                         
   6   2   1        543.04        517.67        18.09 o                         
   8   2   1        179.95        213.36         9.21 o                         
  10   2   1         16.63         39.80         4.87 o                         
  12   2   1         17.70          5.44         5.04 o                         
  14   2   1          5.66          9.92         6.57 o                         
  16   2   1          6.80          8.91         8.28 o                         
  18   2   1          0.00          1.91         9.64 o                         
 -17   3   1         10.13         16.87         9.13 o                         
 -15   3   1         26.07         54.12         7.53 o                         
 -13   3   1          8.23          4.63         6.88 o                         
 -11   3   1          1.41         -4.08         5.94 o                         
  -9   3   1          1.63         22.58         6.22 o                         
  -7   3   1         79.33         70.72         5.54 o                         
  -5   3   1        114.47         92.40         6.87 o                         
  -3   3   1         79.62         86.68         6.15 o                         
  -1   3   1        133.95        104.54         7.76 o                         
   1   3   1        417.85        615.51        39.90 o                         
   3   3   1        400.04        559.19        27.91 o                         
   5   3   1        440.72        442.22        19.47 o                         
   7   3   1        105.35        128.24         8.70 o                         
   9   3   1         14.25          1.23         5.47 o                         
  11   3   1         64.80         65.14         7.50 o                         
  13   3   1        109.44        153.65         9.73 o                         
  15   3   1         99.92        103.76         9.69 o                         
  17   3   1         19.60         -6.41         6.41 o                         
 -14   4   1          0.33         -7.84        20.98 o                         
 -12   4   1          7.45         -7.45         9.47 o                         
 -10   4   1         19.42          9.93         7.97 o                         
  -8   4   1         13.83         16.13         7.22 o                         
  -6   4   1          6.25          4.39         6.10 o                         
  -4   4   1          8.66         17.58         9.51 o                         
   0   4   1          0.67          9.75        16.80 o                         
   2   4   1         23.20         20.60        14.17 o                         
   4   4   1          3.14          1.70         6.83 o                         
   6   4   1         20.27         27.92         6.82 o                         
   8   4   1        102.49         72.46         8.19 o                         
  10   4   1         92.45         74.75        11.98 o                         
  12   4   1         22.55          0.23         8.21 o                         
 -22   0   2          6.77         15.26        23.47 o                         
 -20   0   2          7.10          8.04        12.22 o                         
 -18   0   2          0.01          1.99         9.60 o                         
 -16   0   2        303.46        334.75        33.12 o                         
 -14   0   2       3353.69       3465.56       178.32 o                         
 -12   0   2       1514.43       1536.97        80.38 o                         
 -10   0   2         10.26          3.79        15.62 o                         
  -8   0   2        694.39        731.84        46.28 o                         
  -6   0   2      21603.13      27272.84      1970.05 o                         
  -4   0   2       1861.61       1537.75        91.71 o                         
  -2   0   2      37474.33      43526.30      3145.24 o                         
   0   0   2      12185.59      10968.52       645.79 o                         
   4   0   2       4827.84       4721.03       354.48 o                         
   6   0   2          0.67         -3.60         7.07 o                         
   8   0   2          6.30         13.58        14.08 o                         
  10   0   2       1733.63       1447.61        87.85 o                         
  12   0   2        556.14        447.15        25.94 o                         
  14   0   2         92.16         51.39        11.82 o                         
  16   0   2        159.43        282.54        26.57 o                         
  18   0   2         15.44          6.96        13.50 o                         
  20   0   2          1.60         28.84        11.18 o                         
 -21   1   2         17.83         24.67         9.01 o                         
 -19   1   2         13.73         28.18        10.03 o                         
 -17   1   2         14.32         28.87         9.67 o                         
 -15   1   2         46.55         17.16         8.51 o                         
 -13   1   2          3.36          3.13         4.76 o                         
 -11   1   2        866.48        861.31        25.76 o                         
  -9   1   2       4337.00       4191.25       163.15 o                         
  -7   1   2       7118.34       6346.54       244.46 o                         
  -5   1   2        291.87        351.96        21.52 o                         
  -3   1   2      14786.13      17129.96       873.97 o                         
  -1   1   2       3994.97       4293.33       227.84 o                         
   1   1   2        876.86        726.94        39.11 o                         
   3   1   2       3784.57       3894.56       200.11 o                         
   5   1   2        394.11        398.56        18.59 o                         
   7   1   2        365.01        274.91        16.45 o                         
   9   1   2         13.15         35.79         6.94 o                         
  11   1   2          0.04         -3.70         3.70 o                         
  13   1   2        162.72        138.91         8.36 o                         
  15   1   2          5.67          5.40         6.26 o                         
  17   1   2         13.55         57.90         9.12 o                         
  19   1   2          6.46         31.17        29.64 o                         
 -20   2   2          9.93         24.15         9.09 o                         
 -18   2   2          2.83         -0.89         8.13 o                         
 -16   2   2          0.03          1.04         6.35 o                         
 -14   2   2          3.33          5.06         5.70 o                         
 -12   2   2         99.16         70.11         5.96 o                         
 -10   2   2        279.27        344.06        11.26 o                         
  -8   2   2         95.28         85.36         5.08 o                         
  -6   2   2       1518.19       1891.01        81.00 o                         
  -4   2   2       2871.83       2892.75       150.57 o                         
  -2   2   2         62.00         51.84        10.32 o                         
   0   2   2        231.48        330.17        21.83 o                         
   2   2   2        430.24        597.79        33.29 o                         
   4   2   2       2306.34       2262.47       105.61 o                         
   6   2   2       5205.45       4677.79       144.53 o                         
   8   2   2       2198.25       2067.78        64.88 o                         
  10   2   2        221.32        206.52         8.85 o                         
  12   2   2          8.80          2.48         5.47 o                         
  14   2   2          4.89         -2.30         6.48 o                         
  16   2   2          2.72         13.12         9.44 o                         
  18   2   2         42.56         62.32        15.76 o                         
 -17   3   2         28.60         32.52         7.81 o                         
 -15   3   2         43.15         34.55         6.98 o                         
 -13   3   2          8.93         -6.30         6.42 o                         
 -11   3   2        102.70        156.75         8.26 o                         
  -9   3   2        157.98        160.93         7.68 o                         
  -7   3   2         70.79        112.73         6.44 o                         
  -5   3   2        166.00        163.69         7.94 o                         
  -3   3   2         20.75          5.92         4.62 o                         
  -1   3   2       1840.45       2728.18       114.99 o                         
   1   3   2       3396.99       3880.08       172.30 o                         
   3   3   2        920.57        964.62        37.18 o                         
   5   3   2         32.94         36.62         5.65 o                         
   7   3   2         20.26         11.93         7.70 o                         
   9   3   2        117.88         75.41         6.88 o                         
  11   3   2        165.26        216.74        14.85 o                         
  13   3   2        195.36        184.89        10.38 o                         
  15   3   2         39.20         36.71         7.58 o                         
  17   3   2          1.85         -4.00         8.05 o                         
 -14   4   2         16.76         12.11         7.43 o                         
 -12   4   2          6.27         -6.42         8.04 o                         
 -10   4   2          2.00          0.08         7.33 o                         
  -8   4   2         14.36         10.03         7.03 o                         
  -6   4   2         40.11         55.52        10.95 o                         
  -4   4   2         13.60         35.12        10.98 o                         
  -2   4   2         48.54        140.26        29.93 o                         
   0   4   2        138.92        198.64        34.04 o                         
   2   4   2         42.44         45.41        10.82 o                         
   4   4   2         36.49         38.14         8.17 o                         
   6   4   2         65.74         53.67         7.20 o                         
   8   4   2          2.67         10.16         6.96 o                         
  10   4   2         24.42         23.18         9.03 o                         
  12   4   2         15.81         -4.90         7.98 o                         
 -21   1   3         26.23         27.29         9.20 o                         
 -19   1   3         69.19        113.01        13.12 o                         
 -17   1   3         16.22         11.39         8.92 o                         
 -15   1   3          1.76          0.09         7.00 o                         
 -13   1   3          0.28          7.85         5.89 o                         
 -11   1   3        473.33        371.13        21.64 o                         
  -9   1   3       2139.81       1859.05        73.56 o                         
  -7   1   3       4204.06       3983.21       157.25 o                         
  -5   1   3       1900.20       2408.87       124.41 o                         
  -3   1   3      12635.98      12710.72       577.80 o                         
  -1   1   3        739.39        742.87        32.67 o                         
   1   1   3          9.61         -4.32         4.32 o                         
   3   1   3       3440.53       4094.25       210.38 o                         
   5   1   3       2542.36       2193.30        92.51 o                         
   7   1   3       1243.90       1055.26        46.43 o                         
   9   1   3          0.36         -3.98         3.98 o                         
  11   1   3         92.85        160.29         7.44 o                         
  13   1   3         75.51         66.29         6.74 o                         
  15   1   3         81.43        142.16        12.96 o                         
  17   1   3          1.16         -3.74         7.99 o                         
  19   1   3          0.69         22.04        11.70 o                         
 -20   2   3          5.10          6.30         8.85 o                         
 -18   2   3         29.25          8.03         8.57 o                         
 -16   2   3        116.13        142.29         8.77 o                         
 -14   2   3         59.86         61.32         6.28 o                         
 -12   2   3        155.16        129.98         6.83 o                         
 -10   2   3        314.45        394.55        15.22 o                         
  -8   2   3        149.54        142.31         6.19 o                         
  -6   2   3        491.28        411.51        19.95 o                         
  -4   2   3         75.13        106.54         9.38 o                         
  -2   2   3       1048.89       1484.01        64.07 o                         
   0   2   3       3341.86       3552.77       163.59 o                         
   2   2   3       1382.21       1877.71        88.29 o                         
   4   2   3       1706.28       2008.87        94.70 o                         
   6   2   3        124.26        125.45         6.56 o                         
   8   2   3         16.06         22.85         4.32 o                         
  10   2   3         26.51         32.15         5.36 o                         
  12   2   3        109.99        139.34         7.92 o                         
  14   2   3          0.46          1.66         6.92 o                         
  16   2   3          0.87          6.83         9.90 o                         
  18   2   3          0.02         -3.52        17.71 o                         
 -17   3   3          8.90          8.45         7.09 o                         
 -15   3   3          0.38          2.36         6.65 o                         
 -13   3   3          0.30         -5.00         6.27 o                         
 -11   3   3         15.76         38.60         5.77 o                         
  -9   3   3         56.34         65.84         6.48 o                         
  -7   3   3         37.43         63.86         5.30 o                         
  -5   3   3          6.32          3.24         3.67 o                         
  -3   3   3        391.33        436.05        17.19 o                         
  -1   3   3       1736.25       2842.56       127.60 o                         
   1   3   3       1688.60       1887.60        69.84 o                         
   3   3   3        268.88        392.11        20.67 o                         
   5   3   3         77.38         30.62         5.65 o                         
   7   3   3          9.32         27.11         6.08 o                         
   9   3   3        170.92        154.32         9.29 o                         
  11   3   3        129.14        127.45         8.75 o                         
  13   3   3        112.60        102.80         8.70 o                         
  15   3   3         21.78         10.00         7.04 o                         
 -14   4   3          1.89          2.97         7.64 o                         
 -12   4   3          8.59          3.75         8.01 o                         
 -10   4   3          7.05         -0.64         6.47 o                         
  -8   4   3          0.31         -0.31         6.43 o                         
  -6   4   3         40.61         58.80         8.57 o                         
  -4   4   3        167.92        301.70        43.86 o                         
  -2   4   3        170.96        256.90        18.17 o                         
   0   4   3         62.63         90.02        11.52 o                         
   2   4   3          0.36          1.06         9.12 o                         
   4   4   3        132.54        144.03        11.93 o                         
   6   4   3        203.71        205.16        14.47 o                         
   8   4   3        212.77        163.13        13.95 o                         
  10   4   3         66.56         37.00         9.21 o                         
  12   4   3          2.29         -0.01         7.85 o                         
 -22   0   4          1.16          3.71        16.43 o                         
 -20   0   4          3.58         -1.24        14.00 o                         
 -18   0   4        186.27        272.76        27.06 o                         
 -16   0   4        866.83        523.98        33.85 o                         
 -14   0   4       1835.57       1774.18        92.63 o                         
 -12   0   4          0.56          7.38         6.96 o                         
 -10   0   4       1127.99       1478.28       157.28 o                         
  -8   0   4         28.95         13.66         9.81 o                         
  -6   0   4        259.19        185.74        24.97 o                         
  -4   0   4       1857.05       2688.53       206.86 o                         
  -2   0   4        218.71        185.55        15.04 o                         
   0   0   4       5150.03       4789.73       346.29 o                         
   2   0   4      12595.57      15729.33       925.88 o                         
   4   0   4        346.30        422.70        24.04 o                         
   6   0   4        435.86        361.95        26.13 o                         
   8   0   4         67.94        150.23        28.76 o                         
  10   0   4        345.29        362.88        21.69 o                         
  12   0   4        536.01        577.22        32.24 o                         
  14   0   4        796.36        825.06        51.93 o                         
  16   0   4         78.26         59.07        13.23 o                         
  18   0   4          3.04         18.00        24.65 o                         
  20   0   4          3.57         18.78        12.32 o                         
 -21   1   4         44.53         65.17        10.61 o                         
 -19   1   4          5.39         26.28        10.54 o                         
 -17   1   4         16.81         29.15         7.91 o                         
 -15   1   4          2.27         20.23         5.69 o                         
 -13   1   4          0.30         -1.21         4.42 o                         
 -11   1   4       1025.06        888.31        27.32 o                         
  -9   1   4        601.58        683.48        29.96 o                         
  -7   1   4        124.60        124.29        10.34 o                         
  -5   1   4        976.21        813.23        39.27 o                         
  -3   1   4        262.95        304.49        18.71 o                         
  -1   1   4      45093.00      53409.15      2431.73 o                         
   1   1   4        350.79        388.93        25.81 o                         
   3   1   4       1781.38       1444.27        56.55 o                         
   5   1   4         52.18         54.08         7.00 o                         
   7   1   4        691.49        569.54        27.35 o                         
   9   1   4        571.30        437.90        13.63 o                         
  11   1   4        135.58        127.07         7.50 o                         
  13   1   4         56.52         68.57         9.35 o                         
  15   1   4          3.34          5.18         7.28 o                         
  17   1   4          3.37          2.20         8.42 o                         
  19   1   4         33.24         55.76         9.39 o                         
 -20   2   4          0.05         12.22         9.24 o                         
 -18   2   4          1.57          3.87         8.75 o                         
 -16   2   4          5.81         44.54         9.30 o                         
 -14   2   4         47.44         77.09         6.49 o                         
 -12   2   4        174.89        213.04         8.55 o                         
 -10   2   4          9.42         33.89         5.77 o                         
  -8   2   4       1915.58       1922.04        51.70 o                         
  -6   2   4       6282.15       6662.57       277.87 o                         
  -4   2   4       1799.80       1947.88        76.41 o                         
  -2   2   4         74.76        289.39        15.63 o                         
   0   2   4          2.41          3.42         6.43 o                         
   2   2   4       1050.65       1038.26        56.12 o                         
   4   2   4       3995.19       4166.15       135.43 o                         
   6   2   4       2539.62       2391.82        68.56 o                         
   8   2   4        520.82        463.47        14.68 o                         
  10   2   4          0.56          2.93         4.09 o                         
  12   2   4          9.76          1.83         5.29 o                         
  14   2   4          1.61          2.63         6.53 o                         
  16   2   4         20.67         43.34        10.61 o                         
  18   2   4         17.63         12.80        22.71 o                         
 -19   3   4          5.17         -1.17        17.02 o                         
 -17   3   4         21.79         -7.01         7.01 o                         
 -15   3   4          1.78         -6.58         6.58 o                         
 -13   3   4         97.19        112.95         8.07 o                         
 -11   3   4        139.28        161.56         8.66 o                         
  -9   3   4         38.63         28.02         4.74 o                         
  -7   3   4          0.08          3.80         4.18 o                         
  -5   3   4         77.38         97.26         5.82 o                         
  -3   3   4       1435.12       2212.59        86.02 o                         
  -1   3   4       2953.63       4149.56       172.14 o                         
   1   3   4        560.37        643.78        25.43 o                         
   3   3   4         19.16         13.05         5.00 o                         
   5   3   4         27.12         32.99         6.02 o                         
   7   3   4         41.73         37.35         6.78 o                         
   9   3   4         91.74        140.68         9.38 o                         
  11   3   4        162.11        177.22        11.64 o                         
  13   3   4         48.93         53.70         7.33 o                         
  15   3   4          0.98          0.53         6.51 o                         
 -14   4   4         17.04         18.06         7.58 o                         
 -12   4   4          3.90         -7.46         9.26 o                         
 -10   4   4          2.04         -6.16         7.67 o                         
  -8   4   4         23.74         26.10         6.16 o                         
  -6   4   4          0.44          2.89         8.87 o                         
  -4   4   4        156.41        225.84        27.36 o                         
  -2   4   4        213.86        347.78        22.65 o                         
   0   4   4         79.13         67.41        11.11 o                         
   2   4   4         22.02         12.80        10.25 o                         
   4   4   4          0.31         28.36         8.16 o                         
   6   4   4         11.03         24.60         8.27 o                         
   8   4   4         34.60         27.90         8.91 o                         
  10   4   4         33.16          9.76         8.56 o                         
 -21   1   5          3.33         38.46         9.78 o                         
 -19   1   5         18.92         33.16         8.62 o                         
 -17   1   5          8.96         37.67         7.93 o                         
 -15   1   5         32.54         63.70         6.95 o                         
 -13   1   5        239.74        227.78         9.14 o                         
 -11   1   5        447.87        413.96        18.26 o                         
  -9   1   5       3727.23       3547.40       149.05 o                         
  -7   1   5       2573.72       2855.74       120.02 o                         
  -5   1   5        858.50        925.26        37.45 o                         
  -3   1   5         55.11         61.88         6.24 o                         
  -1   1   5       4731.55       5124.83       234.47 o                         
   1   1   5      14342.35      11611.92       527.26 o                         
   3   1   5       1483.00       1368.51        63.81 o                         
   5   1   5         64.96         78.77         9.86 o                         
   7   1   5        278.13        197.33         9.63 o                         
   9   1   5       1132.27        944.21        27.88 o                         
  11   1   5        402.09        414.87        19.60 o                         
  13   1   5         99.31         85.31        10.07 o                         
  15   1   5         39.08         31.21         8.94 o                         
  17   1   5          0.56          4.90         8.26 o                         
  19   1   5         10.50         89.17        35.68 o                         
 -20   2   5          2.71         -4.89         9.29 o                         
 -18   2   5         13.79         45.95        20.04 o                         
 -16   2   5         44.63         76.74         7.23 o                         
 -14   2   5         62.06         81.66         6.22 o                         
 -12   2   5        230.30        282.36         9.85 o                         
 -10   2   5        563.00        502.88        14.68 o                         
  -8   2   5         85.81        111.83         5.74 o                         
  -6   2   5        347.38        249.34        10.19 o                         
  -4   2   5       2302.41       2722.92       119.53 o                         
  -2   2   5       2750.51       3075.32       158.66 o                         
   0   2   5        382.03        442.62        34.29 o                         
   2   2   5         21.68         11.61         6.09 o                         
   4   2   5        290.80        292.12        10.71 o                         
   6   2   5        562.70        489.77        15.41 o                         
   8   2   5        126.75        186.90         7.95 o                         
  10   2   5         23.11         11.04         4.79 o                         
  12   2   5         15.94          9.25         5.44 o                         
  14   2   5         43.39         33.19         6.96 o                         
  16   2   5         29.07         19.86        12.12 o                         
 -19   3   5          3.83         -7.63         7.63 o                         
 -17   3   5          0.28         -7.50         7.73 o                         
 -15   3   5         39.72         35.39         7.43 o                         
 -13   3   5         92.20        109.65        10.12 o                         
 -11   3   5         76.94         99.10         8.47 o                         
  -9   3   5         36.42         33.95         5.14 o                         
  -7   3   5         70.23        202.02        41.06 o                         
  -5   3   5        287.57        279.85        14.62 o                         
  -3   3   5        825.39       1052.46        59.80 o                         
  -1   3   5       1129.82       1281.34        61.39 o                         
   1   3   5        374.40        399.77        18.52 o                         
   3   3   5         40.61         42.98         4.90 o                         
   5   3   5          3.19         -5.22         6.16 o                         
   7   3   5          9.57          8.31         6.87 o                         
   9   3   5         23.59         17.97         8.16 o                         
  11   3   5         45.25         58.97         9.33 o                         
  13   3   5          5.24          6.80         8.48 o                         
  15   3   5          0.01         -0.38         7.46 o                         
 -14   4   5          5.05         -2.17         7.19 o                         
 -12   4   5          0.13         -6.40        10.88 o                         
 -10   4   5         45.67         36.70         8.01 o                         
  -8   4   5        142.84        135.88        16.36 o                         
  -6   4   5        283.26        288.65        27.88 o                         
  -4   4   5        258.39        413.83        26.07 o                         
  -2   4   5         97.48        176.01        15.47 o                         
   0   4   5          0.13         -7.05        10.30 o                         
   2   4   5        179.71        153.25        16.79 o                         
   4   4   5        226.34        245.62        16.65 o                         
   6   4   5        168.83        192.77        22.23 o                         
   8   4   5         64.34         59.95        12.28 o                         
  10   4   5          6.37         -7.94         7.94 o                         
 -22   0   6         10.94         36.12        13.52 o                         
 -20   0   6         32.36         19.10        14.93 o                         
 -18   0   6        389.05        366.47        67.49 o                         
 -16   0   6        701.05        608.13        48.05 o                         
 -14   0   6        293.23        329.48        24.48 o                         
 -12   0   6        513.99        690.88        44.06 o                         
 -10   0   6          0.11          1.38        11.68 o                         
  -8   0   6       1050.48        928.80        57.78 o                         
  -6   0   6         13.18         21.79         8.23 o                         
  -4   0   6      11522.92      11124.61       805.24 o                         
  -2   0   6      39243.25      33544.19      2426.51 o                         
   0   0   6       9308.28       8703.31       513.08 o                         
   2   0   6        635.37        572.87        31.17 o                         
   4   0   6        684.78        734.65        57.05 o                         
   6   0   6        155.18        230.79        39.32 o                         
   8   0   6         49.10         51.01         8.33 o                         
  10   0   6        288.46        354.82        30.33 o                         
  12   0   6        654.02        528.20        41.47 o                         
  14   0   6        223.97        265.08        40.79 o                         
  16   0   6          1.05        -11.74        12.91 o                         
  18   0   6          0.85         34.62        14.08 o                         
 -23   1   6         17.20         20.58        10.50 o                         
 -21   1   6         30.24         20.83         7.81 o                         
 -19   1   6         31.73         62.85         9.53 o                         
 -17   1   6         24.85         29.36         8.70 o                         
 -15   1   6        229.57        265.86        13.35 o                         
 -13   1   6         17.83         52.95         8.16 o                         
 -11   1   6       1043.53       1216.76        35.48 o                         
  -9   1   6        559.16        558.10        26.32 o                         
  -7   1   6        396.37        305.19        15.33 o                         
  -5   1   6       2463.24       2516.00        98.32 o                         
  -3   1   6       3159.22       3407.10       155.94 o                         
  -1   1   6       1910.86       2340.23        84.78 o                         
   1   1   6       2686.23       2837.61       130.75 o                         
   3   1   6       1461.24       1061.49        46.45 o                         
   5   1   6       1655.29       1766.47        92.49 o                         
   7   1   6       1029.59        967.25        28.81 o                         
   9   1   6        138.77        194.11         8.63 o                         
  11   1   6        155.34        171.30        10.71 o                         
  13   1   6          4.41         -2.27         7.49 o                         
  15   1   6          5.67         18.71         8.62 o                         
  17   1   6         23.38         45.92        12.20 o                         
 -20   2   6         29.52         30.31         8.37 o                         
 -18   2   6          4.24          6.71         8.15 o                         
 -16   2   6         13.09         65.46         6.21 o                         
 -14   2   6         14.34         43.73         5.87 o                         
 -12   2   6         89.35         74.09         8.13 o                         
 -10   2   6       1023.97       1077.37        30.55 o                         
  -8   2   6       2316.00       1961.42        54.51 o                         
  -6   2   6        611.84        727.15        24.15 o                         
  -4   2   6         22.75        127.17         7.71 o                         
  -2   2   6       1043.09        831.79        41.53 o                         
   2   2   6       1256.91       1211.72        38.56 o                         
   4   2   6       2619.31       2334.06        64.81 o                         
   6   2   6       1418.15       1193.90        35.39 o                         
   8   2   6         52.68         84.49         5.84 o                         
  10   2   6          0.84          1.96         6.13 o                         
  12   2   6          9.06          1.45         5.45 o                         
  14   2   6         10.23         19.76         8.12 o                         
  16   2   6         18.56         26.21        11.48 o                         
 -19   3   6          0.09        -12.67        12.67 o                         
 -17   3   6         15.99          7.13         8.08 o                         
 -15   3   6        106.90         88.82         8.94 o                         
 -13   3   6         91.44         98.70         8.32 o                         
 -11   3   6          6.06          4.20         5.18 o                         
  -9   3   6         11.51          4.98         4.56 o                         
  -7   3   6          1.70          0.06         4.78 o                         
  -5   3   6        135.89        138.53        10.63 o                         
  -3   3   6        846.47       1005.47        62.46 o                         
  -1   3   6        423.37        391.93        21.86 o                         
   1   3   6         22.81          8.90         4.51 o                         
   3   3   6          3.08          1.98         4.93 o                         
   5   3   6         32.78         21.30         5.53 o                         
   7   3   6          4.50         -0.30         7.04 o                         
   9   3   6         85.74         74.18         9.38 o                         
  11   3   6         55.99         47.09         8.03 o                         
  13   3   6          1.70         -8.48         8.48 o                         
 -14   4   6          3.98         -0.44         7.69 o                         
 -12   4   6          0.70         -8.94        15.38 o                         
 -10   4   6          0.02         10.60         7.81 o                         
  -8   4   6          1.70         19.74         6.28 o                         
  -6   4   6         89.42        121.08         8.65 o                         
  -4   4   6        182.82        214.31        26.05 o                         
  -2   4   6          2.73          1.66        10.30 o                         
   0   4   6         47.21         31.77        11.16 o                         
   2   4   6         18.76         19.20         9.51 o                         
   4   4   6         20.65         26.93         7.26 o                         
   6   4   6         38.84         36.85         9.12 o                         
   8   4   6         11.65          4.21         8.48 o                         
  10   4   6          0.07         -7.44         7.44 o                         
 -23   1   7          3.62         33.65        15.68 o                         
 -21   1   7         13.56         15.59         8.41 o                         
 -19   1   7         27.07         29.21         9.43 o                         
 -17   1   7         19.38         31.02         7.14 o                         
 -15   1   7        195.11        432.57        19.01 o                         
 -13   1   7        785.60        770.50        24.38 o                         
 -11   1   7        413.46        329.01        15.36 o                         
  -9   1   7        624.45        555.43        26.50 o                         
  -7   1   7        115.19         43.77         6.99 o                         
  -5   1   7       2317.17       1793.04        83.76 o                         
  -3   1   7       3264.01       2857.07       119.66 o                         
  -1   1   7       2085.41       1827.92        77.69 o                         
   1   1   7       2859.68       2568.71       108.08 o                         
   3   1   7        203.00        148.59        12.62 o                         
   5   1   7       1664.40       1450.74        51.03 o                         
   7   1   7       1393.16       1290.72        39.20 o                         
   9   1   7        918.09       1075.01        37.89 o                         
  11   1   7        138.35        149.50        10.15 o                         
  13   1   7          5.30         20.56         8.29 o                         
  15   1   7         10.53         18.04         8.55 o                         
  17   1   7         19.96         33.44        10.65 o                         
 -20   2   7          0.14          6.79         7.92 o                         
 -18   2   7         24.80         16.81         7.35 o                         
 -16   2   7         82.98         51.07         7.81 o                         
 -14   2   7        119.56         92.36         6.69 o                         
 -12   2   7         48.16         35.00         4.97 o                         
 -10   2   7         18.24         45.43         4.96 o                         
  -8   2   7        250.46        198.09         7.91 o                         
  -6   2   7       1052.87        801.70        26.09 o                         
  -4   2   7          3.31         26.45         4.49 o                         
  -2   2   7        210.28        306.94        21.25 o                         
   0   2   7        949.64        937.70        30.03 o                         
   2   2   7        988.62        874.07        27.36 o                         
   4   2   7        864.58        740.28        22.78 o                         
   6   2   7        164.02        170.07         8.55 o                         
   8   2   7          4.46         -4.18         4.18 o                         
  10   2   7         77.73         24.66         5.57 o                         
  12   2   7        173.60        197.24        11.85 o                         
  14   2   7         47.96         28.75         7.59 o                         
  16   2   7         13.43         37.64        16.03 o                         
 -19   3   7          8.30         -0.47        11.56 o                         
 -17   3   7         32.34         42.11         8.49 o                         
 -15   3   7         80.23        102.67         9.21 o                         
 -13   3   7         78.31         77.03         7.76 o                         
 -11   3   7         36.61         45.10         5.86 o                         
  -9   3   7          0.79         -4.95         4.95 o                         
  -7   3   7         16.18         16.97         5.28 o                         
  -5   3   7        238.68        263.48        11.37 o                         
  -3   3   7        401.35        397.35        17.54 o                         
  -1   3   7        410.84        436.21        19.59 o                         
   1   3   7        229.54        243.03        12.80 o                         
   3   3   7         54.97         87.35         7.64 o                         
   5   3   7          1.09         -5.38         5.38 o                         
   7   3   7          0.04          2.65         5.91 o                         
   9   3   7          2.57         -4.25         7.65 o                         
  11   3   7         13.30         -1.49         7.18 o                         
  13   3   7          0.03         -8.19         8.19 o                         
 -14   4   7          0.01         -9.79         9.79 o                         
 -12   4   7         30.20         24.99        10.62 o                         
 -10   4   7        132.20        105.30         9.32 o                         
  -8   4   7        228.24        188.47        11.13 o                         
  -6   4   7        191.48        190.30        15.53 o                         
  -4   4   7        105.05        115.84        17.03 o                         
  -2   4   7         18.11         16.30         7.76 o                         
   0   4   7         37.83         35.58        10.82 o                         
   2   4   7        166.34        164.06        12.55 o                         
   4   4   7        132.81        130.46        13.21 o                         
   6   4   7         47.05         52.15         9.87 o                         
   8   4   7          3.39         -7.26         8.30 o                         
 -22   0   8          0.18        659.03        75.70 o                         
 -20   0   8         31.85         18.95        17.31 o                         
 -18   0   8        152.91        242.05        24.39 o                         
 -16   0   8          0.36         -0.07        10.96 o                         
 -14   0   8        123.11        178.09        23.46 o                         
 -12   0   8        546.57        509.26        25.47 o                         
 -10   0   8        493.62        466.04        40.64 o                         
  -8   0   8        478.19        289.60        29.95 o                         
  -6   0   8       1598.48       1214.37        90.65 o                         
  -4   0   8        127.15        133.27        15.23 o                         
  -2   0   8      13508.48      14911.04      1076.21 o                         
   0   0   8      13042.65      13237.98       780.86 o                         
   2   0   8         34.01        108.57        27.00 o                         
   4   0   8        262.74        255.87        41.67 o                         
   6   0   8        262.26        253.03        16.63 o                         
   8   0   8         66.92         29.77         8.13 o                         
  10   0   8       1137.53       1118.51        84.21 o                         
  12   0   8        305.69        411.89        35.49 o                         
  14   0   8          5.30          9.64        12.91 o                         
  16   0   8          3.66         14.87        12.07 o                         
 -23   1   8          4.18         18.96         7.68 o                         
 -21   1   8          2.82          8.44         9.28 o                         
 -19   1   8         17.87         41.63        12.56 o                         
 -17   1   8         97.49         93.90         9.72 o                         
 -15   1   8        119.17        164.49        14.33 o                         
 -13   1   8         32.40         78.65        10.51 o                         
 -11   1   8          4.98         20.32         5.75 o                         
  -9   1   8        199.79        193.37        15.18 o                         
  -7   1   8        391.65        371.62        19.19 o                         
  -5   1   8        237.85        221.53        13.29 o                         
  -3   1   8         92.96        108.58         8.73 o                         
  -1   1   8        247.92        219.59        13.21 o                         
   1   1   8        471.57        450.42        22.67 o                         
   3   1   8       1781.73       1765.18        75.89 o                         
   5   1   8       1135.79        928.72        28.81 o                         
   7   1   8        309.68        334.25        13.32 o                         
   9   1   8         19.83         17.59         6.34 o                         
  11   1   8          3.90         -1.23         6.30 o                         
  13   1   8         34.31         47.89        10.76 o                         
  15   1   8          2.70         24.40         9.56 o                         
  17   1   8          3.36          4.72         8.09 o                         
 -20   2   8         20.36         31.92         7.74 o                         
 -18   2   8          2.12         28.61         9.14 o                         
 -16   2   8          0.21         23.10         8.85 o                         
 -14   2   8          7.72         11.33         5.36 o                         
 -12   2   8        316.31        308.84        11.33 o                         
 -10   2   8       1963.01       1786.78        49.88 o                         
  -8   2   8       1068.57        833.94        24.25 o                         
  -6   2   8        155.13        133.20         6.37 o                         
  -4   2   8        368.24        369.76        13.15 o                         
  -2   2   8        507.28        563.43        18.61 o                         
   0   2   8        285.08        305.86        10.24 o                         
   2   2   8       1318.41       1175.52        33.54 o                         
   4   2   8        243.53        300.34        10.74 o                         
   6   2   8          4.18         -4.47         4.47 o                         
   8   2   8          1.59         -4.92         4.92 o                         
  10   2   8          7.65          1.87         5.99 o                         
  12   2   8          0.03        514.67        60.45 o                         
  14   2   8         37.65         30.55         7.81 o                         
  16   2   8          4.00          2.15         6.92 o                         
 -19   3   8         11.74         -1.05        15.22 o                         
 -17   3   8         69.16         58.51         8.76 o                         
 -15   3   8         76.10        119.62        10.46 o                         
 -13   3   8         17.43         14.15         6.23 o                         
 -11   3   8          0.14         -0.79         6.03 o                         
  -9   3   8         10.89         17.38         5.79 o                         
  -7   3   8          0.02          4.77         5.65 o                         
  -5   3   8        319.32        274.47        14.00 o                         
  -3   3   8        367.01        398.58        17.12 o                         
  -1   3   8         59.92         65.55         6.21 o                         
   1   3   8          0.04         -1.87         6.05 o                         
   3   3   8         30.48         37.68         7.17 o                         
   5   3   8          9.88          7.13         6.38 o                         
   7   3   8          7.51          0.09         6.15 o                         
   9   3   8         40.33          8.13         6.21 o                         
  11   3   8          1.12         -8.11         8.11 o                         
  13   3   8          3.66         -1.77        17.29 o                         
 -14   4   8          0.01         -7.91         7.91 o                         
 -12   4   8          0.02         -7.11         8.53 o                         
 -10   4   8          3.57          8.74        11.71 o                         
  -8   4   8         38.73         51.04         7.33 o                         
  -6   4   8         60.77         66.43         8.60 o                         
  -4   4   8          0.91         -8.22         8.22 o                         
  -2   4   8         67.42         66.49        10.69 o                         
   0   4   8        103.58         88.88         8.87 o                         
   2   4   8         25.23         16.09         8.09 o                         
   4   4   8         18.45         18.36         9.44 o                         
   6   4   8         13.14         21.41         8.85 o                         
   8   4   8          1.97         -2.41         8.47 o                         
 -23   1   9         12.92         10.94         7.43 o                         
 -21   1   9          6.03         16.58        12.45 o                         
 -19   1   9          3.84         23.33        10.29 o                         
 -17   1   9         42.96         94.07        12.11 o                         
 -15   1   9        335.06        323.17        16.93 o                         
 -13   1   9        495.90        488.47        18.07 o                         
 -11   1   9          1.96          1.93         3.90 o                         
  -9   1   9        837.30        737.97        26.63 o                         
  -7   1   9       1045.25        963.41        46.88 o                         
  -5   1   9       5027.81       3899.08       179.56 o                         
  -3   1   9       2134.48       2088.12        88.31 o                         
  -1   1   9        501.95        848.28        42.23 o                         
   1   1   9         53.68         68.89         9.39 o                         
   3   1   9        865.04       1100.91        37.26 o                         
   5   1   9       2162.38       2113.77        73.32 o                         
   7   1   9       1008.96       1021.66        36.14 o                         
   9   1   9        141.17        146.42        15.32 o                         
  11   1   9          5.88          5.13         6.84 o                         
  13   1   9         25.00         29.27         9.14 o                         
  15   1   9         28.35         36.26         9.69 o                         
 -20   2   9         13.13         25.68         7.84 o                         
 -18   2   9         18.19          7.92        10.18 o                         
 -16   2   9          8.96         15.46         6.62 o                         
 -14   2   9          6.66          0.37         5.32 o                         
 -12   2   9        109.13        155.58         9.44 o                         
 -10   2   9        199.34        265.57        10.01 o                         
  -8   2   9        145.98        140.04         6.73 o                         
  -6   2   9          0.28         -3.99         3.99 o                         
  -4   2   9        402.91        431.52        14.86 o                         
  -2   2   9       1646.39       1427.83        41.78 o                         
   0   2   9       1006.14        928.42        27.76 o                         
   2   2   9        841.89        811.09        23.78 o                         
   4   2   9        266.77        218.72         9.12 o                         
   6   2   9          5.83          5.95         4.88 o                         
   8   2   9         58.52         32.24         7.02 o                         
  10   2   9        152.35        139.99        11.03 o                         
  12   2   9         40.40         59.68        11.64 o                         
  14   2   9          1.96          8.91         6.61 o                         
 -19   3   9         12.27          6.60        12.74 o                         
 -17   3   9         18.14         47.36         7.86 o                         
 -15   3   9         54.55         60.51         6.96 o                         
 -13   3   9         81.92         61.69         7.33 o                         
 -11   3   9         69.19         65.32         7.16 o                         
  -9   3   9          1.44         -0.26         5.97 o                         
  -7   3   9         57.09         45.96         6.25 o                         
  -5   3   9        186.90        294.48        21.14 o                         
  -3   3   9        196.29        188.14         9.33 o                         
  -1   3   9         38.82         47.20         6.27 o                         
   1   3   9         56.36         35.52         5.74 o                         
   3   3   9          1.32          2.11         5.62 o                         
   5   3   9         20.25         10.81         5.88 o                         
   7   3   9          6.85          0.95         6.42 o                         
   9   3   9          5.00         -7.29         7.55 o                         
  11   3   9          0.37         -9.59         9.59 o                         
 -14   4   9          1.73         -7.58         7.58 o                         
 -12   4   9         57.71         51.85         7.74 o                         
 -10   4   9        145.74        114.15        14.56 o                         
  -8   4   9        158.82        137.06        10.83 o                         
  -6   4   9         70.17         42.05         7.46 o                         
  -4   4   9          5.58         -7.63        12.25 o                         
  -2   4   9          7.10         -4.66         7.09 o                         
   0   4   9         89.16         71.48         9.85 o                         
   2   4   9         77.52         61.50        10.96 o                         
   4   4   9         32.99         22.48         9.45 o                         
   6   4   9          0.19         -3.31         9.05 o                         
 -22   0  10          6.16          0.40        12.01 o                         
 -20   0  10         16.96         -3.85        14.67 o                         
 -18   0  10          1.80          4.73        13.82 o                         
 -16   0  10        185.02        131.77        13.29 o                         
 -14   0  10        227.46        333.39        18.54 o                         
 -12   0  10        288.42        299.96        17.45 o                         
 -10   0  10         20.18         42.39        10.59 o                         
  -8   0  10        258.51        197.59        33.43 o                         
  -6   0  10        262.66        336.27        48.71 o                         
  -4   0  10       7934.79       8306.05      1160.20 o                         
  -2   0  10       4835.10       5089.26       368.70 o                         
   0   0  10       2381.50       1969.47       207.75 o                         
   2   0  10        273.11        268.94        22.54 o                         
   4   0  10         25.95         64.94         9.66 o                         
   6   0  10        228.87        282.74        18.56 o                         
   8   0  10        231.54        324.46        23.18 o                         
  10   0  10        358.78        415.48        35.49 o                         
  12   0  10         30.31         48.90        13.54 o                         
  14   0  10          9.24          0.08        11.99 o                         
  16   0  10         27.89         19.82        11.44 o                         
 -23   1  10          5.82         14.19         7.10 o                         
 -21   1  10          0.18         -1.05         8.78 o                         
 -19   1  10         35.75         29.72         8.95 o                         
 -17   1  10        175.26        164.59        15.05 o                         
 -15   1  10         57.74         54.66         7.92 o                         
 -13   1  10        125.24        100.10         5.90 o                         
 -11   1  10        647.48        664.86        19.47 o                         
  -9   1  10        304.72        307.87        10.47 o                         
  -7   1  10        189.84        178.01         8.70 o                         
  -5   1  10        163.93        178.29        19.36 o                         
  -3   1  10        297.78        204.85        13.21 o                         
  -1   1  10         44.22         15.44         6.79 o                         
   1   1  10       1048.71       1034.24        32.23 o                         
   3   1  10        892.45        871.88        27.39 o                         
   5   1  10        124.26        129.76         7.74 o                         
   7   1  10          1.62          1.00         4.75 o                         
   9   1  10         65.05         95.84         9.26 o                         
  11   1  10        129.86        104.40        11.26 o                         
  13   1  10         15.16          5.53         9.15 o                         
  15   1  10          3.48         12.07         8.40 o                         
 -20   2  10         21.74         31.36         8.02 o                         
 -18   2  10         32.28         21.85         8.41 o                         
 -16   2  10         13.25         89.79        21.71 o                         
 -14   2  10         84.70         86.33         7.82 o                         
 -12   2  10        592.78        617.77        20.49 o                         
 -10   2  10        713.13        643.39        19.49 o                         
  -8   2  10        175.84        120.30         6.64 o                         
  -6   2  10         35.59          8.50         3.79 o                         
  -4   2  10        286.99        271.29        10.12 o                         
  -2   2  10          1.65         12.44         3.89 o                         
   0   2  10        480.56        439.81        14.26 o                         
   2   2  10        252.90        209.17         8.80 o                         
   4   2  10         58.83         54.28         5.45 o                         
   6   2  10        164.06        148.89         8.85 o                         
   8   2  10         18.07         -0.67         8.08 o                         
  10   2  10         10.01         -3.15         7.39 o                         
  12   2  10         30.72         31.61         9.70 o                         
  14   2  10          5.23         -8.41         8.41 o                         
 -19   3  10          8.58         32.43        79.81 o                         
 -17   3  10         37.36         45.44         7.69 o                         
 -15   3  10         19.26         35.78         7.12 o                         
 -13   3  10          6.99          5.58         6.87 o                         
 -11   3  10         20.85         12.53         6.69 o                         
  -9   3  10         16.60         11.34         6.22 o                         
  -7   3  10         51.42         64.06         7.10 o                         
  -5   3  10        171.84        175.83        10.51 o                         
  -3   3  10         29.26         38.42         5.97 o                         
  -1   3  10          1.79          0.54         5.54 o                         
   1   3  10          3.66         -2.36         5.32 o                         
   3   3  10          5.54          4.16         6.10 o                         
   5   3  10          7.75         -6.32         6.32 o                         
   7   3  10         20.37         -3.36         6.39 o                         
   9   3  10          1.05         -9.28        11.94 o                         
  11   3  10          9.05         -1.73         7.37 o                         
 -14   4  10          9.54         55.16        35.80 o                         
 -12   4  10          7.01         -4.34        10.82 o                         
 -10   4  10         20.07         24.94         7.88 o                         
  -8   4  10         39.91         22.71         8.28 o                         
  -6   4  10          1.12         -8.12         8.12 o                         
  -4   4  10         82.14         45.73        15.00 o                         
  -2   4  10        115.79         92.59        14.54 o                         
   0   4  10         68.44         41.04         8.88 o                         
   2   4  10         22.24         25.74         8.67 o                         
   4   4  10          4.08        -10.60        10.60 o                         
   6   4  10          0.87         -9.52         9.52 o                         
 -23   1  11          0.46         -9.36         9.36 o                         
 -21   1  11         15.13         13.25        10.85 o                         
 -19   1  11         66.60         75.69        12.38 o                         
 -17   1  11         86.83         92.53        10.72 o                         
 -15   1  11         49.40         40.90         7.75 o                         
 -13   1  11          5.07          2.92         4.03 o                         
 -11   1  11        541.83        545.10        17.22 o                         
  -9   1  11       2563.75       2605.51        74.49 o                         
  -7   1  11       3021.17       2742.43        75.52 o                         
  -5   1  11       2589.69       2228.93        72.91 o                         
  -3   1  11        837.48        614.35        19.75 o                         
  -1   1  11        743.05        453.61        16.09 o                         
   1   1  11       1660.56       1418.32        43.38 o                         
   3   1  11       1446.57       1372.19        48.44 o                         
   5   1  11        903.50        708.87        27.77 o                         
   7   1  11        203.32        194.41        11.53 o                         
   9   1  11          1.31         23.31         7.34 o                         
  11   1  11         13.12          1.78         8.10 o                         
  13   1  11         27.74         41.28        12.71 o                         
  15   1  11          9.70         24.56         7.98 o                         
 -20   2  11          0.35          2.60         7.47 o                         
 -18   2  11         12.74         16.93         8.58 o                         
 -16   2  11         58.09         42.81         7.15 o                         
 -14   2  11        102.04         84.69         7.00 o                         
 -12   2  11        295.90        336.71        13.49 o                         
 -10   2  11        188.90        181.21         8.44 o                         
  -8   2  11          0.00         -1.52         3.79 o                         
  -6   2  11        383.62        468.73        14.29 o                         
  -4   2  11       1267.06       1168.58        33.30 o                         
  -2   2  11       1642.29       1195.77        36.41 o                         
   0   2  11        655.75        495.92        15.57 o                         
   2   2  11        126.87        143.67         7.40 o                         
   4   2  11          0.10         17.97        10.82 o                         
   6   2  11         39.27         63.08         7.70 o                         
   8   2  11         61.28         58.06         8.62 o                         
  10   2  11         37.28         51.42        22.28 o                         
  12   2  11          2.65        -10.59        10.59 o                         
 -17   3  11         25.12         17.78         7.85 o                         
 -15   3  11         25.46         14.06         6.81 o                         
 -13   3  11         55.00         48.42         7.70 o                         
 -11   3  11         13.38         15.93         7.05 o                         
  -9   3  11          2.73         -0.94         6.54 o                         
  -7   3  11         28.91         57.36         7.29 o                         
  -5   3  11         22.57         55.30         7.06 o                         
  -3   3  11          0.92         -1.48         5.76 o                         
  -1   3  11          7.04         14.10         6.04 o                         
   1   3  11         20.87         26.37         6.43 o                         
   3   3  11         26.74         36.50         7.22 o                         
   5   3  11         27.32          5.45         7.14 o                         
   7   3  11          3.35         -9.84         9.84 o                         
   9   3  11          9.52         -4.46        12.52 o                         
 -12   4  11         48.74         22.65         9.71 o                         
 -10   4  11         55.28         30.80        11.38 o                         
  -8   4  11         21.66         12.43         8.37 o                         
  -6   4  11          1.59         -7.79         8.28 o                         
  -4   4  11         33.48         35.38        10.99 o                         
  -2   4  11         75.72         81.37        15.25 o                         
   0   4  11         35.19         19.26         8.18 o                         
   2   4  11          1.00         -0.80         7.86 o                         
   4   4  11         18.18         -9.46         9.46 o                         
 -22   0  12          0.02         -0.17        14.08 o                         
 -20   0  12          9.44         20.18        14.08 o                         
 -18   0  12         98.81        132.23        23.14 o                         
 -16   0  12        337.34        267.14        20.37 o                         
 -14   0  12        423.09        467.99        30.99 o                         
 -12   0  12         67.06         68.40        12.12 o                         
 -10   0  12         38.19         48.59        13.04 o                         
  -8   0  12         24.37         50.77         8.95 o                         
  -6   0  12         70.10         62.97        13.54 o                         
  -4   0  12          2.63          4.29         9.95 o                         
  -2   0  12          8.87         -4.53        10.04 o                         
   0   0  12       1588.30       1493.59        69.69 o                         
   2   0  12       4331.55       4355.50       224.46 o                         
   4   0  12        926.49        825.97        46.05 o                         
   6   0  12          0.55          6.03         7.51 o                         
   8   0  12        311.90        270.03        36.08 o                         
  10   0  12        162.31        227.11        30.52 o                         
  12   0  12          5.48         16.20        13.07 o                         
  14   0  12          0.22         10.33        11.89 o                         
 -23   1  12          0.98         -3.72        10.70 o                         
 -21   1  12          0.13          2.50        10.90 o                         
 -19   1  12         11.02         10.35         8.91 o                         
 -17   1  12          6.93         23.32         9.07 o                         
 -15   1  12          9.56          6.79         6.67 o                         
 -13   1  12        425.84        392.70        15.38 o                         
 -11   1  12        904.05        852.94        26.57 o                         
  -9   1  12          0.17          7.58         4.27 o                         
  -7   1  12        361.83        360.89        12.12 o                         
  -5   1  12         92.26        137.32         7.21 o                         
  -3   1  12       1757.56       1838.14        57.88 o                         
  -1   1  12       1770.28       1813.63        59.98 o                         
   1   1  12          0.18         -3.20         4.91 o                         
   3   1  12        143.44        140.02         8.41 o                         
   5   1  12         72.01         53.03         7.66 o                         
   7   1  12        147.83        153.82        10.98 o                         
   9   1  12        180.91        217.26        24.07 o                         
  11   1  12         16.50         27.09         7.94 o                         
  13   1  12         13.79         28.06        10.67 o                         
 -20   2  12         16.02         14.59         7.50 o                         
 -18   2  12         51.34         48.84         8.90 o                         
 -16   2  12          4.30          5.74         6.72 o                         
 -14   2  12        123.45        157.30        10.93 o                         
 -12   2  12        330.18        341.49        12.70 o                         
 -10   2  12         99.56         94.34         6.71 o                         
  -8   2  12          3.63          7.82         4.78 o                         
  -6   2  12         18.40         32.03         4.82 o                         
  -4   2  12        234.61        202.84         8.53 o                         
  -2   2  12        276.82        299.41        13.58 o                         
   0   2  12         70.51         51.13         4.98 o                         
   2   2  12        141.32        168.85         9.13 o                         
   4   2  12        434.53        386.78        15.69 o                         
   6   2  12        158.70        203.99        15.91 o                         
   8   2  12         13.51         31.31        11.17 o                         
  10   2  12         17.58         31.61        10.78 o                         
  12   2  12         10.55          4.22        10.09 o                         
 -17   3  12         18.62          5.30         7.70 o                         
 -15   3  12         21.62          5.31         7.66 o                         
 -13   3  12         37.54         35.98         7.42 o                         
 -11   3  12         31.54         20.09         7.09 o                         
  -9   3  12         12.19         19.37         6.83 o                         
  -7   3  12        113.05         91.22         8.52 o                         
  -5   3  12         18.09         19.99         6.51 o                         
  -3   3  12          7.95          6.38         6.22 o                         
  -1   3  12         13.86         13.82         8.66 o                         
   1   3  12          1.31         -6.22         6.22 o                         
   3   3  12         10.14         -0.63         6.71 o                         
   5   3  12         29.32          7.36         6.74 o                         
   7   3  12          2.68         -9.40         9.40 o                         
   9   3  12         10.10          1.20         7.76 o                         
 -12   4  12          4.94         -9.58         9.58 o                         
 -10   4  12          1.39         -4.72         8.25 o                         
  -8   4  12          3.24          3.24         7.55 o                         
  -6   4  12         76.06         41.23        12.04 o                         
  -4   4  12        124.53         95.24        21.09 o                         
  -2   4  12         48.48         32.05        10.79 o                         
   0   4  12          9.74         -8.76         8.76 o                         
   2   4  12          1.30         -7.83         7.83 o                         
   4   4  12          6.00        -11.75        36.97 o                         
 -21   1  13         15.37          6.91         9.37 o                         
 -19   1  13         33.50         48.08         9.56 o                         
 -17   1  13         10.55          8.38         8.75 o                         
 -15   1  13         62.21         72.17         8.97 o                         
 -13   1  13        282.78        264.80        11.83 o                         
 -11   1  13        816.98        754.17        27.81 o                         
  -9   1  13       1502.39       1534.51        48.66 o                         
  -7   1  13        813.15        790.17        25.28 o                         
  -5   1  13         31.90         26.96         4.92 o                         
  -3   1  13        225.04        271.81        11.43 o                         
  -1   1  13       1772.31       1601.04        53.53 o                         
   1   1  13       1763.46       1527.50        48.84 o                         
   3   1  13        296.61        351.59        15.02 o                         
   5   1  13         22.19         31.85         7.09 o                         
   7   1  13         26.75         61.34        10.09 o                         
   9   1  13         65.18         73.85         9.22 o                         
  11   1  13         43.50         60.12         8.64 o                         
  13   1  13         10.65         22.07         7.70 o                         
 -20   2  13         15.00          9.55         9.70 o                         
 -18   2  13         47.62         26.05         8.19 o                         
 -16   2  13         89.22         61.24         9.17 o                         
 -14   2  13        100.73         85.01         9.55 o                         
 -12   2  13         61.24         64.37         7.18 o                         
 -10   2  13          0.46         -5.17         5.17 o                         
  -8   2  13        269.83        226.62         9.39 o                         
  -6   2  13        523.65        533.57        17.08 o                         
  -4   2  13        680.13        633.21        19.41 o                         
  -2   2  13        357.80        305.32        11.14 o                         
   0   2  13         27.57         44.21         5.98 o                         
   2   2  13         44.10         25.29         7.05 o                         
   4   2  13        118.94        153.84        14.91 o                         
   6   2  13         53.01         77.86        10.00 o                         
   8   2  13         19.32         28.85         9.11 o                         
  10   2  13          0.32         18.47        11.85 o                         
 -17   3  13          8.39         -4.78         8.83 o                         
 -15   3  13          3.01         -6.70         7.68 o                         
 -13   3  13          4.78         -4.73         7.01 o                         
 -11   3  13          0.01         -7.06         7.06 o                         
  -9   3  13         16.56         13.19         6.68 o                         
  -7   3  13          3.34         16.83         7.36 o                         
  -5   3  13          3.44          4.72         6.63 o                         
  -3   3  13         50.84         57.85         7.05 o                         
  -1   3  13         68.62         55.75         7.84 o                         
   1   3  13         60.89         51.28         7.45 o                         
   3   3  13         19.57         20.03         6.79 o                         
   5   3  13          5.43         -6.85         8.33 o                         
   7   3  13          0.54          0.14        11.33 o                         
 -10   4  13          0.95        -10.19        10.19 o                         
  -8   4  13         19.26         21.50         8.43 o                         
  -6   4  13         63.87         39.53         8.42 o                         
  -4   4  13         59.38         59.83        11.67 o                         
  -2   4  13         13.61         11.45        15.62 o                         
   0   4  13          7.62        -13.26        13.26 o                         
   2   4  13         42.51          5.64        24.54 o                         
 -22   0  14          2.13         11.74        17.02 o                         
 -20   0  14         31.91         47.53        19.95 o                         
 -18   0  14        230.04        192.93        38.28 o                         
 -16   0  14        290.79        241.94        19.90 o                         
 -14   0  14        845.96        827.82        52.03 o                         
 -12   0  14       2378.87       2359.96       122.92 o                         
 -10   0  14        699.17        796.15        44.83 o                         
  -8   0  14          0.63         -8.78         8.78 o                         
  -6   0  14       1340.49       1362.57        72.23 o                         
  -4   0  14       3635.24       3602.89       185.58 o                         
  -2   0  14       1472.78       1534.09        80.82 o                         
   0   0  14       1667.91       1562.75        82.63 o                         
   2   0  14        354.31        317.37        20.66 o                         
   4   0  14         73.69         90.94        10.62 o                         
   6   0  14        369.49        368.36        38.69 o                         
   8   0  14         22.43          5.99        10.85 o                         
  10   0  14          7.61          8.31        11.70 o                         
  12   0  14          5.91          6.06        10.50 o                         
 -21   1  14         13.11         22.26         7.97 o                         
 -19   1  14         16.43         31.16         9.04 o                         
 -17   1  14         46.11         40.26         9.09 o                         
 -15   1  14         24.56         21.70         8.84 o                         
 -13   1  14        125.79        147.07        10.31 o                         
 -11   1  14        332.62        373.11        17.14 o                         
  -9   1  14        658.61        595.57        21.84 o                         
  -7   1  14       1258.29       1266.26        38.88 o                         
  -5   1  14       1747.75       1719.65        52.32 o                         
  -3   1  14        494.63        432.46        15.83 o                         
  -1   1  14         73.60        113.29         7.69 o                         
   1   1  14        144.79        128.91         8.40 o                         
   3   1  14         22.09          9.75         7.89 o                         
   5   1  14          6.09         11.73         8.39 o                         
   7   1  14         11.38         22.95         9.73 o                         
   9   1  14         16.10         16.65         9.67 o                         
  11   1  14          0.59         11.86        10.73 o                         
 -20   2  14          1.44          8.07         7.89 o                         
 -18   2  14          1.30          1.51         9.29 o                         
 -16   2  14          7.40          2.39         8.62 o                         
 -14   2  14         33.31         31.76         7.35 o                         
 -12   2  14         23.85         17.50         6.60 o                         
 -10   2  14        139.13         87.51         7.14 o                         
  -8   2  14         76.85         38.79         5.43 o                         
  -6   2  14         24.59         42.06         6.03 o                         
  -4   2  14        118.67        122.37         8.71 o                         
  -2   2  14        140.11        166.45         8.84 o                         
   0   2  14          0.62         -3.40         6.10 o                         
   2   2  14         90.29        102.68         9.89 o                         
   4   2  14        154.98        142.67        11.09 o                         
   6   2  14        136.30        145.50        19.68 o                         
   8   2  14         78.04        108.17        21.11 o                         
  10   2  14         32.51         53.90        13.89 o                         
 -17   3  14          1.77         -1.35        12.64 o                         
 -15   3  14          1.36         -7.65         7.65 o                         
 -13   3  14          2.19         -5.60         7.20 o                         
 -11   3  14          2.79         -1.56         6.85 o                         
  -9   3  14         42.95         36.42         7.83 o                         
  -7   3  14         25.18         19.23         7.63 o                         
  -5   3  14          2.09          7.06         6.72 o                         
  -3   3  14          2.62          3.50         6.34 o                         
  -1   3  14          5.71          1.09         6.82 o                         
   1   3  14         64.87         56.21         7.43 o                         
   3   3  14        158.34        155.26        12.90 o                         
   5   3  14         63.44         52.30        18.63 o                         
   7   3  14          0.84         -8.15         8.15 o                         
 -10   4  14          6.01         18.73        22.54 o                         
  -8   4  14         39.96         33.29         8.86 o                         
  -6   4  14         54.68         41.05         7.64 o                         
  -4   4  14         18.50         11.70        10.09 o                         
  -2   4  14          3.33         -6.78         6.78 o                         
 -21   1  15          8.18         23.34         8.97 o                         
 -19   1  15          9.47          8.35         9.50 o                         
 -17   1  15          0.08          9.77         8.76 o                         
 -15   1  15        101.68        129.47        14.49 o                         
 -13   1  15        264.90        242.26        17.79 o                         
 -11   1  15        196.44        209.93        12.33 o                         
  -9   1  15        149.45        187.81        11.03 o                         
  -7   1  15         23.73         15.60         7.59 o                         
  -5   1  15        525.01        468.75        17.54 o                         
  -3   1  15        558.55        768.37        27.34 o                         
  -1   1  15        304.49        427.40        19.40 o                         
   1   1  15         50.17         42.99         6.88 o                         
   3   1  15         80.57         63.77         8.05 o                         
   5   1  15        148.23        128.80        17.20 o                         
   7   1  15         58.97         65.26        15.28 o                         
   9   1  15         21.06         28.59        16.09 o                         
  11   1  15          7.82         23.84        12.40 o                         
 -20   2  15          5.90          5.59         9.90 o                         
 -18   2  15         22.63          9.81        10.96 o                         
 -16   2  15         30.49         14.45         7.74 o                         
 -14   2  15         27.15         19.86         7.17 o                         
 -12   2  15          0.01         -3.66         8.65 o                         
 -10   2  15         53.43          8.32         5.98 o                         
  -8   2  15        135.78        151.28         8.57 o                         
  -6   2  15         65.75        108.76         9.93 o                         
  -4   2  15         13.29         16.46         5.88 o                         
  -2   2  15        136.14        142.87        10.26 o                         
   0   2  15        185.07        229.28        19.09 o                         
   2   2  15        101.89        128.75        13.73 o                         
   4   2  15          4.80          5.42         8.36 o                         
   6   2  15         12.48          8.05         8.27 o                         
   8   2  15         22.05         24.80        10.99 o                         
 -17   3  15          0.17         39.81        46.65 o                         
 -15   3  15          2.90         30.54        17.39 o                         
 -13   3  15         11.97         17.31         7.82 o                         
 -11   3  15         13.77          5.65         7.00 o                         
  -9   3  15         10.31          6.87         7.41 o                         
  -7   3  15          2.44          3.97         6.82 o                         
  -5   3  15         16.32          6.15         6.81 o                         
  -3   3  15         59.26         28.54         6.90 o                         
  -1   3  15        119.60         80.49         8.33 o                         
   1   3  15        140.74        131.24        15.99 o                         
   3   3  15         65.97        102.48        16.85 o                         
   5   3  15          8.92         -2.64        10.77 o                         
  -6   4  15         30.77         12.62        26.41 o                         
  -4   4  15         12.95        -21.49        39.32 o                         
 -22   0  16          4.66         20.54        15.84 o                         
 -20   0  16         95.88         42.04        13.53 o                         
 -18   0  16        297.72        333.01        54.56 o                         
 -16   0  16        330.34        359.93        26.69 o                         
 -14   0  16        761.77        740.47        47.75 o                         
 -12   0  16        421.32        395.45        36.82 o                         
 -10   0  16        309.83        423.64        37.61 o                         
  -8   0  16       1744.54       1708.46        90.55 o                         
  -6   0  16       1193.41        976.34        53.54 o                         
  -4   0  16        263.32        220.31        17.46 o                         
  -2   0  16          2.62          7.24        11.04 o                         
   0   0  16          7.16         -0.07        15.84 o                         
   2   0  16         58.89         79.73        19.39 o                         
   4   0  16        306.78        370.68        33.84 o                         
   6   0  16        132.03        150.77        33.74 o                         
   8   0  16          0.49          5.20        11.55 o                         
  10   0  16         17.43         25.90        10.44 o                         
 -21   1  16         24.17         30.38        12.20 o                         
 -19   1  16         54.93         81.88        15.00 o                         
 -17   1  16         29.22         41.55        12.23 o                         
 -15   1  16         35.04         62.38        10.19 o                         
 -13   1  16        189.88        235.76        14.08 o                         
 -11   1  16        361.08        376.86        19.08 o                         
  -9   1  16        209.72        269.37        16.00 o                         
  -7   1  16         56.07         53.12         7.71 o                         
  -5   1  16         11.45         17.58         7.04 o                         
  -3   1  16          5.82         10.02         7.52 o                         
  -1   1  16          5.43          1.39         6.09 o                         
   1   1  16         18.96         43.61         7.52 o                         
   3   1  16          9.94          2.72         7.30 o                         
   5   1  16          2.06         11.35        10.11 o                         
   7   1  16          0.55          1.12         9.45 o                         
   9   1  16          4.06         14.61         9.40 o                         
 -20   2  16          0.16          3.52        22.89 o                         
 -18   2  16          0.82         -7.45        10.48 o                         
 -16   2  16          0.02         -7.77         9.35 o                         
 -14   2  16         17.78         28.20         7.92 o                         
 -12   2  16         52.36         69.59        10.01 o                         
 -10   2  16         82.60         61.40         7.62 o                         
  -8   2  16        156.73        186.35        10.74 o                         
  -6   2  16        453.57        445.29        25.82 o                         
  -4   2  16        545.26        598.23        23.97 o                         
  -2   2  16         58.68         80.89         9.05 o                         
   0   2  16        244.69        223.31        19.38 o                         
   2   2  16        354.83        339.20        30.50 o                         
   4   2  16        158.18        162.75        22.28 o                         
   6   2  16         72.70         61.89        11.03 o                         
   8   2  16         17.88         51.47        13.98 o                         
 -15   3  16          3.06          3.76         7.48 o                         
 -11   3  16         72.84         68.80        13.00 o                         
  -9   3  16         89.23         55.15         8.67 o                         
  -7   3  16          9.60          1.41         7.09 o                         
  -5   3  16         51.61         54.01         8.28 o                         
  -3   3  16        227.35        184.54        16.31 o                         
  -1   3  16        278.05        306.60        32.66 o                         
   1   3  16        203.15        234.73        16.47 o                         
   3   3  16         37.29         24.43        10.32 o                         
 -21   1  17          9.61         19.90        10.58 o                         
 -19   1  17          1.44         20.38        12.20 o                         
 -17   1  17          4.69          6.14        11.63 o                         
 -15   1  17         55.68         45.06         9.70 o                         
 -13   1  17         74.60         59.57         9.08 o                         
 -11   1  17          0.09          0.05         9.97 o                         
  -9   1  17         44.59         39.24        10.20 o                         
  -7   1  17         72.84         71.55         8.92 o                         
  -5   1  17         58.90         76.59         9.01 o                         
  -3   1  17          3.46         17.91         6.85 o                         
  -1   1  17         22.54         21.37         7.30 o                         
   1   1  17          9.72         12.68         8.01 o                         
   3   1  17          3.95         -0.45         7.62 o                         
   5   1  17         22.55         44.34        11.44 o                         
   7   1  17          9.64         17.01         9.62 o                         
 -18   2  17          7.72         14.66        13.70 o                         
 -16   2  17          8.09          7.20        11.12 o                         
 -14   2  17          0.27         -1.97        10.10 o                         
 -12   2  17          2.17          5.28         6.72 o                         
 -10   2  17          0.72         -3.16         6.87 o                         
  -8   2  17         83.25         86.68         8.39 o                         
  -6   2  17        182.77        239.55        18.49 o                         
  -4   2  17        166.00        178.16        11.74 o                         
  -2   2  17         20.15         18.82         7.56 o                         
   0   2  17         22.03         20.86         7.81 o                         
   2   2  17         23.23         29.38        10.16 o                         
   4   2  17         13.07          4.76         9.48 o                         
   6   2  17          2.78          2.04        15.25 o                         
 -15   3  17         24.39         61.12        27.58 o                         
 -13   3  17         57.68         56.92        13.11 o                         
 -11   3  17         43.21         35.13         8.77 o                         
  -9   3  17          6.04         -7.21         7.98 o                         
  -7   3  17         11.21          9.86         7.69 o                         
  -5   3  17        140.72        107.47        13.73 o                         
  -3   3  17        235.84        198.44        13.00 o                         
  -1   3  17        156.31        136.39        18.45 o                         
   1   3  17         52.65         43.88         9.69 o                         
 -20   0  18         13.07         20.51        11.70 o                         
 -18   0  18         12.33         13.92        10.37 o                         
 -16   0  18          5.49         -0.22        16.47 o                         
 -14   0  18         24.12          6.56        16.20 o                         
 -12   0  18          4.09         18.33        53.98 o                         
 -10   0  18         64.51        113.67        16.09 o                         
  -8   0  18        356.74        379.46        26.57 o                         
  -6   0  18        153.54        153.75        16.42 o                         
  -4   0  18         22.35         29.86        21.84 o                         
  -2   0  18        251.73        252.55        40.58 o                         
   0   0  18       1018.43       1021.34        79.59 o                         
   2   0  18        808.94        919.88       106.81 o                         
   4   0  18        162.46        195.41        23.88 o                         
   6   0  18          5.37         21.13        13.51 o                         
   8   0  18         70.32         51.64        21.71 o                         
 -19   1  18         12.15         26.95        10.75 o                         
 -17   1  18          5.37          3.24        10.85 o                         
 -15   1  18          6.24          5.03         9.36 o                         
 -13   1  18         47.96         67.68        10.42 o                         
 -11   1  18          0.91         -1.90        10.95 o                         
  -9   1  18         62.20         79.04        12.04 o                         
  -7   1  18         27.96         39.86         9.17 o                         
  -5   1  18         13.19         16.51         8.96 o                         
  -3   1  18        224.22        241.90        17.42 o                         
  -1   1  18         36.19         34.51         8.90 o                         
   1   1  18         33.90         18.57         8.26 o                         
   3   1  18         91.03         71.91        10.30 o                         
   5   1  18         66.61         99.96        13.38 o                         
   7   1  18         42.51         77.02        17.28 o                         
 -18   2  18         21.58         28.63        12.88 o                         
 -16   2  18          0.77         -1.61        10.58 o                         
 -14   2  18         72.34         89.55        12.31 o                         
 -12   2  18        233.88        204.00        16.09 o                         
 -10   2  18        413.44        455.91        19.13 o                         
  -8   2  18        360.81        442.48        34.91 o                         
  -6   2  18         85.83        100.10        12.24 o                         
  -4   2  18          0.68          0.32         7.44 o                         
  -2   2  18        126.85        169.47        24.97 o                         
   0   2  18        150.86        146.13        16.02 o                         
   2   2  18         34.47         27.19         9.67 o                         
   4   2  18          4.58          7.29         9.06 o                         
 -13   3  18         69.23        100.37        18.90 o                         
 -11   3  18         26.63         19.24         9.69 o                         
  -9   3  18         15.54         19.76         8.53 o                         
  -7   3  18        159.38        143.99        11.18 o                         
  -5   3  18        251.31        262.70        20.10 o                         
  -3   3  18        134.30        139.70        16.53 o                         
  -1   3  18         43.19         34.68         9.97 o                         
 -19   1  19          2.83         32.31        13.21 o                         
 -17   1  19          5.17          6.93        10.85 o                         
 -15   1  19          4.68          8.58        10.70 o                         
 -13   1  19         12.49         13.22        10.69 o                         
 -11   1  19          3.11          4.45        11.52 o                         
  -9   1  19          0.73        -10.59        10.59 o                         
  -7   1  19          2.97         -4.23         9.66 o                         
  -5   1  19         33.22         29.40        11.01 o                         
  -3   1  19         78.95         73.51        12.17 o                         
  -1   1  19         21.99         29.85        16.26 o                         
   1   1  19          4.12         21.65         8.10 o                         
   3   1  19          4.61         24.79         8.38 o                         
   5   1  19         31.79         56.22        17.70 o                         
 -16   2  19          1.76          6.66         9.36 o                         
 -14   2  19         10.04         17.05        10.11 o                         
 -12   2  19         17.84         20.36         8.29 o                         
 -10   2  19         23.00         30.56        11.50 o                         
  -8   2  19          2.22         21.68         8.78 o                         
  -6   2  19          7.44          6.78         8.70 o                         
  -4   2  19         14.73         28.72         8.70 o                         
  -2   2  19          6.82          7.08         7.93 o                         
   0   2  19          0.83          3.91         7.86 o                         
   2   2  19         11.20         23.47        10.06 o                         
 -11   3  19          0.09         10.08        15.76 o                         
  -9   3  19         31.26         29.74         8.33 o                         
  -7   3  19         68.94         70.11        11.20 o                         
  -5   3  19         57.53         71.26         9.40 o                         
  -3   3  19         22.08         17.22        10.64 o                         
 -18   0  20          0.45         26.69        15.19 o                         
 -16   0  20          0.11          1.27        17.96 o                         
 -14   0  20         86.33         95.79        22.13 o                         
 -12   0  20        158.29        147.01        25.04 o                         
 -10   0  20         74.47         65.45        14.77 o                         
  -8   0  20          1.63         22.27        14.45 o                         
  -6   0  20        562.53        533.42        37.64 o                         
  -4   0  20        940.80        847.12        66.38 o                         
  -2   0  20        623.79        673.70        75.70 o                         
   0   0  20        251.77        292.17        71.01 o                         
   2   0  20         20.30         30.02        36.68 o                         
   4   0  20         34.64         87.70        35.21 o                         
 -19   1  20         12.34        -11.15        27.58 o                         
 -17   1  20          1.62         15.46        10.27 o                         
 -15   1  20          8.49         26.38        12.36 o                         
 -13   1  20         19.16         34.19        11.21 o                         
 -11   1  20         45.01         32.55        11.82 o                         
  -9   1  20        102.10         99.99        13.44 o                         
  -7   1  20        132.44        130.65        13.35 o                         
  -5   1  20         71.88        111.57        14.04 o                         
  -3   1  20         14.37         -2.15        15.25 o                         
  -1   1  20        167.11        179.43        27.70 o                         
   1   1  20        133.60        175.46        15.73 o                         
   3   1  20         29.38         29.19         7.92 o                         
 -16   2  20         16.00         13.37        10.43 o                         
 -14   2  20         65.66         74.45        15.60 o                         
 -12   2  20         80.95        102.01        12.28 o                         
 -10   2  20         67.07         89.51        26.94 o                         
  -8   2  20         48.62         32.02        12.06 o                         
  -6   2  20         12.35         13.99         8.85 o                         
  -4   2  20          8.24         12.01         7.90 o                         
  -2   2  20         43.56         34.62         7.98 o                         
   0   2  20         27.66         22.40         7.53 o                         
 -17   1  21          8.33         66.50        33.79 o                         
 -15   1  21          5.03         16.88        12.34 o                         
 -13   1  21          2.95         24.45        10.59 o                         
 -11   1  21          5.32        -10.03        10.55 o                         
  -9   1  21         88.26        101.69        15.33 o                         
  -7   1  21        139.12        203.19        17.91 o                         
  -5   1  21        118.27        154.22        24.36 o                         
  -3   1  21         50.89         95.19        22.36 o                         
  -1   1  21          0.09         20.62        10.82 o                         
   1   1  21         16.28         40.21        14.04 o                         
 -14   2  21          2.82         23.56        10.59 o                         
 -12   2  21         11.92         50.53        11.08 o                         
 -10   2  21         19.03         32.77        13.37 o                         
  -8   2  21         10.23         28.87        13.75 o                         
  -6   2  21          0.00          3.83        12.13 o                         
  -4   2  21         11.41         13.19         6.68 o                         
  -2   2  21         27.66         53.94         9.35 o                         
 -16   0  22         99.95        104.07        20.05 o                         
 -14   0  22        143.80        167.75        24.80 o                         
 -12   0  22          6.60         -2.49        19.07 o                         
 -10   0  22         92.26        100.18        15.49 o                         
  -8   0  22        229.15        268.16        23.42 o                         
  -6   0  22        207.07        220.67        33.16 o                         
  -4   0  22        103.63         86.78        17.04 o                         
  -2   0  22         59.15         58.10        21.13 o                         
   0   0  22         22.54         12.91        15.84 o                         
 -15   1  22         47.38         42.72        11.51 o                         
 -13   1  22        105.18         93.74        11.99 o                         
 -11   1  22         94.90        148.08        14.11 o                         
  -9   1  22         16.37         34.99        14.32 o                         
  -7   1  22          0.08          5.05        10.75 o                         
  -5   1  22          0.25          8.76        12.08 o                         
  -3   1  22         10.98         21.87        11.72 o                         
  -1   1  22          9.50         31.00        14.88 o                         
 -10   2  22         16.93         13.11        11.99 o                         
  -8   2  22          0.25          8.80        11.83 o                         
  -6   2  22         13.89         25.35        17.40 o                         
 -13   1  23         12.79         36.41        10.04 o                         
 -11   1  23         38.04         82.16        12.38 o                         
  -9   1  23         88.37        184.39        16.58 o                         
  -7   1  23         85.65        118.85        26.01 o                         
  -5   1  23         33.27         29.22        10.44 o                         
  -3   1  23          0.14         19.67        10.44 o                         
 -12   0  24          6.37         41.08        28.17 o                         
 -10   0  24         19.41         31.92        10.09 o                         
  -8   0  24         90.98         65.48        14.51 o                         
  -6   0  24         63.86         51.93        13.79 o                         
                                                                                
