# Supplementary material for: Disordered sodium alkoxides from powder data: crystal structures of sodium ethoxide, propoxide, butoxide and pentoxide, and some of their solvates
Source: Acta Crystallogr B Struct Sci Cryst Eng Mater. 2021 Jan 21;77(Pt 1):68–82. doi: 10.1107/S205252062001584X (PMC7941280; doi:10.1107/S205252062001584X)
Supplement: Supplementary file 9 [file b-77-00068-NaOtAm_HOtAmsup9.hkl]

data_NaOtAm_HOtAm                                                               
_shelx_title ' lt19_4_0ma_a.res in P2(1)/c'                                     
_shelx_refln_list_code          4                                               
_shelx_F_calc_maximum       87.89                                               
_exptl_crystal_F_000       440.00                                               
_reflns_d_resolution_high  0.9968                                               
                                                                                
loop_                                                                           
 _space_group_symop_operation_xyz                                               
 'x, y, z'                                                                      
 '-x, y+1/2, -z+1/2'                                                            
 '-x, -y, -z'                                                                   
 'x, -y-1/2, z-1/2'                                                             
                                                                                
_cell_length_a    10.1260                                                       
_cell_length_b     6.0299                                                       
_cell_length_c    20.6944                                                       
_cell_angle_alpha  90.000                                                       
_cell_angle_beta  104.161                                                       
_cell_angle_gamma  90.000                                                       
                                                                                
_shelx_F_squared_multiplier     1.000                                           
                                                                                
loop_                                                                           
 _refln_index_h                                                                 
 _refln_index_k                                                                 
 _refln_index_l                                                                 
 _refln_F_squared_calc                                                          
 _refln_F_squared_meas                                                          
 _refln_F_squared_sigma                                                         
 _refln_observed_status                                                         
   1   0   0       4300.13       1440.77       100.37 o                         
   2   0   0       7723.81       6889.65       243.74 o                         
   3   0   0         35.37         33.17         6.35 o                         
   4   0   0       1770.01       1854.18        68.02 o                         
   6   0   0         23.28         10.06        11.88 o                         
   7   0   0         28.26         18.38        19.85 o                         
   8   0   0        241.41        235.61        34.38 o                         
   9   0   0        483.53        460.03        72.07 o                         
   1   1   0       3456.70       3549.15       100.41 o                         
   2   1   0        517.33        515.09        13.04 o                         
   3   1   0       1929.65       1982.83        86.56 o                         
   4   1   0       2323.81       2429.41       103.01 o                         
   5   1   0       1624.31        681.28        76.32 o                         
   6   1   0        710.21        344.26        64.06 o                         
   7   1   0         21.95         24.10        13.66 o                         
   8   1   0        152.36        154.75        19.60 o                         
   9   1   0          7.41         22.81        17.07 o                         
   0   2   0       2010.93       2306.48       116.01 o                         
   2   2   0        883.69        917.77        31.98 o                         
   3   2   0         66.24         77.89        13.63 o                         
   5   2   0         58.07         53.37         6.66 o                         
   6   2   0         42.83         55.72        25.49 o                         
   7   2   0        299.87        306.08        16.45 o                         
   8   2   0        252.48        275.90        22.88 o                         
   9   2   0          6.34         25.24        12.82 o                         
   2   3   0       3278.42       3798.38       119.98 o                         
   4   3   0          1.87          6.54         7.59 o                         
   5   3   0          0.14          0.27         7.42 o                         
   6   3   0         28.07         15.75         9.69 o                         
   7   3   0         51.73         43.77         9.81 o                         
   8   3   0        118.88        100.44        13.97 o                         
   1   4   0         36.66         30.38         8.25 o                         
   4   4   0         27.68         35.28         9.96 o                         
   5   4   0         59.37         55.16        10.59 o                         
   6   4   0        283.93        233.78        40.35 o                         
   7   4   0        210.36        212.91        16.77 o                         
   2   5   0        110.57        127.70        21.92 o                         
   3   5   0         49.51         54.96         9.37 o                         
   4   5   0        174.63        185.44        15.82 o                         
   5   5   0        203.35        158.62        14.84 o                         
  -9   1   1         75.77         85.48        19.19 o                         
  -8   1   1        106.78         96.64        16.42 o                         
  -7   1   1          5.54          1.09        10.04 o                         
  -6   1   1         59.54         70.58         8.53 o                         
  -2   1   1        884.06        925.38        23.90 o                         
   0   1   1        163.94        201.92         5.20 o                         
   1   1   1       6268.47       6482.08       180.92 o                         
   3   1   1       1501.81       1838.19        69.38 o                         
   5   1   1       1191.47       1305.32        32.41 o                         
   6   1   1          5.51         -1.88        11.72 o                         
   7   1   1         46.28         54.74        16.27 o                         
   8   1   1          1.31          7.53        15.11 o                         
   9   1   1        193.77        214.80        21.39 o                         
  -9   2   1          7.06          6.86        12.64 o                         
  -8   2   1         55.44         64.43        14.45 o                         
  -7   2   1         21.78         28.72        14.89 o                         
  -6   2   1          0.01         -4.27         6.84 o                         
  -4   2   1         25.71         31.00        18.32 o                         
  -2   2   1        105.31         83.90         7.04 o                         
   0   2   1       1913.48       1963.64        48.95 o                         
   4   2   1        187.22        206.65        15.40 o                         
   5   2   1          0.37          4.55         6.17 o                         
   6   2   1         27.04         15.98         8.66 o                         
   7   2   1        411.07        429.73        24.66 o                         
   8   2   1         95.64        117.36        19.18 o                         
   9   2   1         42.74         52.77        14.20 o                         
  -8   3   1         29.49         26.20        11.64 o                         
  -7   3   1         13.40          6.71         9.19 o                         
  -6   3   1         21.93         13.05         9.06 o                         
  -5   3   1         16.41         16.78         7.66 o                         
  -4   3   1          0.06          4.75         5.98 o                         
  -2   3   1         37.77         45.37         5.11 o                         
   0   3   1          6.35          4.66         4.93 o                         
   1   3   1       1288.03       1428.42        37.05 o                         
   2   3   1          0.94          3.97        12.02 o                         
   4   3   1         22.50         35.19         7.51 o                         
   5   3   1          5.87         -1.01         7.37 o                         
   6   3   1         68.26         71.61        11.38 o                         
   7   3   1          2.29         -9.97         9.97 o                         
   8   3   1         20.53         12.81        11.35 o                         
  -7   4   1          6.08         24.29        37.49 o                         
  -6   4   1        143.37        137.44        12.46 o                         
  -5   4   1         13.75          8.08         8.51 o                         
  -4   4   1        112.82        127.64         9.76 o                         
  -2   4   1          0.87         14.80         6.32 o                         
  -1   4   1          0.76          4.68         7.23 o                         
   1   4   1          8.56         15.56         7.44 o                         
   2   4   1        211.16        249.18        13.18 o                         
   3   4   1        111.93        128.59        70.27 o                         
   4   4   1         15.31         21.64        11.79 o                         
   5   4   1          7.25          9.65         9.30 o                         
   6   4   1         29.07         20.82        12.02 o                         
   7   4   1        170.46        144.37        14.28 o                         
  -5   5   1        111.87         89.02        13.25 o                         
  -4   5   1         46.48         64.49        11.20 o                         
  -3   5   1         52.51         46.48         9.22 o                         
  -2   5   1         46.72         53.09        19.42 o                         
   2   5   1        111.14        136.14        16.96 o                         
   3   5   1         85.35        113.70        13.59 o                         
   4   5   1         66.15         73.15        12.62 o                         
   5   5   1          1.07         17.43        14.34 o                         
 -10   0   2         16.96         26.50        15.99 o                         
  -9   0   2         77.11        102.40        23.33 o                         
  -8   0   2         10.74          7.52        20.08 o                         
  -7   0   2         44.04         48.07        19.45 o                         
  -6   0   2         58.19         74.58        15.70 o                         
  -5   0   2        180.88        138.13        15.71 o                         
  -4   0   2       1170.20       1325.80        46.32 o                         
  -2   0   2       5309.60       5750.88       171.90 o                         
  -1   0   2       2948.29       1913.07       109.09 o                         
   0   0   2       7412.19       7200.42       219.29 o                         
   1   0   2       2782.24        922.42        67.91 o                         
   3   0   2         15.80          6.66         7.53 o                         
   4   0   2       1139.88       1137.55        65.08 o                         
   6   0   2          4.29         -3.95        13.58 o                         
   7   0   2        414.73        465.45        30.90 o                         
   8   0   2        366.67        361.44        60.43 o                         
  -9   1   2        117.35        126.20        18.14 o                         
  -8   1   2         80.77         91.69        16.78 o                         
  -7   1   2        119.62        126.70        11.11 o                         
  -6   1   2        312.32        351.29        13.48 o                         
  -5   1   2        242.68        266.46         8.65 o                         
  -4   1   2       1385.55       1442.74        41.66 o                         
  -2   1   2        390.63        393.55        15.25 o                         
   0   1   2        437.26        378.60         7.72 o                         
   3   1   2        363.75        455.46        22.76 o                         
   5   1   2       2970.30       3679.93       102.50 o                         
   6   1   2        542.94        598.62        28.10 o                         
   7   1   2          8.29          0.38        15.23 o                         
   8   1   2          7.54          5.90        15.16 o                         
   9   1   2         39.95         57.45        15.76 o                         
  -9   2   2        121.16        142.33        21.13 o                         
  -8   2   2        340.46        356.42        21.84 o                         
  -7   2   2        224.64        226.10        18.21 o                         
  -6   2   2        676.79        721.85        19.54 o                         
  -5   2   2        154.97        154.83        33.96 o                         
  -4   2   2       1201.39       1328.85        27.09 o                         
  -2   2   2        977.59       1053.73        32.23 o                         
  -1   2   2       1234.71       1271.74        37.78 o                         
   0   2   2         61.14         48.72         4.28 o                         
   2   2   2        606.77        662.93        37.50 o                         
   4   2   2        162.24        180.32         9.64 o                         
   5   2   2         17.38         17.41         7.34 o                         
   6   2   2        116.40        114.78        11.46 o                         
   7   2   2        953.75        671.43       106.58 o                         
   8   2   2         53.53         45.97        16.68 o                         
   9   2   2          0.41         28.77        18.93 o                         
  -8   3   2         65.26         62.28        14.23 o                         
  -7   3   2         15.36          7.16         9.15 o                         
  -6   3   2          3.43         -0.57         8.07 o                         
  -5   3   2         79.23         97.92         9.07 o                         
  -4   3   2        146.27        151.95         8.28 o                         
  -2   3   2       1222.27       1288.09        37.67 o                         
  -1   3   2       2061.25       1969.99        75.18 o                         
   0   3   2        159.42        170.17         8.78 o                         
   2   3   2       1815.19       2052.26        46.37 o                         
   4   3   2        481.37        551.57        31.99 o                         
   5   3   2         49.28         52.31         9.84 o                         
   6   3   2          2.63         -6.38        10.01 o                         
   7   3   2         66.03         66.20        11.29 o                         
   8   3   2          0.00         -4.21        10.93 o                         
  -7   4   2        313.93        308.68        21.18 o                         
  -6   4   2         25.93         17.28         8.52 o                         
  -5   4   2         19.84         23.31         8.40 o                         
  -4   4   2        180.70        183.52        11.56 o                         
  -2   4   2        540.44        544.58        19.59 o                         
  -1   4   2         18.83         26.63         7.98 o                         
   0   4   2        146.91        149.74        15.99 o                         
   1   4   2          6.05         14.61         7.38 o                         
   2   4   2          0.66         14.62         8.00 o                         
   3   4   2        240.20        271.32        15.92 o                         
   4   4   2        449.24        433.00        49.64 o                         
   5   4   2          5.79          4.56         9.54 o                         
   6   4   2        268.56        267.35        19.23 o                         
   7   4   2        143.60        125.53        13.21 o                         
  -5   5   2         99.58         83.22        10.24 o                         
  -4   5   2        120.87        127.14        13.25 o                         
  -3   5   2         61.55         64.43        11.53 o                         
  -2   5   2         29.41         38.94        14.85 o                         
   1   5   2         34.80         47.79        35.60 o                         
   2   5   2          6.81         20.16         9.97 o                         
   3   5   2        262.34        300.67        18.80 o                         
   4   5   2        228.00        237.23        17.05 o                         
   5   5   2         53.63         32.29        11.12 o                         
  -9   1   3        123.63        135.99        16.83 o                         
  -8   1   3          4.84          1.97        11.53 o                         
  -7   1   3          1.83         15.01        38.75 o                         
  -6   1   3         27.66         34.06         6.77 o                         
  -4   1   3        296.78        324.73        14.45 o                         
  -2   1   3       2783.80       2791.10        73.49 o                         
   0   1   3        306.39        265.68         7.37 o                         
   1   1   3       3221.60       3286.13       100.34 o                         
   3   1   3         27.85         13.40         8.38 o                         
   4   1   3         10.31         19.71         7.27 o                         
   6   1   3        378.68        453.19       101.39 o                         
   7   1   3         48.57         38.11        17.15 o                         
   8   1   3        568.38        503.82        51.00 o                         
   9   1   3         86.87         92.94        16.03 o                         
  -9   2   3         67.90         45.03        16.08 o                         
  -8   2   3          0.44         -3.23        10.11 o                         
  -7   2   3          7.22         -2.99        11.91 o                         
  -6   2   3         18.70         20.66         6.32 o                         
  -5   2   3         28.75         30.39         9.83 o                         
  -4   2   3        184.92        191.95         8.83 o                         
  -3   2   3        127.29        129.65        10.07 o                         
  -2   2   3        343.05        327.85        13.17 o                         
   0   2   3       1099.31       1145.35        29.17 o                         
   1   2   3        296.95        365.91        20.42 o                         
   2   2   3        935.47        964.42        35.85 o                         
   3   2   3        792.31        930.47        46.92 o                         
   4   2   3        375.22        499.14        17.07 o                         
   5   2   3         71.92         72.92         9.51 o                         
   6   2   3         32.45         32.99        10.06 o                         
   7   2   3        210.26        203.17        25.02 o                         
   8   2   3        119.68        120.87        19.06 o                         
  -8   3   3          0.11          2.20        10.60 o                         
  -7   3   3          0.26         -4.10         8.81 o                         
  -6   3   3          4.02          1.02         6.99 o                         
  -5   3   3          0.08          3.50         8.90 o                         
  -4   3   3          3.19          7.05         5.06 o                         
  -2   3   3        140.44        138.58         8.03 o                         
  -1   3   3        966.61        928.98        23.01 o                         
   0   3   3        194.05        175.19         9.21 o                         
   2   3   3        427.33        425.45        70.11 o                         
   4   3   3        143.80        184.51        20.15 o                         
   5   3   3         36.76         43.45        10.97 o                         
   6   3   3          5.42          8.27        10.48 o                         
   7   3   3         84.30         79.54        13.41 o                         
   8   3   3         19.54         22.94        13.85 o                         
  -7   4   3         26.06         23.64        11.44 o                         
  -6   4   3         17.75         13.28         7.89 o                         
  -5   4   3          0.14          3.42         7.51 o                         
  -4   4   3         30.33         38.77        18.44 o                         
  -2   4   3        204.25        205.72        11.85 o                         
  -1   4   3          1.49          7.27         7.43 o                         
   0   4   3        559.23        645.09        23.12 o                         
   1   4   3        108.61        123.56        11.91 o                         
   2   4   3         95.00        119.48        12.23 o                         
   3   4   3        344.62        405.92        18.50 o                         
   4   4   3        444.25        499.40        26.67 o                         
   5   4   3         20.06         10.52         9.73 o                         
   6   4   3        220.18        229.40        18.45 o                         
  -5   5   3          1.37          6.22        15.59 o                         
  -4   5   3         26.74         26.75         9.75 o                         
  -3   5   3        113.91        111.25        13.62 o                         
  -2   5   3        229.26        223.07        26.30 o                         
   1   5   3        153.80        129.18        21.99 o                         
   2   5   3        293.17        322.80        21.43 o                         
   3   5   3         39.21         42.66        12.06 o                         
   4   5   3         14.94         31.41        12.56 o                         
   5   5   3         89.76         57.85        31.75 o                         
 -10   0   4        207.44        168.68        30.66 o                         
  -9   0   4         19.54         35.09        19.25 o                         
  -8   0   4         99.05         87.54        21.13 o                         
  -7   0   4        216.39        232.66        27.07 o                         
  -6   0   4          2.07          3.00         7.78 o                         
  -5   0   4         68.70         69.79        12.34 o                         
  -3   0   4         70.96         71.25         7.23 o                         
  -2   0   4       6132.30       6168.27       150.47 o                         
   0   0   4       2324.23       2205.53        64.54 o                         
   1   0   4        456.41        183.45        21.69 o                         
   3   0   4          0.55          3.96         9.26 o                         
   4   0   4        355.60        513.49        34.73 o                         
   5   0   4        308.24        294.90        72.70 o                         
   6   0   4        329.99        351.88        87.64 o                         
   7   0   4        184.21        213.01        31.64 o                         
   8   0   4        118.67        140.61        29.75 o                         
   9   0   4          5.14         31.20        30.65 o                         
 -10   1   4        177.13        158.77        27.32 o                         
  -9   1   4        159.43        160.97        20.24 o                         
  -8   1   4          0.42          4.55        10.74 o                         
  -7   1   4        202.47        239.52        17.83 o                         
  -6   1   4        270.38        283.76        12.85 o                         
  -5   1   4        363.63        347.14        10.01 o                         
  -4   1   4       1960.54       1932.79        63.57 o                         
  -3   1   4        530.40        516.35        27.13 o                         
  -2   1   4        496.50        546.04        18.53 o                         
   0   1   4        723.45        764.69        18.52 o                         
   1   1   4       2571.40       2204.63       112.57 o                         
   2   1   4        714.30        676.28        24.83 o                         
   3   1   4         28.05         42.76        45.82 o                         
   4   1   4        316.63        374.91        13.46 o                         
   5   1   4        114.00        129.12        12.22 o                         
   6   1   4         80.47         92.37        14.09 o                         
   7   1   4        152.73        150.65        20.21 o                         
   8   1   4          8.07         11.69        16.33 o                         
   9   1   4         36.34         60.32        17.32 o                         
  -9   2   4         62.37         55.76        14.18 o                         
  -8   2   4        307.30        287.44        18.40 o                         
  -7   2   4        200.41        201.41        27.14 o                         
  -6   2   4        960.28        913.31        70.68 o                         
  -5   2   4        385.99        430.34        11.70 o                         
  -4   2   4        359.21        384.94        10.74 o                         
  -2   2   4        289.12        288.24        17.29 o                         
  -1   2   4       1129.38       1029.69        37.17 o                         
   0   2   4       1817.64       1704.34        52.01 o                         
   1   2   4        656.17        621.22        25.25 o                         
   2   2   4        331.43        310.14        20.30 o                         
   3   2   4        901.91       1189.28        41.20 o                         
   4   2   4         12.57         18.22         7.25 o                         
   5   2   4         48.00         48.69         9.81 o                         
   6   2   4        214.42        244.23        19.48 o                         
   7   2   4        321.83        332.83        24.38 o                         
   8   2   4         18.71         31.42        15.67 o                         
  -8   3   4         11.31          6.00        10.42 o                         
  -7   3   4          9.85          0.80         8.09 o                         
  -6   3   4          3.74          1.34         7.09 o                         
  -5   3   4         49.43         51.08         7.01 o                         
  -4   3   4         57.10         54.98         6.23 o                         
  -2   3   4       2324.04       2274.23        40.91 o                         
   0   3   4         98.71        116.43         7.48 o                         
   1   3   4          8.55          4.73        10.48 o                         
   2   3   4         82.17         88.43        14.09 o                         
   4   3   4        917.55       1136.79        30.99 o                         
   5   3   4        370.01        403.20        22.49 o                         
   6   3   4         71.26         67.47        12.30 o                         
   7   3   4          4.52          7.47        13.15 o                         
  -7   4   4        158.49        131.99        11.87 o                         
  -6   4   4         17.86         10.96         8.56 o                         
  -5   4   4         32.26         29.92         7.82 o                         
  -4   4   4         20.76         33.25         7.60 o                         
  -3   4   4        352.76        349.72        14.23 o                         
  -2   4   4         39.94         41.51         8.04 o                         
  -1   4   4        116.37        152.73        12.25 o                         
   0   4   4        212.01        273.00        15.83 o                         
   1   4   4        369.43        394.56        24.64 o                         
   2   4   4         29.20         33.37        10.27 o                         
   3   4   4        185.73        221.38        16.79 o                         
   4   4   4         17.69         18.88        11.47 o                         
   5   4   4          0.26         -1.61        10.52 o                         
   6   4   4         88.26         86.32        13.64 o                         
  -5   5   4         85.29         66.64         9.79 o                         
  -4   5   4        217.68        231.67        15.74 o                         
  -3   5   4        155.81        161.79        14.47 o                         
  -2   5   4          2.95          9.52        10.47 o                         
  -1   5   4         56.89         67.85        20.10 o                         
   0   5   4          1.22        -10.50        39.02 o                         
   1   5   4         28.77         44.82        16.16 o                         
   2   5   4         41.01         63.62        14.03 o                         
   3   5   4        138.72        154.25        16.66 o                         
   4   5   4         53.32         42.89        13.71 o                         
 -10   1   5          2.37         18.82        13.47 o                         
  -9   1   5          4.98          8.68        21.65 o                         
  -8   1   5          2.43          0.81        10.52 o                         
  -7   1   5          7.10          8.40        24.61 o                         
  -6   1   5         81.66         87.12         9.25 o                         
  -5   1   5        792.95        813.36        19.47 o                         
  -4   1   5        576.88        562.90        29.64 o                         
  -3   1   5        651.02        641.17        36.14 o                         
  -2   1   5        765.68        731.39        16.36 o                         
  -1   1   5       1404.12       1410.75        48.61 o                         
   0   1   5        760.11        773.59        19.50 o                         
   1   1   5       2477.21       2232.86       156.54 o                         
   3   1   5        137.21         58.91        96.09 o                         
   4   1   5         53.73         70.20        26.96 o                         
   5   1   5       1109.05       1389.57        59.14 o                         
   6   1   5        797.23        769.07        67.36 o                         
   7   1   5         29.79         32.12        17.16 o                         
   8   1   5        297.34        314.26        30.36 o                         
  -9   2   5          0.72          3.65        10.75 o                         
  -8   2   5          2.79         -1.89         9.93 o                         
  -7   2   5          1.55         -7.48        15.92 o                         
  -6   2   5         18.81         18.82         6.09 o                         
  -5   2   5          2.96          1.86         5.97 o                         
  -4   2   5          0.88         31.44        25.86 o                         
  -3   2   5        545.02        592.21        18.41 o                         
  -2   2   5       1085.19       1105.32        34.34 o                         
  -1   2   5        830.38        805.26        25.05 o                         
   0   2   5       4350.64       4685.63       134.83 o                         
   1   2   5       1055.47       1136.66        47.44 o                         
   2   2   5         35.30         27.59         6.49 o                         
   3   2   5       1038.05        788.57        96.67 o                         
   4   2   5        493.56        623.32        23.97 o                         
   5   2   5         65.52         75.35        10.26 o                         
   6   2   5         18.69         18.87        15.29 o                         
   7   2   5        184.33        180.22        20.25 o                         
   8   2   5          0.72          9.75        13.74 o                         
  -8   3   5          0.14         -6.10         9.07 o                         
  -7   3   5          0.43         -4.96         7.41 o                         
  -6   3   5         14.62          7.04         6.75 o                         
  -5   3   5         12.06         14.23         5.78 o                         
  -4   3   5          1.03          3.44         5.30 o                         
  -2   3   5        234.62        249.72         9.18 o                         
  -1   3   5        102.56        131.91         7.61 o                         
   0   3   5         69.02         64.82         6.73 o                         
   1   3   5        432.13        468.46        25.12 o                         
   2   3   5        157.17        151.92        13.48 o                         
   4   3   5          2.57         -3.13        10.26 o                         
   5   3   5          0.25          4.52        13.99 o                         
   6   3   5          4.80         -5.82        10.23 o                         
   7   3   5         15.68         17.38        15.66 o                         
  -6   4   5        122.55        106.73        10.48 o                         
  -5   4   5          6.73          5.16         7.38 o                         
  -4   4   5        117.12        113.04         8.15 o                         
  -3   4   5        258.61        258.03        12.80 o                         
  -2   4   5        234.53        218.39        19.06 o                         
  -1   4   5        221.95        257.80        14.99 o                         
   0   4   5        240.96        285.48        17.06 o                         
   1   4   5         52.63         57.53        63.98 o                         
   2   4   5         69.40         83.60        12.47 o                         
   3   4   5         51.13         65.99        13.27 o                         
   4   4   5        332.94        357.95        21.59 o                         
   5   4   5         70.53         54.37        13.38 o                         
   6   4   5         10.24         11.33        11.57 o                         
  -5   5   5         85.73         55.80        12.14 o                         
  -4   5   5         71.47         69.00        11.59 o                         
  -2   5   5        346.47        387.49        25.30 o                         
  -1   5   5        129.52        138.81        20.06 o                         
   0   5   5          6.28         15.57        14.61 o                         
   1   5   5         15.06         37.02        13.02 o                         
   2   5   5        195.60        235.36        18.81 o                         
   3   5   5        321.70        296.03        21.00 o                         
   4   5   5         24.78         13.34        13.16 o                         
  -9   0   6          0.11          7.62        16.44 o                         
  -8   0   6         26.25         18.72        16.02 o                         
  -7   0   6        169.66        162.83        14.59 o                         
  -6   0   6         83.66         72.81         9.54 o                         
  -2   0   6       1606.65       1615.12        54.25 o                         
  -1   0   6       4839.70       3168.97       241.22 o                         
   0   0   6        155.01        154.41        12.58 o                         
   8   0   6        302.90        314.70        35.32 o                         
 -10   1   6        206.38        221.56        29.17 o                         
  -9   1   6        205.27        217.41        20.55 o                         
  -8   1   6         15.34         17.46        10.38 o                         
  -7   1   6         69.95         73.38        10.77 o                         
  -6   1   6        299.97        290.60        11.11 o                         
  -5   1   6       1537.81       1521.78        29.95 o                         
  -4   1   6       1035.46        929.44        26.33 o                         
  -3   1   6         58.72         85.00         9.59 o                         
  -2   1   6        743.81        650.54        23.74 o                         
  -1   1   6       1416.13       1401.77        55.83 o                         
   0   1   6        278.50        256.94        12.50 o                         
   2   1   6        590.40        640.16        32.42 o                         
   4   1   6        464.37        535.56        22.63 o                         
   6   1   6          1.32         -7.19        13.45 o                         
   7   1   6          2.64         10.61        23.93 o                         
   8   1   6         50.84         56.83        19.70 o                         
  -9   2   6         62.16         50.33        11.95 o                         
  -8   2   6        246.02        235.03        17.24 o                         
  -7   2   6        126.16        125.08        10.14 o                         
  -6   2   6        170.58        172.83         9.12 o                         
  -5   2   6         16.21         18.66         4.88 o                         
  -4   2   6        151.17        157.24         6.75 o                         
  -2   2   6        420.75        423.14        16.90 o                         
   0   2   6       1288.93       1307.59        42.83 o                         
   2   2   6          0.38         -2.88         6.90 o                         
   3   2   6        600.25        625.93        18.32 o                         
   4   2   6          4.83          8.33         8.62 o                         
   5   2   6        154.97        184.11        14.53 o                         
   6   2   6         10.82          4.72        13.94 o                         
   7   2   6          1.88          1.12        15.42 o                         
   8   2   6         36.90         51.53        18.26 o                         
  -8   3   6          0.01         -5.81         7.56 o                         
  -7   3   6          4.33         -6.08         6.84 o                         
  -6   3   6          1.06         -6.41         6.41 o                         
  -5   3   6          3.24          0.58         5.97 o                         
  -2   3   6        395.80        409.75        19.36 o                         
   0   3   6         14.34         20.72         5.88 o                         
   1   3   6         17.15         33.56        52.27 o                         
   2   3   6         11.87         14.45         7.72 o                         
   3   3   6        100.72        109.13        11.83 o                         
   4   3   6        324.28        310.02        29.63 o                         
   5   3   6        273.18        271.01        26.12 o                         
   6   3   6        424.54        413.36        28.52 o                         
   7   3   6         88.60         66.69        16.18 o                         
  -7   4   6        264.93        233.85        16.33 o                         
  -6   4   6        141.86        136.91        11.44 o                         
  -5   4   6          0.71         -0.27         6.78 o                         
  -4   4   6         87.29         93.14        63.82 o                         
  -2   4   6         67.37         74.33         9.21 o                         
  -1   4   6        439.25        458.50        29.41 o                         
   0   4   6        301.92        357.57        18.09 o                         
   1   4   6        638.21        606.15        43.78 o                         
   2   4   6        193.91        221.69        15.26 o                         
   3   4   6          0.03          4.22        11.25 o                         
   4   4   6         40.79         33.50        13.54 o                         
   5   4   6        224.66        208.15        18.24 o                         
   6   4   6         12.66          1.64        10.90 o                         
  -5   5   6        176.99        136.14        17.10 o                         
  -4   5   6        231.41        208.15        16.08 o                         
  -3   5   6        123.77        108.79        13.65 o                         
  -2   5   6         60.18         79.91        13.72 o                         
  -1   5   6         38.24         55.82        16.09 o                         
   0   5   6          3.45          2.73        11.13 o                         
   1   5   6        128.85        151.32        27.87 o                         
   2   5   6        221.50        237.12        21.00 o                         
   3   5   6         19.43         62.96        28.74 o                         
   4   5   6         30.10         43.50        22.91 o                         
  -9   1   7        111.43        104.23        13.23 o                         
  -8   1   7          4.44          9.12        13.80 o                         
  -7   1   7          0.03         -2.30         8.23 o                         
  -6   1   7          5.68          4.11         5.35 o                         
  -4   1   7         54.90         54.01         4.49 o                         
  -3   1   7        254.01        246.01        39.46 o                         
  -2   1   7        122.93        144.97        13.85 o                         
   0   1   7        336.38        319.74        16.76 o                         
   1   1   7         13.51         12.10         8.76 o                         
   2   1   7       1810.88       2278.12        64.74 o                         
   3   1   7       1585.21       1763.41        40.55 o                         
   4   1   7        246.87        309.50        60.83 o                         
   5   1   7        111.43        114.41        16.82 o                         
   7   1   7         30.66         41.27        17.58 o                         
   8   1   7          2.36         24.17        14.34 o                         
  -9   2   7         10.14          1.38         9.81 o                         
  -8   2   7         13.07         11.48        10.09 o                         
  -6   2   7          7.76          0.53         5.64 o                         
  -5   2   7         13.88         15.99         4.91 o                         
  -4   2   7        514.77        538.15        14.88 o                         
  -3   2   7       1613.05       1576.04        35.52 o                         
  -2   2   7          0.91          1.67         3.40 o                         
  -1   2   7        495.24        537.91        15.16 o                         
   0   2   7        410.46        423.50        12.38 o                         
   1   2   7        197.26        219.32         9.36 o                         
   2   2   7         56.71         71.07         7.78 o                         
   3   2   7         60.78         59.63         8.89 o                         
   4   2   7        440.80        410.48        27.45 o                         
   5   2   7        387.40        415.47        31.80 o                         
   6   2   7        238.17        269.11        22.42 o                         
   7   2   7         86.54         85.95        20.26 o                         
  -8   3   7          2.51         -7.31         7.57 o                         
  -7   3   7         15.68          7.10         6.75 o                         
  -6   3   7         92.88         78.85         8.80 o                         
  -5   3   7          0.87          1.56         6.61 o                         
  -4   3   7         20.65         29.68         8.52 o                         
  -2   3   7         58.24         60.41        10.42 o                         
  -1   3   7        200.32        195.80        10.10 o                         
   0   3   7          5.42          5.98         6.17 o                         
   1   3   7          7.35          8.87         7.21 o                         
   2   3   7        299.68        331.57        16.01 o                         
   3   3   7         17.93         28.27        10.99 o                         
   4   3   7         76.97         73.14        12.67 o                         
   5   3   7        232.34        257.72        17.95 o                         
   6   3   7         10.33          7.28        12.87 o                         
   7   3   7         36.60         31.41        14.98 o                         
  -7   4   7          0.75         18.00        38.67 o                         
  -6   4   7          1.37         -4.22         7.36 o                         
  -5   4   7         21.16         21.08         7.18 o                         
  -4   4   7        182.74        196.77        16.20 o                         
  -3   4   7        324.73        321.18        16.67 o                         
  -2   4   7         57.73         74.55        10.29 o                         
   0   4   7         15.66         20.01         9.24 o                         
   1   4   7          1.32         45.06        39.83 o                         
   2   4   7         23.79         29.02        11.30 o                         
   3   4   7          4.26         -1.31        11.68 o                         
   4   4   7         21.17          8.85        12.93 o                         
   5   4   7         21.08         12.06        12.16 o                         
  -5   5   7         11.12          1.80         7.98 o                         
  -4   5   7          1.69         -4.44         7.59 o                         
  -3   5   7         58.26         59.41        11.46 o                         
  -2   5   7        146.01        175.81        17.95 o                         
  -1   5   7          4.53         19.67        25.53 o                         
   0   5   7          0.06          8.46        11.42 o                         
   1   5   7         10.58         12.00        26.95 o                         
   2   5   7          3.43          3.62        13.81 o                         
   3   5   7        139.99        127.40        22.03 o                         
 -10   0   8         60.96         80.95        26.25 o                         
  -9   0   8        105.90         99.44        26.30 o                         
  -8   0   8        118.01        102.55        17.19 o                         
  -7   0   8         17.69          7.34        12.03 o                         
  -6   0   8          3.40         -5.96         8.76 o                         
  -5   0   8        814.30        817.21        26.98 o                         
  -4   0   8        637.01        657.60        31.01 o                         
  -2   0   8       1044.51       1063.88        38.68 o                         
   0   0   8        102.43        113.65        11.31 o                         
   2   0   8          2.29         56.43        58.40 o                         
   4   0   8       1836.78       2207.59        73.40 o                         
   5   0   8          2.41          3.33        16.49 o                         
   7   0   8        620.09        562.28        78.98 o                         
   8   0   8        530.05        489.81        39.00 o                         
  -9   1   8         64.01         63.25        11.46 o                         
  -8   1   8        132.92        136.64        13.17 o                         
  -7   1   8         58.78         59.65         9.05 o                         
  -6   1   8        493.02        523.06        15.42 o                         
  -3   1   8         78.37         62.26         7.61 o                         
  -2   1   8       1220.97       1039.55        42.93 o                         
  -1   1   8         85.64         88.31         7.98 o                         
   0   1   8         49.92         65.21         9.01 o                         
   1   1   8          0.02          5.21        19.77 o                         
   2   1   8        509.60        392.20        66.41 o                         
   5   1   8         81.05         72.35        17.40 o                         
   6   1   8          1.19          9.36        15.87 o                         
   7   1   8          0.02         20.10        16.50 o                         
  -9   2   8         76.70         68.58        11.64 o                         
  -8   2   8        194.59        194.01        14.84 o                         
  -7   2   8        269.73        265.19        14.02 o                         
  -6   2   8         29.65         30.70         6.20 o                         
  -5   2   8          5.67         -1.96        29.24 o                         
  -4   2   8         50.60         43.55         4.74 o                         
  -3   2   8        610.24        610.48        13.64 o                         
  -2   2   8         66.51         61.24         7.32 o                         
  -1   2   8        120.81        138.08         8.98 o                         
   0   2   8       2109.50       2128.36        45.41 o                         
   1   2   8        628.54        611.14        26.31 o                         
   2   2   8         69.41         77.50         8.20 o                         
   3   2   8         37.63         34.63         8.96 o                         
   4   2   8        226.33        239.67        16.30 o                         
   5   2   8         73.91         83.04        13.28 o                         
   6   2   8         33.82         33.73        16.50 o                         
   7   2   8          1.28          8.94        17.67 o                         
  -8   3   8         62.02         56.31        10.53 o                         
  -7   3   8         57.30         45.19         8.13 o                         
  -6   3   8         34.90         36.37         7.21 o                         
  -5   3   8          7.31          4.55         6.17 o                         
  -4   3   8        941.62        981.46        25.34 o                         
  -3   3   8        849.23        782.21        31.23 o                         
  -2   3   8          0.12          3.53         5.59 o                         
  -1   3   8         13.11         23.42         6.66 o                         
   0   3   8          0.10          0.79         6.37 o                         
   1   3   8          1.07          6.94         7.09 o                         
   2   3   8         45.28         56.20        11.46 o                         
   3   3   8         53.17         45.37        13.23 o                         
   4   3   8         10.95          4.62        11.02 o                         
   5   3   8        478.06        356.90        39.64 o                         
   6   3   8        602.99        576.45        37.14 o                         
  -7   4   8        270.90        268.14        17.64 o                         
  -6   4   8        250.25        242.50        12.76 o                         
  -5   4   8         17.93         15.27         6.59 o                         
  -4   4   8        107.48         91.15        10.64 o                         
  -3   4   8         13.46         17.24         8.04 o                         
  -2   4   8          3.75         20.11        21.66 o                         
  -1   4   8        384.42        373.51        28.95 o                         
   0   4   8        249.38        285.44        16.74 o                         
   1   4   8        177.88        175.78        28.66 o                         
   2   4   8        325.63        315.70        20.32 o                         
   3   4   8         42.90         33.04        12.47 o                         
   4   4   8         83.89         96.59        16.58 o                         
   5   4   8         50.32         38.22        12.49 o                         
  -4   5   8         20.01          7.57         7.82 o                         
  -2   5   8        246.20        221.35        18.88 o                         
  -1   5   8        157.59        144.07        25.69 o                         
   0   5   8          1.86          5.09        11.97 o                         
   1   5   8         54.35         44.67        15.40 o                         
   2   5   8         11.76         12.43        14.46 o                         
   3   5   8         50.06         62.29        16.11 o                         
  -9   1   9        113.33        114.53        15.13 o                         
  -8   1   9         23.47         19.45        10.02 o                         
  -7   1   9        112.37        108.96         9.76 o                         
  -5   1   9        145.66        163.09         7.83 o                         
  -4   1   9        195.31        194.04         7.59 o                         
  -2   1   9       2877.80       2776.10        59.60 o                         
  -1   1   9        183.72        190.51        14.76 o                         
   0   1   9          0.74          1.16         5.16 o                         
   1   1   9          6.92          3.84         5.59 o                         
   2   1   9        434.88        281.77        60.13 o                         
   4   1   9         55.46         66.62        16.14 o                         
   5   1   9        175.88        178.81        20.92 o                         
   6   1   9         36.21         29.99        18.72 o                         
   7   1   9          0.33         16.63        18.01 o                         
  -9   2   9         26.48         24.31         8.92 o                         
  -8   2   9         41.00         35.55         9.13 o                         
  -6   2   9         75.37         53.96        10.48 o                         
  -5   2   9         31.23         25.86         5.71 o                         
  -4   2   9        411.45        455.26        13.04 o                         
  -2   2   9          1.59          5.76         6.69 o                         
   0   2   9        120.91        109.44         8.11 o                         
   2   2   9         69.98         67.75         9.06 o                         
   3   2   9         28.08         33.25         9.69 o                         
   4   2   9        194.18        211.75        17.94 o                         
   5   2   9         75.42         59.28        16.55 o                         
   6   2   9          1.59         13.14        16.43 o                         
   7   2   9        110.51         84.45        20.69 o                         
  -8   3   9          6.64          1.73         9.15 o                         
  -7   3   9          1.70         -5.09         7.19 o                         
  -6   3   9          9.70          4.88         6.71 o                         
  -4   3   9         20.47         19.00         5.61 o                         
  -3   3   9         57.92         66.15         8.54 o                         
  -1   3   9          8.97         18.95         7.92 o                         
   0   3   9          0.18          2.34         7.42 o                         
   1   3   9          1.27         -3.00         9.66 o                         
   2   3   9         19.36         23.53        14.12 o                         
   3   3   9         20.02         16.93        11.46 o                         
   4   3   9          3.49          0.00        11.67 o                         
   5   3   9         89.72         75.06        12.39 o                         
   6   3   9          3.91         -7.03        13.26 o                         
  -7   4   9        100.62         84.35         9.15 o                         
  -6   4   9        232.92        229.85        15.43 o                         
  -5   4   9         20.30         13.79         8.08 o                         
  -4   4   9        447.10        455.38        20.81 o                         
  -3   4   9          2.07          0.87         7.69 o                         
  -2   4   9         83.11         81.72        12.61 o                         
  -1   4   9          0.16         17.73        13.49 o                         
   0   4   9          4.61         10.95        10.71 o                         
   1   4   9          0.70         -7.17        18.44 o                         
   2   4   9         63.16         63.34        13.32 o                         
   3   4   9        103.64         96.67        13.53 o                         
   4   4   9          4.04         -1.70        12.21 o                         
  -4   5   9          4.62         -1.31         7.78 o                         
  -3   5   9        178.86        161.69        17.91 o                         
  -2   5   9         44.24         43.01        10.57 o                         
  -1   5   9          2.82          4.04        12.76 o                         
   0   5   9          0.73          4.96        11.06 o                         
   1   5   9        136.78        119.60        20.73 o                         
   2   5   9         23.84         26.06        13.31 o                         
  -9   0  10        131.54        168.44        20.48 o                         
  -8   0  10        508.78        546.58        30.48 o                         
  -7   0  10          0.04         -5.34        10.67 o                         
  -5   0  10         39.21         33.98         7.65 o                         
  -4   0  10        428.65        402.41        15.96 o                         
  -3   0  10         23.58         32.41         7.52 o                         
  -1   0  10        122.99         95.98        11.62 o                         
   0   0  10        292.85        343.33        22.17 o                         
   1   0  10        225.97        256.84        33.96 o                         
   2   0  10         34.98         32.42        11.98 o                         
   4   0  10         25.55         10.28        20.93 o                         
   5   0  10          5.65         17.90        20.61 o                         
   6   0  10          2.19         19.82        27.60 o                         
   7   0  10        268.92        268.72        38.40 o                         
  -9   1  10          1.97         12.50        35.21 o                         
  -8   1  10         33.05         40.00         9.95 o                         
  -7   1  10          4.11         -2.52         7.14 o                         
  -6   1  10         21.46         27.10         6.77 o                         
  -4   1  10        560.70        542.89        15.13 o                         
  -3   1  10       1799.11       1779.05        33.70 o                         
  -2   1  10        240.43        242.41         9.37 o                         
  -1   1  10         14.94         15.90         4.54 o                         
   0   1  10          0.01          2.81         4.11 o                         
   1   1  10          5.60          2.68         5.84 o                         
   2   1  10        249.67        249.56        13.66 o                         
   3   1  10        617.66        595.40        45.78 o                         
   4   1  10        103.81         96.24        16.84 o                         
   5   1  10         14.20         15.73        16.51 o                         
   6   1  10         24.41         24.09        15.22 o                         
   7   1  10          0.88         28.37        16.17 o                         
  -9   2  10         19.26         26.04         9.60 o                         
  -8   2  10         28.81         31.11         9.28 o                         
  -7   2  10        425.61        440.33        28.22 o                         
  -6   2  10        272.65        294.16        13.67 o                         
  -5   2  10          9.33          8.35         5.54 o                         
  -4   2  10         25.75         21.77         5.18 o                         
  -3   2  10          5.33          6.59         4.73 o                         
  -2   2  10         48.42         55.86         6.79 o                         
  -1   2  10        625.92        573.21        96.75 o                         
   0   2  10       1079.68        981.99        25.64 o                         
   1   2  10        888.91        813.48        30.86 o                         
   2   2  10        497.63        513.68        18.77 o                         
   3   2  10         11.38          9.60        11.42 o                         
   4   2  10         31.95         29.29        13.47 o                         
   5   2  10         19.67          3.82        17.16 o                         
   6   2  10         98.23         90.39        17.89 o                         
  -8   3  10          9.80         -3.27         8.14 o                         
  -7   3  10         10.98          3.65         7.91 o                         
  -6   3  10         37.52         36.86         7.48 o                         
  -5   3  10        198.43        181.36        15.03 o                         
  -4   3  10        151.38        132.72         9.24 o                         
  -3   3  10         59.09         51.03         8.49 o                         
  -2   3  10        103.40        108.41         9.30 o                         
  -1   3  10         89.29         88.48        12.59 o                         
   0   3  10         17.00         24.29         8.85 o                         
   1   3  10         88.67         92.99        10.33 o                         
   2   3  10         23.25         20.45        11.22 o                         
   3   3  10         94.11         96.58        13.42 o                         
   4   3  10        188.23        187.10        16.40 o                         
   5   3  10        941.45        747.30        80.72 o                         
  -6   4  10        119.63         98.20        10.13 o                         
  -5   4  10        114.98        109.82        11.63 o                         
  -4   4  10          0.01         -8.03         8.03 o                         
  -3   4  10          0.02         -0.70         8.22 o                         
  -2   4  10        193.29        204.89        15.54 o                         
  -1   4  10        137.79        136.77        21.00 o                         
   0   4  10         26.12         38.08        11.27 o                         
   1   4  10        193.60        212.92        17.44 o                         
   2   4  10         95.77         77.83        14.92 o                         
   3   4  10          2.29         -5.90        11.35 o                         
   4   4  10         79.47         61.82        14.57 o                         
  -4   5  10          5.00        -18.02        18.02 o                         
  -3   5  10         17.11         11.58        13.82 o                         
  -2   5  10         89.29         69.88        15.09 o                         
  -1   5  10         28.14         26.91        18.78 o                         
   0   5  10          0.55         -6.56        10.37 o                         
   1   5  10          0.27        -12.56        15.46 o                         
  -9   1  11        123.22        153.19        14.88 o                         
  -7   1  11          0.12         10.61        43.70 o                         
  -6   1  11        504.91        492.48        18.66 o                         
  -2   1  11        186.61        202.88         8.92 o                         
  -1   1  11         15.65          9.86         5.69 o                         
   0   1  11         16.88         14.73         5.81 o                         
   1   1  11         87.52         74.38        21.68 o                         
   2   1  11          2.13          5.78         8.35 o                         
   3   1  11         19.27         17.45        14.25 o                         
   4   1  11        104.02        100.02        18.19 o                         
   5   1  11          5.60          4.83        15.33 o                         
   6   1  11         76.31         64.57        15.38 o                         
  -9   2  11         14.64        -19.02        37.18 o                         
  -8   2  11         96.55        100.47        12.26 o                         
  -7   2  11        334.11        323.21        15.50 o                         
  -6   2  11          1.20         -6.94         6.94 o                         
  -5   2  11        267.65        268.59        11.37 o                         
  -4   2  11        260.60        234.62         9.92 o                         
  -3   2  11          0.25         -5.80         5.80 o                         
  -2   2  11        155.18        129.85         8.56 o                         
   0   2  11         12.75         10.87         6.64 o                         
   1   2  11        384.12        395.84        16.36 o                         
   2   2  11         41.97         40.83         9.60 o                         
   3   2  11        275.23        286.43        34.97 o                         
   4   2  11        127.45        123.10        17.20 o                         
   5   2  11         94.65         84.68        19.24 o                         
   6   2  11         79.87         83.74        16.52 o                         
  -8   3  11          1.77          0.30         8.18 o                         
  -7   3  11         31.63         24.65         8.71 o                         
  -6   3  11          0.35         -4.56         6.13 o                         
  -5   3  11          7.57        -12.18        45.43 o                         
  -4   3  11         27.86         26.57         8.49 o                         
  -3   3  11        188.34        169.24        16.10 o                         
  -2   3  11        115.03        131.00         9.78 o                         
  -1   3  11         18.15         15.35         9.82 o                         
   0   3  11         24.81         21.31         9.59 o                         
   1   3  11         13.88         10.31         9.49 o                         
   2   3  11          3.78         -2.50        11.21 o                         
   3   3  11          0.01          2.65        11.13 o                         
   4   3  11         17.15         11.84        11.33 o                         
   5   3  11         25.71         73.65        41.62 o                         
  -6   4  11         37.43         24.10         8.62 o                         
  -5   4  11         22.26         12.38        13.86 o                         
  -4   4  11         21.39         11.15         9.07 o                         
  -3   4  11          4.52          3.99         7.72 o                         
  -2   4  11         45.55         44.72        11.16 o                         
  -1   4  11          0.43         22.01        71.60 o                         
   0   4  11        223.08        202.84        14.89 o                         
   1   4  11         66.96         53.88        14.34 o                         
   2   4  11        138.55        119.88        16.21 o                         
   3   4  11         85.41         59.74        13.05 o                         
  -3   5  11         73.00         73.75        14.98 o                         
  -2   5  11          0.50         -9.30         9.30 o                         
  -1   5  11        126.15         87.63        20.56 o                         
   0   5  11          9.20         -5.30        11.47 o                         
  -9   0  12        105.18        135.83        17.23 o                         
  -8   0  12        164.69        222.04        19.17 o                         
  -7   0  12         59.94         72.71        14.23 o                         
  -6   0  12        991.46       1061.11        35.56 o                         
  -5   0  12         28.03         28.92         8.54 o                         
  -4   0  12       1953.29       1984.59        70.66 o                         
  -2   0  12         65.76         57.00         8.20 o                         
  -1   0  12        228.42        249.96        25.69 o                         
   0   0  12         11.80         28.23        11.67 o                         
   1   0  12        396.78        378.27        22.69 o                         
   2   0  12        264.99        350.39       100.45 o                         
   3   0  12        295.82        341.80        67.01 o                         
   4   0  12         11.44         22.10        22.80 o                         
   5   0  12         68.97         64.59        22.84 o                         
   6   0  12         97.48        122.15        36.81 o                         
  -9   1  12         30.66         44.98        10.37 o                         
  -8   1  12          4.58         11.06         8.41 o                         
  -7   1  12         54.08         49.99         9.62 o                         
  -6   1  12          4.58          1.25         7.19 o                         
  -4   1  12        201.46        189.81         9.00 o                         
  -1   1  12        179.79        195.58        10.02 o                         
   0   1  12          7.66          6.61         6.25 o                         
   1   1  12        396.36        376.35        39.43 o                         
   2   1  12        592.23        552.30        82.45 o                         
   3   1  12         57.67         58.89        13.60 o                         
   4   1  12         38.41         49.82        16.86 o                         
   5   1  12         61.95         70.27        19.68 o                         
   6   1  12          8.22         32.30        15.36 o                         
  -8   2  12          0.04         -5.27         9.41 o                         
  -7   2  12        153.96        157.23        12.52 o                         
  -6   2  12         43.06         39.05         8.23 o                         
  -4   2  12        245.07        267.81         9.98 o                         
  -3   2  12         60.63         69.76         7.92 o                         
  -1   2  12        570.10        540.58        22.65 o                         
   0   2  12         28.83         21.72         7.51 o                         
   1   2  12        127.42        116.07        14.89 o                         
   2   2  12        465.19        474.50        25.96 o                         
   3   2  12          1.73         -1.77        13.61 o                         
   4   2  12          0.47          0.98        13.60 o                         
   5   2  12          1.48         13.19        14.34 o                         
  -7   3  12          0.05         -6.19         7.13 o                         
  -6   3  12        214.98        221.05        11.71 o                         
  -5   3  12        309.13        320.80        14.34 o                         
  -4   3  12         94.42         93.30        10.75 o                         
  -3   3  12         30.72         27.06         8.36 o                         
  -2   3  12         15.24          7.77         7.69 o                         
  -1   3  12         78.11         83.10        11.10 o                         
   0   3  12          4.82          7.85         8.93 o                         
   1   3  12         27.56         17.00         9.89 o                         
   2   3  12        183.18        164.02        19.16 o                         
   3   3  12         36.58         35.12        11.99 o                         
   4   3  12        353.63        346.24        42.66 o                         
  -6   4  12          0.03         -6.66         7.38 o                         
  -5   4  12         50.12         48.27         9.56 o                         
  -4   4  12        182.91        201.40        15.36 o                         
  -3   4  12          0.12         -9.14         9.14 o                         
  -2   4  12        158.62        182.92        18.98 o                         
  -1   4  12        190.49        128.96        28.67 o                         
   0   4  12        572.12        601.60        22.77 o                         
   1   4  12        122.95        105.75        15.84 o                         
   2   4  12          1.49         -6.56        10.33 o                         
   3   4  12          6.20          0.89        10.36 o                         
  -9   1  13          2.02         19.11        17.36 o                         
  -8   1  13        326.64        370.06        21.02 o                         
  -7   1  13        125.14        128.49        11.21 o                         
  -6   1  13        388.96        411.66        16.94 o                         
  -5   1  13         29.68         24.53         6.79 o                         
  -4   1  13          7.45         12.11         5.52 o                         
  -2   1  13         63.83         60.28         8.69 o                         
  -1   1  13         23.80         24.23        30.00 o                         
   0   1  13         15.33         18.28         7.09 o                         
   2   1  13         41.87         36.77        12.78 o                         
   3   1  13        125.60        120.77        16.09 o                         
   4   1  13          0.04         10.24        15.82 o                         
   5   1  13          3.42         10.40        16.96 o                         
  -8   2  13          2.20          3.41         8.86 o                         
  -7   2  13         63.52         58.46         9.46 o                         
  -6   2  13        145.91        141.94        11.51 o                         
  -5   2  13          0.57          0.89         6.29 o                         
  -4   2  13        351.20        362.24        19.56 o                         
  -3   2  13         90.74         85.06        10.36 o                         
  -2   2  13          5.08          6.57         6.84 o                         
  -1   2  13         22.86         32.51         7.02 o                         
   0   2  13        334.19        344.20        15.67 o                         
   1   2  13          6.23         11.15        12.60 o                         
   2   2  13        150.73        148.43        15.70 o                         
   3   2  13         85.84         91.09        16.26 o                         
   4   2  13        164.98        159.88        18.40 o                         
   5   2  13          2.41         13.29        12.07 o                         
  -7   3  13          0.80         -4.09         7.45 o                         
  -6   3  13          1.61         -6.07         6.07 o                         
  -5   3  13        211.87        226.16        13.18 o                         
  -4   3  13         19.44         16.34         8.28 o                         
  -3   3  13         84.18         95.92        10.41 o                         
  -2   3  13         20.09         13.16         8.15 o                         
  -1   3  13          6.14         -0.53         9.10 o                         
   0   3  13          8.00          5.42         9.20 o                         
   1   3  13          0.02         -3.69        26.01 o                         
   2   3  13          7.38         -5.68         9.54 o                         
   3   3  13         91.06         76.35        14.29 o                         
   4   3  13         35.87         36.52        14.03 o                         
  -5   4  13          0.27         -9.09         9.09 o                         
  -4   4  13          0.35         -7.28         7.28 o                         
  -3   4  13         21.69          8.62         9.12 o                         
  -2   4  13        102.99         74.43        12.48 o                         
  -1   4  13          0.91          0.40        11.09 o                         
   0   4  13         15.04          4.80         9.96 o                         
   1   4  13         11.83          5.68        11.78 o                         
   2   4  13          1.05         -1.84         9.64 o                         
  -6   0  14        463.48        505.22        26.83 o                         
  -5   0  14          6.53          1.87         9.46 o                         
  -4   0  14          0.02          2.56         8.71 o                         
  -3   0  14        470.36        476.92        21.17 o                         
  -2   0  14        538.42        598.22        23.65 o                         
  -1   0  14         17.52         20.73        12.66 o                         
   0   0  14          1.05          6.44        13.06 o                         
   1   0  14         14.83         17.57        12.59 o                         
   2   0  14        145.03        164.75        25.06 o                         
   3   0  14       1125.94       1124.91        63.02 o                         
   4   0  14        121.32        139.65        27.09 o                         
   5   0  14         39.31         41.51        18.80 o                         
  -8   1  14          0.35          9.52        13.16 o                         
  -7   1  14          0.15          3.23         7.19 o                         
  -6   1  14          0.29         -0.86         7.40 o                         
  -5   1  14         19.81         23.24         7.89 o                         
  -4   1  14         63.15         70.30         7.90 o                         
  -3   1  14        121.82        124.70        13.43 o                         
  -2   1  14        319.49        312.56        16.08 o                         
  -1   1  14        776.43        797.93        24.57 o                         
   0   1  14         73.47         84.40        10.97 o                         
   1   1  14        470.42        470.20        49.86 o                         
   2   1  14        271.21        298.18        21.26 o                         
   3   1  14        110.31         98.30        16.82 o                         
   4   1  14         46.91         52.28        15.02 o                         
   5   1  14          0.34          5.68        14.53 o                         
  -8   2  14         15.88         16.81         7.79 o                         
  -7   2  14          2.25          8.34        10.89 o                         
  -6   2  14          0.22         -3.63         6.94 o                         
  -5   2  14         88.13         93.09         8.67 o                         
  -4   2  14         28.69         22.34         8.79 o                         
  -3   2  14         24.59         24.33        14.49 o                         
  -2   2  14        111.42        101.78        73.10 o                         
  -1   2  14        334.15        314.25        41.23 o                         
   0   2  14         42.55         35.46        10.49 o                         
   1   2  14        238.54        243.26        16.75 o                         
   2   2  14         29.12         22.81        13.62 o                         
   3   2  14         85.39         78.98        17.29 o                         
   4   2  14          0.44         -2.40        17.74 o                         
  -7   3  14          3.47          8.57         8.82 o                         
  -4   3  14        173.19        185.72        12.36 o                         
  -3   3  14          0.04         -6.47         7.44 o                         
  -2   3  14         13.48         15.35        15.54 o                         
  -1   3  14        216.49        203.65        14.76 o                         
   0   3  14         21.07         15.89         9.64 o                         
   1   3  14        376.14        230.67        38.52 o                         
   2   3  14         56.97         42.40        12.30 o                         
   3   3  14        122.55        117.26        16.48 o                         
  -4   4  14         78.27         68.20         9.85 o                         
  -3   4  14         18.14         12.40         9.46 o                         
  -2   4  14          1.50         -1.90         9.55 o                         
  -1   4  14         56.64         49.98        11.16 o                         
   0   4  14        480.00        482.55        24.13 o                         
   1   4  14        271.58        206.94        25.31 o                         
  -8   1  15          3.12          3.98         7.92 o                         
  -7   1  15          0.19         -4.67         7.36 o                         
  -6   1  15          3.46          0.17         6.77 o                         
  -5   1  15        113.55        120.02        10.18 o                         
  -4   1  15         10.30         13.59         8.54 o                         
  -3   1  15        122.72        121.52        11.39 o                         
  -2   1  15         11.34         18.22         8.39 o                         
  -1   1  15        281.08        286.67        15.26 o                         
   0   1  15         79.73         84.70        11.44 o                         
   1   1  15        207.20        226.39        27.61 o                         
   2   1  15         84.87         97.68        16.23 o                         
   3   1  15         58.34         65.83        16.78 o                         
   4   1  15        177.17        153.13        19.28 o                         
  -7   2  15          0.52          1.72         7.27 o                         
  -6   2  15          8.36          0.32         7.14 o                         
  -5   2  15         35.82         27.88         8.48 o                         
  -4   2  15         99.41         92.96        10.64 o                         
  -3   2  15         23.42         20.43         8.42 o                         
  -2   2  15        243.22        266.30        16.01 o                         
  -1   2  15          0.05         -7.00        62.01 o                         
   0   2  15          0.82          1.69         9.72 o                         
   1   2  15         16.23         24.74        19.87 o                         
   2   2  15          9.30         24.70        13.40 o                         
   3   2  15         25.28         29.21        14.92 o                         
   4   2  15         18.49         19.10        19.30 o                         
  -6   3  15         13.31         -0.41         7.72 o                         
  -4   3  15         42.66         45.19         9.21 o                         
  -3   3  15         75.13         84.16         9.60 o                         
  -2   3  15          5.49         -0.52         7.79 o                         
  -1   3  15          7.59          0.58        51.23 o                         
   0   3  15          0.16         -5.64         8.41 o                         
   1   3  15          0.08         -3.10         8.03 o                         
   2   3  15          0.80         -9.54         9.54 o                         
  -3   4  15          5.05         -8.22         8.22 o                         
  -2   4  15          0.59         -8.04         8.04 o                         
  -1   4  15          1.88        -11.72        11.72 o                         
   0   4  15        188.62        171.22        17.61 o                         
  -6   0  16         24.47         13.27         9.51 o                         
  -5   0  16         19.76         12.77        10.05 o                         
  -4   0  16         11.84         23.20         9.88 o                         
  -3   0  16         60.67         77.30        11.92 o                         
  -2   0  16         93.91        105.08        17.70 o                         
  -1   0  16         19.32         19.60        14.07 o                         
   0   0  16         26.70         41.58        16.26 o                         
   1   0  16         29.63         39.48        16.93 o                         
   2   0  16         91.53         91.99        22.52 o                         
   3   0  16         24.89         29.98        18.63 o                         
   4   0  16         55.30         71.03        18.04 o                         
  -7   1  16          0.18          2.76         8.07 o                         
  -6   1  16          5.47          5.00         7.21 o                         
  -5   1  16          5.02         10.09         6.77 o                         
  -4   1  16         41.36         49.36         9.67 o                         
  -3   1  16         85.04         91.67        10.96 o                         
  -2   1  16        179.88        205.02        14.38 o                         
  -1   1  16         82.66        105.17        13.40 o                         
   0   1  16          1.75          3.38         9.05 o                         
   1   1  16          5.60         10.24        11.86 o                         
   2   1  16         44.85         55.39        13.74 o                         
   3   1  16        167.67        158.21        21.82 o                         
   4   1  16         31.24         34.20        12.76 o                         
  -7   2  16          1.11          5.74         6.72 o                         
  -6   2  16         16.31         16.29         7.02 o                         
  -5   2  16        101.69        111.63        11.13 o                         
  -4   2  16          0.59         -3.78         7.51 o                         
  -3   2  16          0.52         -3.24        17.25 o                         
  -2   2  16          0.69         -0.83         7.75 o                         
  -1   2  16        140.29        132.78        13.54 o                         
   0   2  16        564.07        634.75        27.03 o                         
   1   2  16        249.14        200.48        37.02 o                         
   2   2  16          5.64         14.27        12.14 o                         
   3   2  16          2.60         16.20        14.54 o                         
  -5   3  16        238.56        238.04        23.80 o                         
  -4   3  16        133.46        148.75        18.30 o                         
  -3   3  16         61.78         49.58         8.35 o                         
  -2   3  16          6.42         -3.62         8.99 o                         
  -1   3  16         43.16         50.96        11.25 o                         
   0   3  16          0.12         -5.98         9.24 o                         
   1   3  16          1.88         -2.11         9.17 o                         
   2   3  16          0.10        -47.39        47.39 o                         
  -7   1  17         11.23         11.22         7.68 o                         
  -6   1  17         17.84         17.01         7.94 o                         
  -5   1  17         19.07         11.07         7.59 o                         
  -4   1  17          4.94          2.32         7.86 o                         
  -3   1  17         19.84         16.85        19.85 o                         
  -2   1  17        101.27        104.02        11.68 o                         
  -1   1  17         59.76         47.50        11.32 o                         
   0   1  17          1.68          7.42        12.81 o                         
   1   1  17        277.84        274.60        21.96 o                         
   2   1  17        392.31        376.94        29.97 o                         
   3   1  17          4.29         13.14        12.61 o                         
  -6   2  17         74.73         81.81        11.36 o                         
  -5   2  17          4.18         -5.62         8.71 o                         
  -4   2  17        120.47        126.53        12.51 o                         
  -3   2  17        103.52         99.08        11.46 o                         
  -2   2  17         18.88         16.94         8.64 o                         
  -1   2  17         95.81        104.40        12.40 o                         
   0   2  17        230.37        237.25        18.70 o                         
   1   2  17         13.99         17.77        11.74 o                         
   2   2  17        101.56        101.18        13.86 o                         
  -4   3  17         14.64          8.50         7.58 o                         
  -3   3  17         67.43         73.19         9.93 o                         
  -2   3  17          7.48         -4.43         9.14 o                         
  -1   3  17          6.03         -2.68         9.62 o                         
   0   3  17         10.58         -4.06         9.14 o                         
  -7   0  18         74.92         87.40        20.12 o                         
  -6   0  18         25.37         31.37        10.40 o                         
  -5   0  18          5.30         13.27         9.81 o                         
  -3   0  18        210.58        180.30        51.48 o                         
  -2   0  18        155.26        164.83        19.13 o                         
  -1   0  18          1.31          8.48        13.61 o                         
   0   0  18          0.02         -3.15        13.35 o                         
   1   0  18        128.71        125.60        60.68 o                         
   2   0  18         54.46         55.84        27.38 o                         
  -6   1  18          4.58          2.47         6.87 o                         
  -5   1  18          4.49          7.11         8.61 o                         
  -4   1  18          4.27          6.63         9.51 o                         
  -3   1  18         96.33        105.62        10.76 o                         
  -2   1  18         83.35         93.96        13.76 o                         
  -1   1  18          2.92         27.27        30.23 o                         
   0   1  18          0.33         10.55        12.39 o                         
   2   1  18          7.07         21.78        11.85 o                         
  -5   2  18         22.32         25.77         9.38 o                         
  -4   2  18          0.11         -2.36         7.28 o                         
  -3   2  18         35.56         34.01         9.29 o                         
  -2   2  18         18.34         16.87         8.40 o                         
  -1   2  18         33.86         46.94        11.98 o                         
   0   2  18        135.53        131.24        15.35 o                         
   1   2  18         30.19         24.16        10.49 o                         
  -5   1  19          0.76         -0.73         7.32 o                         
  -4   1  19          0.62         -1.40        21.88 o                         
  -3   1  19         56.27         53.28         9.12 o                         
  -2   1  19        156.47        186.65        25.34 o                         
  -1   1  19        424.04        427.52        27.78 o                         
   0   1  19          8.58         11.32        10.76 o                         
   1   1  19        101.94        108.18        14.48 o                         
  -4   2  19          5.54          8.74         6.93 o                         
  -3   2  19         36.65         32.63         8.16 o                         
  -2   2  19         50.52         41.66         9.29 o                         
  -1   2  19          6.36          5.16        13.28 o                         
  -4   0  20          5.44         14.70        35.53 o                         
  -3   0  20          6.66         17.49        19.30 o                         
  -2   0  20          6.02         13.88        11.31 o                         
  -1   0  20        136.72        150.50        17.96 o                         
   0   0  20        115.73        105.59        16.78 o                         
  -4   1  20         32.51         38.49         8.72 o                         
  -3   1  20         17.52         21.85         9.45 o                         
  -2   1  20          9.10         12.51         9.07 o                         
  -1   1  20         25.25         31.38        10.41 o                         
                                                                                
