# Supplementary material for: Disordered sodium alkoxides from powder data: crystal structures of sodium ethoxide, propoxide, butoxide and pentoxide, and some of their solvates
Source: Acta Crystallogr B Struct Sci Cryst Eng Mater. 2021 Jan 21;77(Pt 1):68–82. doi: 10.1107/S205252062001584X (PMC7941280; doi:10.1107/S205252062001584X)
Supplement: Supplementary file 11 [file b-77-00068-NaOEt2EtOHsup11.cml]

<?xml version="1.0" encoding="UTF-8"?>
<cml convention="cmlDict:cmllite" xmlns="http://www.xml-cml.org/schema" xmlns:cmlDict="http://www.xml-cml.org/dictionary/cml/" xmlns:nameDict="http://www.xml-cml.org/dictionary/cml/name/">
  <molecule id="m1">
    <name dictRef="nameDict:unknown">sodium ethoxide ethanol </name>
    <atomArray>
      <atom id="a1" elementType="Na" formalCharge="1" hydrogenCount="0">
        <label value="Na" dictRef="cmlDict:locant"/>
      </atom>
      <atom id="a2" elementType="C">
        <label value="1" dictRef="cmlDict:locant"/>
      </atom>
      <atom id="a3" elementType="C">
        <label value="2" dictRef="cmlDict:locant"/>
      </atom>
      <atom id="a4" elementType="O" formalCharge="-1" hydrogenCount="0">
        <label value="O" dictRef="cmlDict:locant"/>
      </atom>
      <atom id="a9" elementType="H"/>
      <atom id="a10" elementType="H"/>
      <atom id="a11" elementType="H"/>
      <atom id="a12" elementType="H"/>
      <atom id="a13" elementType="H"/>
      <atom id="a5" elementType="C">
        <label value="1" dictRef="cmlDict:locant"/>
      </atom>
      <atom id="a6" elementType="C">
        <label value="2" dictRef="cmlDict:locant"/>
      </atom>
      <atom id="a8" elementType="O">
        <label value="O" dictRef="cmlDict:locant"/>
      </atom>
      <atom id="a14" elementType="H"/>
      <atom id="a15" elementType="H"/>
      <atom id="a16" elementType="H"/>
      <atom id="a17" elementType="H"/>
      <atom id="a18" elementType="H"/>
      <atom id="a19" elementType="H"/>
    </atomArray>
    <bondArray>
      <bond id="a2_a3" atomRefs2="a2 a3" order="S"/>
      <bond id="a3_a4" atomRefs2="a3 a4" order="S"/>
      <bond id="a2_a9" atomRefs2="a2 a9" order="S"/>
      <bond id="a2_a10" atomRefs2="a2 a10" order="S"/>
      <bond id="a2_a11" atomRefs2="a2 a11" order="S"/>
      <bond id="a3_a12" atomRefs2="a3 a12" order="S"/>
      <bond id="a3_a13" atomRefs2="a3 a13" order="S"/>
      <bond id="a5_a6" atomRefs2="a5 a6" order="S"/>
      <bond id="a5_a8" atomRefs2="a5 a8" order="S"/>
      <bond id="a5_a14" atomRefs2="a5 a14" order="S"/>
      <bond id="a5_a15" atomRefs2="a5 a15" order="S"/>
      <bond id="a6_a16" atomRefs2="a6 a16" order="S"/>
      <bond id="a6_a17" atomRefs2="a6 a17" order="S"/>
      <bond id="a6_a18" atomRefs2="a6 a18" order="S"/>
      <bond id="a8_a19" atomRefs2="a8 a19" order="S"/>
    </bondArray>
  </molecule>
</cml>
